# Supplementary material for: Identification of the cross-strand chimeric RNAs generated by fusions of bi-directional transcripts
Source: Nat Commun. 2021 Jul 30;12:4645. doi: 10.1038/s41467-021-24910-2 (PMC8324879; doi:10.1038/s41467-021-24910-2)
Supplement: Supplementary file 2 — Dataset 1 [file 41467_2021_24910_MOESM2_ESM.xlsx]

## Sheet: Homo sapiens - cancer cell
ENCODE File accession	strand specific	Experiment accession	Biosample term name	Library made from	Library depleted in	Library size range	Biological replicate(s)	Technical replicate	Read length	Paired end	Paired with	Size
ENCFF002DLH	yes	ENCSR580GSX	A172	RNA	rRNA	>200	2	1	101	1	ENCFF002DLI	7941501492
ENCFF002DLI	yes	ENCSR580GSX	A172	RNA	rRNA	>200	2	1	101	2	ENCFF002DLH	7927612898
ENCFF002DMR	yes	ENCSR580GSX	A172	RNA	rRNA	>200	1	1	101	1	ENCFF002DMS	9345825700
ENCFF002DMS	yes	ENCSR580GSX	A172	RNA	rRNA	>200	1	1	101	2	ENCFF002DMR	9335535597
ENCFF002DIB	yes	ENCSR696SMK	M059J	RNA	rRNA	>200	1	1	101	1	ENCFF002DIC	7562854453
ENCFF002DIC	yes	ENCSR696SMK	M059J	RNA	rRNA	>200	1	1	101	2	ENCFF002DIB	7493032616
ENCFF002DLN	yes	ENCSR696SMK	M059J	RNA	rRNA	>200	2	1	101	1	ENCFF002DLO	10124281144
ENCFF002DLO	yes	ENCSR696SMK	M059J	RNA	rRNA	>200	2	1	101	2	ENCFF002DLN	10030454396
ENCFF185BLE	yes	ENCSR584JXD	Caki2	RNA	rRNA	>200	1	1	101	1	ENCFF859XNV	7636721458
ENCFF859XNV	yes	ENCSR584JXD	Caki2	RNA	rRNA	>200	1	1	101	2	ENCFF185BLE	7620760472
ENCFF917KJE	yes	ENCSR584JXD	Caki2	RNA	rRNA	>200	2	1	101	1	ENCFF272LRD	10884705393
ENCFF272LRD	yes	ENCSR584JXD	Caki2	RNA	rRNA	>200	2	1	101	2	ENCFF917KJE	10865274105
ENCFF780REB	yes	ENCSR653DFZ	G401	RNA	rRNA	>200	1	1	101	1	ENCFF757UTO	7854874172
ENCFF757UTO	yes	ENCSR653DFZ	G401	RNA	rRNA	>200	1	1	101	2	ENCFF780REB	7706174277
ENCFF695ZUU	yes	ENCSR653DFZ	G401	RNA	rRNA	>200	2	1	101	1	ENCFF336BBB	9385120190
ENCFF336BBB	yes	ENCSR653DFZ	G401	RNA	rRNA	>200	2	1	101	2	ENCFF695ZUU	9214566107
ENCFF341UDE	yes	ENCSR420NLC	PC-3	RNA	rRNA	>200	2	1	101	1	ENCFF420HRW	11295739514
ENCFF420HRW	yes	ENCSR420NLC	PC-3	RNA	rRNA	>200	2	1	101	2	ENCFF341UDE	11255814103
ENCFF186UTV	yes	ENCSR420NLC	PC-3	RNA	rRNA	>200	1	1	101	1	ENCFF884SCR	6975721108
ENCFF884SCR	yes	ENCSR420NLC	PC-3	RNA	rRNA	>200	1	1	101	2	ENCFF186UTV	6925937446
ENCFF002DJH	yes	ENCSR468ION	HepG2	RNA	rRNA	>200	1	1	100	1	ENCFF002DJU	2993282719
ENCFF002DJU	yes	ENCSR468ION	HepG2	RNA	rRNA	>200	1	1	100	2	ENCFF002DJH	2987637699
ENCFF002DJV	yes	ENCSR468ION	HepG2	RNA	rRNA	>200	2	1	100	1	ENCFF002DJX	3182103851
ENCFF002DJX	yes	ENCSR468ION	HepG2	RNA	rRNA	>200	2	1	100	2	ENCFF002DJV	3174831983
ENCFF002DKW	yes	ENCSR971GPJ	HT-29	RNA	rRNA	>200	2	1	101	1	ENCFF002DLA	10922057117
ENCFF002DLA	yes	ENCSR971GPJ	HT-29	RNA	rRNA	>200	2	1	101	2	ENCFF002DKW	11159283608
ENCFF002DMT	yes	ENCSR971GPJ	HT-29	RNA	rRNA	>200	1	1	101	1	ENCFF002DMU	8468384991
ENCFF002DMU	yes	ENCSR971GPJ	HT-29	RNA	rRNA	>200	1	1	101	2	ENCFF002DMT	8652236288
ENCFF245VCF	yes	ENCSR164OCT	NCI-H460	RNA	rRNA	>200	1	1	101	1	ENCFF458PZT	7481102399
ENCFF458PZT	yes	ENCSR164OCT	NCI-H460	RNA	rRNA	>200	1	1	101	2	ENCFF245VCF	7569919814
ENCFF761PVR	yes	ENCSR164OCT	NCI-H460	RNA	rRNA	>200	2	1	101	1	ENCFF485LRB	9913372017
ENCFF485LRB	yes	ENCSR164OCT	NCI-H460	RNA	rRNA	>200	2	1	101	2	ENCFF761PVR	9915098217
ENCFF000HAZ	yes	ENCSR000CTK	IMR-90	RNA	rRNA	>200	1	1	101	1	ENCFF000HBG	11966537544
ENCFF000HBG	yes	ENCSR000CTK	IMR-90	RNA	rRNA	>200	1	1	101	2	ENCFF000HAZ	11882912696
ENCFF000HBA	yes	ENCSR000CTK	IMR-90	RNA	rRNA	>200	2	1	101	1	ENCFF000HBI	10430458775
ENCFF000HBI	yes	ENCSR000CTK	IMR-90	RNA	rRNA	>200	2	1	101	2	ENCFF000HBA	10311162484
ENCFF332PIT	yes	ENCSR332DBS	LHCN-M2	RNA	rRNA	>200	2	1	101	1	ENCFF258EFA	9689883669
ENCFF258EFA	yes	ENCSR332DBS	LHCN-M2	RNA	rRNA	>200	2	1	101	2	ENCFF332PIT	9832229455
ENCFF486ONL	yes	ENCSR332DBS	LHCN-M2	RNA	rRNA	>200	1	1	101	1	ENCFF774XRD	8197367198
ENCFF774XRD	yes	ENCSR332DBS	LHCN-M2	RNA	rRNA	>200	1	1	101	2	ENCFF486ONL	8349644837
ENCFF002DKJ	yes	ENCSR667JTA	MCF-7	RNA	rRNA	>200	1	1	100	1	ENCFF002DKK	3211141086
ENCFF002DKK	yes	ENCSR667JTA	MCF-7	RNA	rRNA	>200	1	1	100	2	ENCFF002DKJ	3217025112
ENCFF002DKN	yes	ENCSR667JTA	MCF-7	RNA	rRNA	>200	2	1	100	1	ENCFF002DKP	3586884527
ENCFF002DKP	yes	ENCSR667JTA	MCF-7	RNA	rRNA	>200	2	1	100	2	ENCFF002DKN	3582351964
ENCFF002DLL	yes	ENCSR314LXG	Karpas-422	RNA	rRNA	>200	1	1	101	1	ENCFF002DLM	5440522420
ENCFF002DLM	yes	ENCSR314LXG	Karpas-422	RNA	rRNA	>200	1	1	101	2	ENCFF002DLL	5546433019
ENCFF002DLT	yes	ENCSR314LXG	Karpas-422	RNA	rRNA	>200	2	1	101	1	ENCFF002DLU	6027167624
ENCFF002DLU	yes	ENCSR314LXG	Karpas-422	RNA	rRNA	>200	2	1	101	2	ENCFF002DLT	6028901650
ENCFF002DLR	yes	ENCSR001HHK	OCI-LY7	RNA	rRNA	>200	2	1	101	1	ENCFF002DLS	5936318351
ENCFF002DLS	yes	ENCSR001HHK	OCI-LY7	RNA	rRNA	>200	2	1	101	2	ENCFF002DLR	6008559637
ENCFF002DMD	yes	ENCSR001HHK	OCI-LY7	RNA	rRNA	>200	1	1	101	1	ENCFF002DME	5552350833
ENCFF002DME	yes	ENCSR001HHK	OCI-LY7	RNA	rRNA	>200	1	1	101	2	ENCFF002DMD	5634014057
ENCFF001RDH	yes	ENCSR000AEE	GM12878	RNA	rRNA	>200	2	1	100	1	ENCFF001RCZ	7031164507
ENCFF001RCZ	yes	ENCSR000AEE	GM12878	RNA	rRNA	>200	2	1	100	2	ENCFF001RDH	7025759625
ENCFF001RDI	yes	ENCSR000AEE	GM12878	RNA	rRNA	>200	1	1	100	1	ENCFF001RDA	6304522602
ENCFF001RDA	yes	ENCSR000AEE	GM12878	RNA	rRNA	>200	1	1	100	2	ENCFF001RDI	6297996303
ENCFF001RFB	yes	ENCSR000AEC	GM12878	RNA	rRNA	>200	2	1	101	1	ENCFF001RFA	7380770893
ENCFF001RFA	yes	ENCSR000AEC	GM12878	RNA	rRNA	>200	2	1	101	2	ENCFF001RFB	7523712757
ENCFF001RFH	yes	ENCSR000AEC	GM12878	RNA	rRNA	>200	1	1	101	1	ENCFF001RFG	8385864242
ENCFF001RFG	yes	ENCSR000AEC	GM12878	RNA	rRNA	>200	1	1	101	2	ENCFF001RFH	8543476007
ENCFF594SZG	yes	ENCSR919QJT	H4	RNA	rRNA	>200	2	1	101	1	ENCFF288QUM	9357135692
ENCFF288QUM	yes	ENCSR919QJT	H4	RNA	rRNA	>200	2	1	101	2	ENCFF594SZG	9325702701
ENCFF147JMD	yes	ENCSR919QJT	H4	RNA	rRNA	>200	1	1	101	1	ENCFF643JSM	7522991179
ENCFF643JSM	yes	ENCSR919QJT	H4	RNA	rRNA	>200	1	1	101	2	ENCFF147JMD	7484976476
ENCFF001RFF	yes	ENCSR000AEL	K562	RNA	rRNA	>200	1	1	101	1	ENCFF001RFE	6630447469
ENCFF001RFE	yes	ENCSR000AEL	K562	RNA	rRNA	>200	1	1	101	2	ENCFF001RFF	6720282659
ENCFF001RFD	yes	ENCSR000AEL	K562	RNA	rRNA	>200	2	1	101	1	ENCFF001RFC	6313487510
ENCFF001RFC	yes	ENCSR000AEL	K562	RNA	rRNA	>200	2	1	101	2	ENCFF001RFD	6427612034
ENCFF002DKA	yes	ENCSR109IQO	K562	RNA	rRNA	>200	1	1	100	1	ENCFF002DKE	6851789076
ENCFF002DKE	yes	ENCSR109IQO	K562	RNA	rRNA	>200	1	1	100	2	ENCFF002DKA	6869149398
ENCFF002DKF	yes	ENCSR109IQO	K562	RNA	rRNA	>200	2	1	100	1	ENCFF002DKI	7093782593
ENCFF002DKI	yes	ENCSR109IQO	K562	RNA	rRNA	>200	2	1	100	2	ENCFF002DKF	7139556779
ENCFF001RDB	yes	ENCSR000AEN	K562	RNA	rRNA	>200	2	1	100	1	ENCFF001RCT	7571345553
ENCFF001RCT	yes	ENCSR000AEN	K562	RNA	rRNA	>200	2	1	100	2	ENCFF001RDB	7674975449
ENCFF001RDC	yes	ENCSR000AEN	K562	RNA	rRNA	>200	1	1	100	1	ENCFF001RCU	5645536858
ENCFF001RCU	yes	ENCSR000AEN	K562	RNA	rRNA	>200	1	1	100	2	ENCFF001RDC	5714698911
ENCFF002DHN	yes	ENCSR254JJM	Daoy	RNA	rRNA	>200	1	1	101	1	ENCFF002DHO	7454191229
ENCFF002DHO	yes	ENCSR254JJM	Daoy	RNA	rRNA	>200	1	1	101	2	ENCFF002DHN	7399243111
ENCFF002DLV	yes	ENCSR254JJM	Daoy	RNA	rRNA	>200	2	1	101	1	ENCFF002DLW	9990492377
ENCFF002DLW	yes	ENCSR254JJM	Daoy	RNA	rRNA	>200	2	1	101	2	ENCFF002DLV	9937201356
ENCFF002DHV	yes	ENCSR535VTR	HT1080	RNA	rRNA	>200	1	1	101	1	ENCFF002DHW	7923034875
ENCFF002DHW	yes	ENCSR535VTR	HT1080	RNA	rRNA	>200	1	1	101	2	ENCFF002DHV	7978988219
ENCFF002DLP	yes	ENCSR535VTR	HT1080	RNA	rRNA	>200	2	1	101	1	ENCFF002DLQ	9112836732
ENCFF002DLQ	yes	ENCSR535VTR	HT1080	RNA	rRNA	>200	2	1	101	2	ENCFF002DLP	9130865915
ENCFF002DHZ	yes	ENCSR568YRP	SJCRH30	RNA	rRNA	>200	1	1	101	1	ENCFF002DIA	7997120083
ENCFF002DIA	yes	ENCSR568YRP	SJCRH30	RNA	rRNA	>200	1	1	101	2	ENCFF002DHZ	8018993124
ENCFF002DMB	yes	ENCSR568YRP	SJCRH30	RNA	rRNA	>200	2	1	101	1	ENCFF002DMC	11037660049
ENCFF002DMC	yes	ENCSR568YRP	SJCRH30	RNA	rRNA	>200	2	1	101	2	ENCFF002DMB	11079790869
ENCFF002DKO	yes	ENCSR880EGO	SJSA1	RNA	rRNA	>200	1	1	101	1	ENCFF002DKS	8807091770
ENCFF002DKS	yes	ENCSR880EGO	SJSA1	RNA	rRNA	>200	1	1	101	2	ENCFF002DKO	8780914590
ENCFF002DLJ	yes	ENCSR880EGO	SJSA1	RNA	rRNA	>200	2	1	101	1	ENCFF002DLK	8472002076
ENCFF002DLK	yes	ENCSR880EGO	SJSA1	RNA	rRNA	>200	2	1	101	2	ENCFF002DLJ	8454783977
ENCFF250OAD	yes	ENCSR971KNW	MG63	RNA	rRNA	>200	2	1	101	1	ENCFF952UDX	10007964848
ENCFF952UDX	yes	ENCSR971KNW	MG63	RNA	rRNA	>200	2	1	101	2	ENCFF250OAD	9903881175
ENCFF908PIP	yes	ENCSR971KNW	MG63	RNA	rRNA	>200	1	1	101	1	ENCFF870WYY	4843772472
ENCFF870WYY	yes	ENCSR971KNW	MG63	RNA	rRNA	>200	1	1	101	2	ENCFF908PIP	4787743190
ENCFF002DHT	yes	ENCSR504VXC	A375	RNA	rRNA	>200	1	1	101	1	ENCFF002DHU	9974783894
ENCFF002DHU	yes	ENCSR504VXC	A375	RNA	rRNA	>200	1	1	101	2	ENCFF002DHT	10004063676
ENCFF002DLZ	yes	ENCSR504VXC	A375	RNA	rRNA	>200	2	1	101	1	ENCFF002DMA	9103078928
ENCFF002DMA	yes	ENCSR504VXC	A375	RNA	rRNA	>200	2	1	101	2	ENCFF002DLZ	9122280351
ENCFF002DID	yes	ENCSR320BRR	RPMI-7951	RNA	rRNA	>200	1	1	101	1	ENCFF002DIQ	6232440430
ENCFF002DIQ	yes	ENCSR320BRR	RPMI-7951	RNA	rRNA	>200	1	1	101	2	ENCFF002DID	6269520193
ENCFF002DLX	yes	ENCSR320BRR	RPMI-7951	RNA	rRNA	>200	2	1	101	1	ENCFF002DLY	6472820190
ENCFF002DLY	yes	ENCSR320BRR	RPMI-7951	RNA	rRNA	>200	2	1	101	2	ENCFF002DLX	6486141169
ENCFF002DLD	yes	ENCSR669KQU	SK-MEL-5	RNA	rRNA	>200	1	1	101	1	ENCFF002DLF	8118248755
ENCFF002DLF	yes	ENCSR669KQU	SK-MEL-5	RNA	rRNA	>200	1	1	101	2	ENCFF002DLD	8116614314
ENCFF002DMF	yes	ENCSR669KQU	SK-MEL-5	RNA	rRNA	>200	2	1	101	1	ENCFF002DMG	10169719250
ENCFF002DMG	yes	ENCSR669KQU	SK-MEL-5	RNA	rRNA	>200	2	1	101	2	ENCFF002DMF	10177748653

## Sheet: Homo sapiens - primary cell
ENCODE File accession	strand specific	Experiment accession	Biosample term name	Library made from	Library depleted in	Library size range	Biological replicate(s)	Technical replicate	Read length	Paired end	Paired with	Size
ENCFF464PFE	yes	ENCSR822SUG	airway epithelial cell	RNA	rRNA	>200	1	1	101	1	ENCFF987MZF	6254294883
ENCFF987MZF	yes	ENCSR822SUG	airway epithelial cell	RNA	rRNA	>200	1	1	101	2	ENCFF464PFE	6312122218
ENCFF846YCY	yes	ENCSR822SUG	airway epithelial cell	RNA	rRNA	>200	2	1	101	1	ENCFF751KJR	6152839233
ENCFF751KJR	yes	ENCSR822SUG	airway epithelial cell	RNA	rRNA	>200	2	1	101	2	ENCFF846YCY	6237671930
ENCFF001QZM	yes	ENCSR000AAS	smooth muscle cell of trachea	RNA	rRNA	>200	2	1	101	1	ENCFF001QZL	17288415161
ENCFF001QZL	yes	ENCSR000AAS	smooth muscle cell of trachea	RNA	rRNA	>200	2	1	101	2	ENCFF001QZM	17691360235
ENCFF001RDQ	yes	ENCSR000AAS	smooth muscle cell of trachea	RNA	rRNA	>200	1	1	101	1	ENCFF001RDP	17186374922
ENCFF001RDP	yes	ENCSR000AAS	smooth muscle cell of trachea	RNA	rRNA	>200	1	1	101	2	ENCFF001RDQ	15345454964
ENCFF001RAK	yes	ENCSR000AAR	tracheal epithelial cell	RNA	rRNA	>200	1	1	101	1	ENCFF001RAJ	14261365970
ENCFF001RAJ	yes	ENCSR000AAR	tracheal epithelial cell	RNA	rRNA	>200	1	1	101	2	ENCFF001RAK	15182368816
ENCFF001RBS	yes	ENCSR000AAR	tracheal epithelial cell	RNA	rRNA	>200	2	1	101	1	ENCFF001RBR	17745499532
ENCFF001RBR	yes	ENCSR000AAR	tracheal epithelial cell	RNA	rRNA	>200	2	1	101	2	ENCFF001RBS	18218872962
ENCFF001RBO	yes	ENCSR000AAD	bronchial epithelial cell	RNA	rRNA	>200	1	1	101	1	ENCFF001RBN	16527132527
ENCFF001RBN	yes	ENCSR000AAD	bronchial epithelial cell	RNA	rRNA	>200	1	1	101	2	ENCFF001RBO	16300534327
ENCFF001RAC	yes	ENCSR000AAD	bronchial epithelial cell	RNA	rRNA	>200	2	1	101	1	ENCFF001RAB	12851435526
ENCFF001RAB	yes	ENCSR000AAD	bronchial epithelial cell	RNA	rRNA	>200	2	1	101	2	ENCFF001RAC	12952877923
ENCFF001RAG	yes	ENCSR000AAE	bronchial smooth muscle cell	RNA	rRNA	>200	1	1	101	1	ENCFF001RAF	16330114477
ENCFF001RAF	yes	ENCSR000AAE	bronchial smooth muscle cell	RNA	rRNA	>200	1	1	101	2	ENCFF001RAG	16398727855
ENCFF001RAS	yes	ENCSR000AAE	bronchial smooth muscle cell	RNA	rRNA	>200	2	1	101	1	ENCFF001RAR	16135901039
ENCFF001RAR	yes	ENCSR000AAE	bronchial smooth muscle cell	RNA	rRNA	>200	2	1	101	2	ENCFF001RAS	16262907768
ENCFF840QXH	yes	ENCSR620NSN	bronchus fibroblast of lung	RNA	rRNA	>200	2	1	101	1	ENCFF602JUN	8750030850
ENCFF172EXJ	yes	ENCSR620NSN	bronchus fibroblast of lung	RNA	rRNA	>200	1	1	101	2	ENCFF480YLH	5722980435
ENCFF480YLH	yes	ENCSR620NSN	bronchus fibroblast of lung	RNA	rRNA	>200	1	1	101	1	ENCFF172EXJ	5726672213
ENCFF602JUN	yes	ENCSR620NSN	bronchus fibroblast of lung	RNA	rRNA	>200	2	1	101	2	ENCFF840QXH	8748324156
ENCFF001QZQ	yes	ENCSR000AAA	aortic smooth muscle cell	RNA	rRNA	>200	1	1	101	1	ENCFF001QZP	19837307587
ENCFF001QZP	yes	ENCSR000AAA	aortic smooth muscle cell	RNA	rRNA	>200	1	1	101	2	ENCFF001QZQ	19525397643
ENCFF001RAM	yes	ENCSR000AAA	aortic smooth muscle cell	RNA	rRNA	>200	2	1	101	1	ENCFF001RAL	18352628293
ENCFF001RAL	yes	ENCSR000AAA	aortic smooth muscle cell	RNA	rRNA	>200	2	1	101	2	ENCFF001RAM	18029774200
ENCFF353STY	yes	ENCSR110BDY	cardiac atrium fibroblast	RNA	rRNA	>200	1	1	101	1	ENCFF564GXL	6500534680
ENCFF564GXL	yes	ENCSR110BDY	cardiac atrium fibroblast	RNA	rRNA	>200	1	1	101	2	ENCFF353STY	6512133999
ENCFF753GPU	yes	ENCSR110BDY	cardiac atrium fibroblast	RNA	rRNA	>200	2	1	101	1	ENCFF403NLY	7156528167
ENCFF403NLY	yes	ENCSR110BDY	cardiac atrium fibroblast	RNA	rRNA	>200	2	1	101	2	ENCFF753GPU	7171959717
ENCFF575SLU	yes	ENCSR369RVN	cardiac ventricle fibroblast	RNA	rRNA	>200	2	1	101	1	ENCFF913CRU	5729184811
ENCFF913CRU	yes	ENCSR369RVN	cardiac ventricle fibroblast	RNA	rRNA	>200	2	1	101	2	ENCFF575SLU	5799663378
ENCFF157UXG	yes	ENCSR369RVN	cardiac ventricle fibroblast	RNA	rRNA	>200	1	1	101	1	ENCFF030SIS	7622098434
ENCFF030SIS	yes	ENCSR369RVN	cardiac ventricle fibroblast	RNA	rRNA	>200	1	1	101	2	ENCFF157UXG	7714345927
ENCFF001RAA	yes	ENCSR000AAF	endothelial cell of coronary artery	RNA	rRNA	>200	1	1	101	1	ENCFF001QZZ	18133035305
ENCFF001QZZ	yes	ENCSR000AAF	endothelial cell of coronary artery	RNA	rRNA	>200	1	1	101	2	ENCFF001RAA	18616457578
ENCFF001RBK	yes	ENCSR000AAF	endothelial cell of coronary artery	RNA	rRNA	>200	2	1	101	1	ENCFF001RBJ	19520124208
ENCFF001RBJ	yes	ENCSR000AAF	endothelial cell of coronary artery	RNA	rRNA	>200	2	1	101	2	ENCFF001RBK	20002645377
ENCFF000FJX	yes	ENCSR000CUJ	fibroblast of the aortic adventitia	RNA	rRNA	>200	2	1	101	1	ENCFF000FJY	16479499650
ENCFF000FJY	yes	ENCSR000CUJ	fibroblast of the aortic adventitia	RNA	rRNA	>200	2	1	101	2	ENCFF000FJX	16493105673
ENCFF000FKI	yes	ENCSR000CUJ	fibroblast of the aortic adventitia	RNA	rRNA	>200	1	1	101	1	ENCFF000FKQ	18445359819
ENCFF000FKQ	yes	ENCSR000CUJ	fibroblast of the aortic adventitia	RNA	rRNA	>200	1	1	101	2	ENCFF000FKI	18816676006
ENCFF001QZY	yes	ENCSR000AAG	smooth muscle cell of the coronary artery	RNA	rRNA	>200	1	1	101	1	ENCFF001QZX	18231918502
ENCFF001QZX	yes	ENCSR000AAG	smooth muscle cell of the coronary artery	RNA	rRNA	>200	1	1	101	2	ENCFF001QZY	18661697797
ENCFF001RCG	yes	ENCSR000AAG	smooth muscle cell of the coronary artery	RNA	rRNA	>200	2	1	101	1	ENCFF001RCF	17022165774
ENCFF001RCF	yes	ENCSR000AAG	smooth muscle cell of the coronary artery	RNA	rRNA	>200	2	1	101	2	ENCFF001RCG	17387423671
ENCFF001RAE	yes	ENCSR000AAH	regular cardiac myocyte	RNA	rRNA	>200	1	1	101	1	ENCFF001RAD	15750605675
ENCFF001RAD	yes	ENCSR000AAH	regular cardiac myocyte	RNA	rRNA	>200	1	1	101	2	ENCFF001RAE	16602792610
ENCFF001RBM	yes	ENCSR000AAH	regular cardiac myocyte	RNA	rRNA	>200	2	1	101	1	ENCFF001RBL	15073551279
ENCFF001RBL	yes	ENCSR000AAH	regular cardiac myocyte	RNA	rRNA	>200	2	1	101	2	ENCFF001RBM	15852552560
ENCFF689YVG	yes	ENCSR362HMX	pericardium fibroblast	RNA	rRNA	>200	1	1	101	1	ENCFF393SSS	10517056564
ENCFF393SSS	yes	ENCSR362HMX	pericardium fibroblast	RNA	rRNA	>200	1	1	101	2	ENCFF689YVG	10176640073
ENCFF005EEW	yes	ENCSR362HMX	pericardium fibroblast	RNA	rRNA	>200	2	1	101	1	ENCFF611RXN	10079896167
ENCFF611RXN	yes	ENCSR362HMX	pericardium fibroblast	RNA	rRNA	>200	2	1	101	2	ENCFF005EEW	9730746466
ENCFF000GBQ	yes	ENCSR000CUB	hair follicle dermal papilla cell	RNA	rRNA	>200	2	1	101	1	ENCFF000GBU	13798174679
ENCFF000GBU	yes	ENCSR000CUB	hair follicle dermal papilla cell	RNA	rRNA	>200	2	1	101	2	ENCFF000GBQ	13500311859
ENCFF000GBT	yes	ENCSR000CUB	hair follicle dermal papilla cell	RNA	rRNA	>200	1	1	101	1	ENCFF000GCZ	9876542679
ENCFF000GCZ	yes	ENCSR000CUB	hair follicle dermal papilla cell	RNA	rRNA	>200	1	1	101	2	ENCFF000GBT	9396441195
ENCFF236EYN	yes	ENCSR680USE	hair follicular keratinocyte	RNA	rRNA	>200	2	1	101	1	ENCFF559IXH	6866055235
ENCFF559IXH	yes	ENCSR680USE	hair follicular keratinocyte	RNA	rRNA	>200	2	1	101	2	ENCFF236EYN	6928534167
ENCFF917MHA	yes	ENCSR680USE	hair follicular keratinocyte	RNA	rRNA	>200	1	1	101	1	ENCFF770GUS	6619436386
ENCFF770GUS	yes	ENCSR680USE	hair follicular keratinocyte	RNA	rRNA	>200	1	1	101	2	ENCFF917MHA	6678741179
ENCFF001QZG	yes	ENCSR000AAI	dermis blood vessel endothelial cell	RNA	rRNA	>200	1	1	101	1	ENCFF001QZF	14594784884
ENCFF001QZF	yes	ENCSR000AAI	dermis blood vessel endothelial cell	RNA	rRNA	>200	1	1	101	2	ENCFF001QZG	15401555137
ENCFF001RAQ	yes	ENCSR000AAI	dermis blood vessel endothelial cell	RNA	rRNA	>200	2	1	101	1	ENCFF001RAP	14406908208
ENCFF001RAP	yes	ENCSR000AAI	dermis blood vessel endothelial cell	RNA	rRNA	>200	2	1	101	2	ENCFF001RAQ	15229103987
ENCFF001RAY	yes	ENCSR000AAJ	dermis lymphatic vessel endothelial cell	RNA	rRNA	>200	2	1	101	1	ENCFF001RAX	21536210806
ENCFF001RAX	yes	ENCSR000AAJ	dermis lymphatic vessel endothelial cell	RNA	rRNA	>200	2	1	101	2	ENCFF001RAY	21897373166
ENCFF001RBQ	yes	ENCSR000AAJ	dermis lymphatic vessel endothelial cell	RNA	rRNA	>200	1	1	101	1	ENCFF001RBP	19103028099
ENCFF001RBP	yes	ENCSR000AAJ	dermis lymphatic vessel endothelial cell	RNA	rRNA	>200	1	1	101	2	ENCFF001RBQ	19450979376
ENCFF001RAW	yes	ENCSR000AAK	dermis microvascular lymphatic vessel endothelial cell	RNA	rRNA	>200	1	1	101	1	ENCFF001RAV	22090408942
ENCFF001RAV	yes	ENCSR000AAK	dermis microvascular lymphatic vessel endothelial cell	RNA	rRNA	>200	1	1	101	2	ENCFF001RAW	22555017465
ENCFF001RBE	yes	ENCSR000AAK	dermis microvascular lymphatic vessel endothelial cell	RNA	rRNA	>200	2	1	101	1	ENCFF001RBD	21711972536
ENCFF001RBD	yes	ENCSR000AAK	dermis microvascular lymphatic vessel endothelial cell	RNA	rRNA	>200	2	1	101	2	ENCFF001RBE	22037802889
ENCFF000HWI	yes	ENCSR000CUH	fibroblast of dermis	RNA	rRNA	>200	2	1	101	1	ENCFF000HXA	15665550660
ENCFF000HXA	yes	ENCSR000CUH	fibroblast of dermis	RNA	rRNA	>200	2	1	101	2	ENCFF000HWI	15705018753
ENCFF000HXB	yes	ENCSR000CUH	fibroblast of dermis	RNA	rRNA	>200	1	1	101	1	ENCFF000HXF	15716699879
ENCFF000HXF	yes	ENCSR000CUH	fibroblast of dermis	RNA	rRNA	>200	1	1	101	2	ENCFF000HXB	15876666822
ENCFF126HPJ	yes	ENCSR919MZM	endometrial microvascular endothelial cells	RNA	rRNA	>200	1	1	101	1	ENCFF876WTO	6760152816
ENCFF876WTO	yes	ENCSR919MZM	endometrial microvascular endothelial cells	RNA	rRNA	>200	1	1	101	2	ENCFF126HPJ	6457026367
ENCFF502JCS	yes	ENCSR919MZM	endometrial microvascular endothelial cells	RNA	rRNA	>200	2	1	101	1	ENCFF884ITM	5793744580
ENCFF884ITM	yes	ENCSR919MZM	endometrial microvascular endothelial cells	RNA	rRNA	>200	2	1	101	2	ENCFF502JCS	5553371201
ENCFF001QZW	yes	ENCSR000AAT	epithelial cell of umbilical artery	RNA	rRNA	>200	2	1	101	1	ENCFF001QZV	6382987225
ENCFF001QZV	yes	ENCSR000AAT	epithelial cell of umbilical artery	RNA	rRNA	>200	2	1	101	2	ENCFF001QZW	6566201783
ENCFF001RBC	yes	ENCSR000AAT	epithelial cell of umbilical artery	RNA	rRNA	>200	1	1	101	1	ENCFF001RBB	15448945317
ENCFF001RBB	yes	ENCSR000AAT	epithelial cell of umbilical artery	RNA	rRNA	>200	1	1	101	2	ENCFF001RBC	15684688907
ENCFF001RBA	yes	ENCSR000AAV	uterine smooth muscle cell	RNA	rRNA	>200	1	1	101	1	ENCFF001RAZ	15096519765
ENCFF001RAZ	yes	ENCSR000AAV	uterine smooth muscle cell	RNA	rRNA	>200	1	1	101	2	ENCFF001RBA	15473664525
ENCFF001RCC	yes	ENCSR000AAV	uterine smooth muscle cell	RNA	rRNA	>200	2	1	101	1	ENCFF001RCB	21145012527
ENCFF001RCB	yes	ENCSR000AAV	uterine smooth muscle cell	RNA	rRNA	>200	2	1	101	2	ENCFF001RCC	21493474997
ENCFF000GLZ	yes	ENCSR000CUP	placental epithelial cell	RNA	rRNA	>200	1	1	101	1	ENCFF000GMG	11495436089
ENCFF000GMG	yes	ENCSR000CUP	placental epithelial cell	RNA	rRNA	>200	1	1	101	2	ENCFF000GLZ	11555076276
ENCFF000GMA	yes	ENCSR000CUP	placental epithelial cell	RNA	rRNA	>200	2	1	101	1	ENCFF000GMJ	13634170303
ENCFF000GMJ	yes	ENCSR000CUP	placental epithelial cell	RNA	rRNA	>200	2	1	101	2	ENCFF000GMA	13854989785
ENCFF656QHH	yes	ENCSR371VGV	myometrial cell	RNA	rRNA	>200	1	1	101	1	ENCFF260PHQ	6455591518
ENCFF260PHQ	yes	ENCSR371VGV	myometrial cell	RNA	rRNA	>200	1	1	101	2	ENCFF656QHH	6462900488
ENCFF212TDB	yes	ENCSR371VGV	myometrial cell	RNA	rRNA	>200	2	1	101	1	ENCFF970VAO	6061577711
ENCFF970VAO	yes	ENCSR371VGV	myometrial cell	RNA	rRNA	>200	2	1	101	2	ENCFF212TDB	6040148674
ENCFF001RBU	yes	ENCSR000AAU	smooth muscle cell of the umbilical artery	RNA	rRNA	>200	1	1	101	1	ENCFF001RBT	9463607795
ENCFF001RBT	yes	ENCSR000AAU	smooth muscle cell of the umbilical artery	RNA	rRNA	>200	1	1	101	2	ENCFF001RBU	9583326503
ENCFF001RBY	yes	ENCSR000AAU	smooth muscle cell of the umbilical artery	RNA	rRNA	>200	2	1	101	1	ENCFF001RBX	14347914626
ENCFF001RBX	yes	ENCSR000AAU	smooth muscle cell of the umbilical artery	RNA	rRNA	>200	2	1	101	2	ENCFF001RBY	14635760581
ENCFF746KSI	yes	ENCSR897KTO	epithelial cell of alveolus of lung	RNA	rRNA	>200	2	1	101	1	ENCFF522AUB	10128528966
ENCFF549PQY	yes	ENCSR897KTO	epithelial cell of alveolus of lung	RNA	rRNA	>200	1	1	101	2	ENCFF408FWI	7064263320
ENCFF408FWI	yes	ENCSR897KTO	epithelial cell of alveolus of lung	RNA	rRNA	>200	1	1	101	1	ENCFF549PQY	7048423264
ENCFF522AUB	yes	ENCSR897KTO	epithelial cell of alveolus of lung	RNA	rRNA	>200	2	1	101	2	ENCFF746KSI	10119145429
ENCFF001QZO	yes	ENCSR000AAO	fibroblast of lung	RNA	rRNA	>200	1	1	101	1	ENCFF001QZN	19665701512
ENCFF001QZN	yes	ENCSR000AAO	fibroblast of lung	RNA	rRNA	>200	1	1	101	2	ENCFF001QZO	19349558849
ENCFF001RBI	yes	ENCSR000AAO	fibroblast of lung	RNA	rRNA	>200	2	1	101	1	ENCFF001RBH	21185028244
ENCFF001RBH	yes	ENCSR000AAO	fibroblast of lung	RNA	rRNA	>200	2	1	101	2	ENCFF001RBI	20765588538
ENCFF001RBG	yes	ENCSR000AAP	lung microvascular endothelial cell	RNA	rRNA	>200	1	1	101	1	ENCFF001RBF	20915238782
ENCFF001RBF	yes	ENCSR000AAP	lung microvascular endothelial cell	RNA	rRNA	>200	1	1	101	2	ENCFF001RBG	20549422694
ENCFF001RBW	yes	ENCSR000AAP	lung microvascular endothelial cell	RNA	rRNA	>200	2	1	101	1	ENCFF001RBV	19302630610
ENCFF001RBV	yes	ENCSR000AAP	lung microvascular endothelial cell	RNA	rRNA	>200	2	1	101	2	ENCFF001RBW	19064719764
ENCFF001QZU	yes	ENCSR000AAM	pulmonary artery endothelial cell	RNA	rRNA	>200	1	1	101	1	ENCFF001QZT	14926859778
ENCFF001QZT	yes	ENCSR000AAM	pulmonary artery endothelial cell	RNA	rRNA	>200	1	1	101	2	ENCFF001QZU	15186438970
ENCFF001RCE	yes	ENCSR000AAM	pulmonary artery endothelial cell	RNA	rRNA	>200	2	1	101	1	ENCFF001RCD	18610128282
ENCFF001RCD	yes	ENCSR000AAM	pulmonary artery endothelial cell	RNA	rRNA	>200	2	1	101	2	ENCFF001RCE	18916744651
ENCFF001RCA	yes	ENCSR000AAN	smooth muscle cell of the pulmonary artery	RNA	rRNA	>200	1	1	101	1	ENCFF001RBZ	15527679684
ENCFF001RBZ	yes	ENCSR000AAN	smooth muscle cell of the pulmonary artery	RNA	rRNA	>200	1	1	101	2	ENCFF001RCA	15272204974
ENCFF001RDO	yes	ENCSR000AAN	smooth muscle cell of the pulmonary artery	RNA	rRNA	>200	2	1	101	1	ENCFF001RDN	19506950353
ENCFF001RDN	yes	ENCSR000AAN	smooth muscle cell of the pulmonary artery	RNA	rRNA	>200	2	1	101	2	ENCFF001RDO	19758451488
ENCFF605VBT	yes	ENCSR878EUT	glomerular endothelial cell	RNA	rRNA	>200	1	1	101	1	ENCFF765PKE	7187404793
ENCFF765PKE	yes	ENCSR878EUT	glomerular endothelial cell	RNA	rRNA	>200	1	1	101	2	ENCFF605VBT	6926664350
ENCFF509JLH	yes	ENCSR878EUT	glomerular endothelial cell	RNA	rRNA	>200	2	1	101	1	ENCFF867UER	8526134033
ENCFF867UER	yes	ENCSR878EUT	glomerular endothelial cell	RNA	rRNA	>200	2	1	101	2	ENCFF509JLH	8190617519
ENCFF109IUU	yes	ENCSR373BDG	kidney epithelial cell	RNA	rRNA	>200	1	1	101	1	ENCFF322VHJ	9059902036
ENCFF322VHJ	yes	ENCSR373BDG	kidney epithelial cell	RNA	rRNA	>200	1	1	101	2	ENCFF109IUU	9010616171
ENCFF999ZER	yes	ENCSR373BDG	kidney epithelial cell	RNA	rRNA	>200	2	1	101	1	ENCFF231KEB	7786643754
ENCFF231KEB	yes	ENCSR373BDG	kidney epithelial cell	RNA	rRNA	>200	2	1	101	2	ENCFF999ZER	7704527866
ENCFF001QZC	yes	ENCSR000AAQ	renal cortical epithelial cell	RNA	rRNA	>200	1	1	101	1	ENCFF001QZB	16613603573
ENCFF001QZB	yes	ENCSR000AAQ	renal cortical epithelial cell	RNA	rRNA	>200	1	1	101	2	ENCFF001QZC	17442157795
ENCFF001RAU	yes	ENCSR000AAQ	renal cortical epithelial cell	RNA	rRNA	>200	2	1	101	1	ENCFF001RAT	14424520132
ENCFF001RAT	yes	ENCSR000AAQ	renal cortical epithelial cell	RNA	rRNA	>200	2	1	101	2	ENCFF001RAU	15298559546
ENCFF000GET	yes	ENCSR000CUN	mammary epithelial cell	RNA	rRNA	>200	1	1	101	1	ENCFF000GEQ	12000870701
ENCFF000GEQ	yes	ENCSR000CUN	mammary epithelial cell	RNA	rRNA	>200	1	1	101	2	ENCFF000GET	11700625229
ENCFF659EDN	yes	ENCSR815UVL	mammary microvascular endothelial cell	RNA	rRNA	>200	2	1	101	1	ENCFF976FBV	9356500240
ENCFF976FBV	yes	ENCSR815UVL	mammary microvascular endothelial cell	RNA	rRNA	>200	2	1	101	2	ENCFF659EDN	9355347929
ENCFF143UMB	yes	ENCSR815UVL	mammary microvascular endothelial cell	RNA	rRNA	>200	1	1	101	1	ENCFF265JMB	8120415784
ENCFF265JMB	yes	ENCSR815UVL	mammary microvascular endothelial cell	RNA	rRNA	>200	1	1	101	2	ENCFF143UMB	8123749566
ENCFF000IHC	yes	ENCSR000CUR	melanocyte of skin	RNA	rRNA	>200	2	1	101	1	ENCFF000IHV	11589275284
ENCFF000IHV	yes	ENCSR000CUR	melanocyte of skin	RNA	rRNA	>200	2	1	101	2	ENCFF000IHC	11834951333
ENCFF000IHY	yes	ENCSR000CUR	melanocyte of skin	RNA	rRNA	>200	1	1	101	1	ENCFF000IHZ	10004161529
ENCFF000IHZ	yes	ENCSR000CUR	melanocyte of skin	RNA	rRNA	>200	1	1	101	2	ENCFF000IHY	10217109588
ENCFF000IGA	yes	ENCSR000CUQ	melanocyte of skin	RNA	rRNA	>200	2	1	101	1	ENCFF000IGB	11346400512
ENCFF000IGB	yes	ENCSR000CUQ	melanocyte of skin	RNA	rRNA	>200	2	1	101	2	ENCFF000IGA	11525689347
ENCFF000IGU	yes	ENCSR000CUQ	melanocyte of skin	RNA	rRNA	>200	1	1	101	1	ENCFF000IGZ	11865299969
ENCFF000IGZ	yes	ENCSR000CUQ	melanocyte of skin	RNA	rRNA	>200	1	1	101	2	ENCFF000IGU	12012678192
ENCFF393GQZ	yes	ENCSR233IJT	astrocyte	RNA	rRNA	>200	2	1	101	1	ENCFF253MPW	8785847717
ENCFF253MPW	yes	ENCSR233IJT	astrocyte	RNA	rRNA	>200	2	1	101	2	ENCFF393GQZ	8626486262
ENCFF424DEO	yes	ENCSR233IJT	astrocyte	RNA	rRNA	>200	1	1	101	1	ENCFF969BOA	8868925199
ENCFF969BOA	yes	ENCSR233IJT	astrocyte	RNA	rRNA	>200	1	1	101	2	ENCFF424DEO	8714922491
ENCFF142YQX	yes	ENCSR198TKA	mesangial cell	RNA	rRNA	>200	2	1	101	1	ENCFF323CMW	8942144330
ENCFF323CMW	yes	ENCSR198TKA	mesangial cell	RNA	rRNA	>200	2	1	101	2	ENCFF142YQX	8914972599
ENCFF644UKX	yes	ENCSR198TKA	mesangial cell	RNA	rRNA	>200	1	1	101	1	ENCFF552KDV	4859101150
ENCFF552KDV	yes	ENCSR198TKA	mesangial cell	RNA	rRNA	>200	1	1	101	2	ENCFF644UKX	4852162075
ENCFF000GFS	yes	ENCSR000CUT	mononuclear cell	RNA	rRNA	>200	1	1	101	1	ENCFF000GFV	19064705639
ENCFF000GFV	yes	ENCSR000CUT	mononuclear cell	RNA	rRNA	>200	1	1	101	2	ENCFF000GFS	19114928820
ENCFF001QZE	yes	ENCSR000AAL	nasal cavity respiratory epithelium epithelial cell of viscerocranial mucosa	RNA	rRNA	>200	2	1	101	1	ENCFF001QZD	16017560022
ENCFF001QZD	yes	ENCSR000AAL	nasal cavity respiratory epithelium epithelial cell of viscerocranial mucosa	RNA	rRNA	>200	2	1	101	2	ENCFF001QZE	16485514447
ENCFF001QZI	yes	ENCSR000AAL	nasal cavity respiratory epithelium epithelial cell of viscerocranial mucosa	RNA	rRNA	>200	1	1	101	1	ENCFF001QZH	20994682745
ENCFF001QZH	yes	ENCSR000AAL	nasal cavity respiratory epithelium epithelial cell of viscerocranial mucosa	RNA	rRNA	>200	1	1	101	2	ENCFF001QZI	21293970322
ENCFF000GJC	yes	ENCSR000CUF	osteoblast	RNA	rRNA	>200	2	1	101	1	ENCFF000GJE	16537085018
ENCFF000GJE	yes	ENCSR000CUF	osteoblast	RNA	rRNA	>200	2	1	101	2	ENCFF000GJC	16730387330
ENCFF000GKC	yes	ENCSR000CUF	osteoblast	RNA	rRNA	>200	1	1	101	1	ENCFF000GKF	17646101813
ENCFF000GKF	yes	ENCSR000CUF	osteoblast	RNA	rRNA	>200	1	1	101	2	ENCFF000GKC	17765263203
ENCFF000GKX	yes	ENCSR000CTX	pericyte cell	RNA	rRNA	>200	1	1	101	1	ENCFF000GKY	10170413153
ENCFF000GKY	yes	ENCSR000CTX	pericyte cell	RNA	rRNA	>200	1	1	101	2	ENCFF000GKX	10125152062
ENCFF000GKZ	yes	ENCSR000CTX	pericyte cell	RNA	rRNA	>200	2	1	101	1	ENCFF000GLH	13256311457
ENCFF000GLH	yes	ENCSR000CTX	pericyte cell	RNA	rRNA	>200	2	1	101	2	ENCFF000GKZ	13419505016
ENCFF002DMH	yes	ENCSR444WHQ	skeletal muscle myoblast	RNA	rRNA	>200	2	1	101	1	ENCFF002DMI	7014176997
ENCFF002DMI	yes	ENCSR444WHQ	skeletal muscle myoblast	RNA	rRNA	>200	2	1	101	2	ENCFF002DMH	6982333502
ENCFF002DML	yes	ENCSR444WHQ	skeletal muscle myoblast	RNA	rRNA	>200	1	1	101	1	ENCFF002DMM	8943687100
ENCFF002DMM	yes	ENCSR444WHQ	skeletal muscle myoblast	RNA	rRNA	>200	1	1	101	2	ENCFF002DML	8921298431
ENCFF000ILE	yes	ENCSR000CUI	skeletal muscle satellite cell	RNA	rRNA	>200	2	1	101	1	ENCFF000ILJ	17262161653
ENCFF000ILJ	yes	ENCSR000CUI	skeletal muscle satellite cell	RNA	rRNA	>200	2	1	101	2	ENCFF000ILE	17497037141
ENCFF000ILQ	yes	ENCSR000CUI	skeletal muscle satellite cell	RNA	rRNA	>200	1	1	101	1	ENCFF000ILS	19395152602
ENCFF000ILS	yes	ENCSR000CUI	skeletal muscle satellite cell	RNA	rRNA	>200	1	1	101	2	ENCFF000ILQ	19676905539
ENCFF001QZS	yes	ENCSR000AAC	smooth muscle cell of bladder	RNA	rRNA	>200	2	1	101	1	ENCFF001QZR	15800025657
ENCFF001QZR	yes	ENCSR000AAC	smooth muscle cell of bladder	RNA	rRNA	>200	2	1	101	2	ENCFF001QZS	15922316973
ENCFF001RAO	yes	ENCSR000AAC	smooth muscle cell of bladder	RNA	rRNA	>200	1	1	101	1	ENCFF001RAN	18385574508
ENCFF001RAN	yes	ENCSR000AAC	smooth muscle cell of bladder	RNA	rRNA	>200	1	1	101	2	ENCFF001RAO	18514173513
ENCFF001QZK	yes	ENCSR000AAB	bladder microvascular endothelial cell	RNA	rRNA	>200	2	1	101	1	ENCFF001QZJ	15688848724
ENCFF001QZJ	yes	ENCSR000AAB	bladder microvascular endothelial cell	RNA	rRNA	>200	2	1	101	2	ENCFF001QZK	15865949301
ENCFF001RAI	yes	ENCSR000AAB	bladder microvascular endothelial cell	RNA	rRNA	>200	1	1	101	1	ENCFF001RAH	18479388350
ENCFF001RAH	yes	ENCSR000AAB	bladder microvascular endothelial cell	RNA	rRNA	>200	1	1	101	2	ENCFF001RAI	18699850592
ENCFF000GYE	yes	ENCSR000CUM	subcutaneous preadipocyte	RNA	rRNA	>200	2	1	101	1	ENCFF000GYW	13479614323
ENCFF000GYW	yes	ENCSR000CUM	subcutaneous preadipocyte	RNA	rRNA	>200	2	1	101	2	ENCFF000GYE	13699930275
ENCFF000GZD	yes	ENCSR000CUM	subcutaneous preadipocyte	RNA	rRNA	>200	1	1	101	1	ENCFF000GZF	11079590615
ENCFF000GZF	yes	ENCSR000CUM	subcutaneous preadipocyte	RNA	rRNA	>200	1	1	101	2	ENCFF000GZD	11250884859
ENCFF000FKR	yes	ENCSR000CUK	thoracic aorta endothelial cell	RNA	rRNA	>200	1	1	101	1	ENCFF000FKY	15751966030
ENCFF000FKY	yes	ENCSR000CUK	thoracic aorta endothelial cell	RNA	rRNA	>200	1	1	101	2	ENCFF000FKR	15884144420
ENCFF000FLI	yes	ENCSR000CUK	thoracic aorta endothelial cell	RNA	rRNA	>200	2	1	101	1	ENCFF000FLJ	15866265740
ENCFF000FLJ	yes	ENCSR000CUK	thoracic aorta endothelial cell	RNA	rRNA	>200	2	1	101	2	ENCFF000FLI	15858483008
ENCFF000GNB	yes	ENCSR000CUG	vein endothelial cell	RNA	rRNA	>200	1	1	101	1	ENCFF000GNG	10953286698
ENCFF000GNG	yes	ENCSR000CUG	vein endothelial cell	RNA	rRNA	>200	1	1	101	2	ENCFF000GNB	11158845144
ENCFF000GNC	yes	ENCSR000CUG	vein endothelial cell	RNA	rRNA	>200	2	1	101	1	ENCFF000GNF	9766267290
ENCFF000GNF	yes	ENCSR000CUG	vein endothelial cell	RNA	rRNA	>200	2	1	101	2	ENCFF000GNC	9432072597
ENCFF000EUS	yes	ENCSR000CUA	hematopoietic multipotent progenitor cell	RNA	rRNA	>200	1	1	101	1	ENCFF000EUR	19098273193
ENCFF000EUR	yes	ENCSR000CUA	hematopoietic multipotent progenitor cell	RNA	rRNA	>200	1	1	101	2	ENCFF000EUS	19397421494
ENCFF000FLO	yes	ENCSR000CUE	articular chondrocyte of knee joint	RNA	rRNA	>200	1	1	101	1	ENCFF000FLQ	19749933121
ENCFF000FLQ	yes	ENCSR000CUE	articular chondrocyte of knee joint	RNA	rRNA	>200	1	1	101	2	ENCFF000FLO	19860507849
ENCFF000FMM	yes	ENCSR000CUE	articular chondrocyte of knee joint	RNA	rRNA	>200	2	1	101	1	ENCFF000FMN	16254260532
ENCFF000FMN	yes	ENCSR000CUE	articular chondrocyte of knee joint	RNA	rRNA	>200	2	1	101	2	ENCFF000FMM	16208048193
ENCFF541NUM	yes	ENCSR118TVR	epithelial cell of proximal tubule	RNA	rRNA	>200	2	1	101	1	ENCFF886ZUJ	8011611757
ENCFF886ZUJ	yes	ENCSR118TVR	epithelial cell of proximal tubule	RNA	rRNA	>200	2	1	101	2	ENCFF541NUM	7745162824
ENCFF479JTM	yes	ENCSR118TVR	epithelial cell of proximal tubule	RNA	rRNA	>200	1	1	101	1	ENCFF671HJW	8243006230
ENCFF671HJW	yes	ENCSR118TVR	epithelial cell of proximal tubule	RNA	rRNA	>200	1	1	101	2	ENCFF479JTM	7975076176
ENCFF002DHP	yes	ENCSR797BPP	fibroblast of arm	RNA	rRNA	>200	2	1	101	1	ENCFF002DHQ	8686686095
ENCFF002DHQ	yes	ENCSR797BPP	fibroblast of arm	RNA	rRNA	>200	2	1	101	2	ENCFF002DHP	8578264257
ENCFF002DMN	yes	ENCSR797BPP	fibroblast of arm	RNA	rRNA	>200	1	1	101	1	ENCFF002DMO	8144981079
ENCFF002DMO	yes	ENCSR797BPP	fibroblast of arm	RNA	rRNA	>200	1	1	101	2	ENCFF002DMN	8072363507
ENCFF000GXC	yes	ENCSR000CUL	fibroblast of villous mesenchyme	RNA	rRNA	>200	1	1	101	1	ENCFF000GXU	17351339576
ENCFF000GXU	yes	ENCSR000CUL	fibroblast of villous mesenchyme	RNA	rRNA	>200	1	1	101	2	ENCFF000GXC	17350396709
ENCFF000GXV	yes	ENCSR000CUL	fibroblast of villous mesenchyme	RNA	rRNA	>200	2	1	101	1	ENCFF000GYB	17335957012
ENCFF000GYB	yes	ENCSR000CUL	fibroblast of villous mesenchyme	RNA	rRNA	>200	2	1	101	2	ENCFF000GXV	17406654602

## Sheet: Homo sapiens - tissue
ENCODE File accession	strand specific	Experiment accession	Biosample term name	Library made from	Library depleted in	Library size range	Biological replicate(s)	Technical replicate	Read length	Paired end	Paired with	Size
ENCFF001RUA	yes	ENCSR000AEU	liver	RNA	rRNA	>200	1	1	101	1	ENCFF001RTZ	14323556875
ENCFF001RTZ	yes	ENCSR000AEU	liver	RNA	rRNA	>200	1	1	101	2	ENCFF001RUA	14747738105
ENCFF001RTY	yes	ENCSR000AEU	liver	RNA	rRNA	>200	2	1	101	1	ENCFF001RTX	14578828173
ENCFF001RTX	yes	ENCSR000AEU	liver	RNA	rRNA	>200	2	1	101	2	ENCFF001RTY	14495108389
ENCFF001RNR	yes	ENCSR000AFB	liver	RNA	rRNA	>200	1	1	101	1	ENCFF001RNQ	6971808744
ENCFF001RNQ	yes	ENCSR000AFB	liver	RNA	rRNA	>200	1	1	101	2	ENCFF001RNR	7081584305
ENCFF001RNX	yes	ENCSR000AFB	liver	RNA	rRNA	>200	2	1	101	1	ENCFF001RNW	8269583386
ENCFF001RNW	yes	ENCSR000AFB	liver	RNA	rRNA	>200	2	1	101	2	ENCFF001RNX	8480663068
ENCFF431RAQ	yes	ENCSR321PGV	lower leg skin	RNA	rRNA	>200	1	1	101	1	ENCFF008OVI	5169945610
ENCFF008OVI	yes	ENCSR321PGV	lower leg skin	RNA	rRNA	>200	1	1	101	2	ENCFF431RAQ	5314653732
ENCFF623WSO	yes	ENCSR460YCS	lower leg skin	RNA	rRNA	>200	1	1	101	1	ENCFF728KPM	3944321320
ENCFF728KPM	yes	ENCSR460YCS	lower leg skin	RNA	rRNA	>200	1	1	101	2	ENCFF623WSO	4098935200
ENCFF001RPL	yes	ENCSR000AFG	skin of body	RNA	rRNA	>200	2	1	101	1	ENCFF001RPK	9464788029
ENCFF001RPK	yes	ENCSR000AFG	skin of body	RNA	rRNA	>200	2	1	101	2	ENCFF001RPL	9536407280
ENCFF001RPT	yes	ENCSR000AFG	skin of body	RNA	rRNA	>200	1	1	101	1	ENCFF001RPS	6528154561
ENCFF001RPS	yes	ENCSR000AFG	skin of body	RNA	rRNA	>200	1	1	101	2	ENCFF001RPT	6593119710
ENCFF002BUL	yes	ENCSR000AFC	lung	RNA	rRNA	>200	1	1	101	1	ENCFF002BUN	9663623537
ENCFF002BUN	yes	ENCSR000AFC	lung	RNA	rRNA	>200	1	1	101	2	ENCFF002BUL	10061404783
ENCFF002BUM	yes	ENCSR000AFC	lung	RNA	rRNA	>200	2	1	101	1	ENCFF002BUO	10067533462
ENCFF002BUO	yes	ENCSR000AFC	lung	RNA	rRNA	>200	2	1	101	2	ENCFF002BUM	10468424984
ENCFF381FTA	yes	ENCSR504QMK	right lobe of liver	RNA	rRNA	>200	1	1	101	1	ENCFF151LEE	4927933692
ENCFF151LEE	yes	ENCSR504QMK	right lobe of liver	RNA	rRNA	>200	1	1	101	2	ENCFF381FTA	5039324516
ENCFF906OKN	yes	ENCSR226KML	right lobe of liver	RNA	rRNA	>200	1	1	101	1	ENCFF483AGL	3860638285
ENCFF483AGL	yes	ENCSR226KML	right lobe of liver	RNA	rRNA	>200	1	1	101	2	ENCFF906OKN	3953180447
ENCFF483NBR	yes	ENCSR406SAW	upper lobe of left lung	RNA	rRNA	>200	1	1	101	1	ENCFF226NNE	4330909697
ENCFF226NNE	yes	ENCSR406SAW	upper lobe of left lung	RNA	rRNA	>200	1	1	101	2	ENCFF483NBR	4436559518
ENCFF719YBM	yes	ENCSR313COD	upper lobe of left lung	RNA	rRNA	>200	1	1	101	1	ENCFF801ZKX	4244840117
ENCFF801ZKX	yes	ENCSR313COD	upper lobe of left lung	RNA	rRNA	>200	1	1	101	2	ENCFF719YBM	4374135709
ENCFF901BQL	yes	ENCSR839ZDH	upper lobe of left lung	RNA	rRNA	>200	1	1	101	1	ENCFF460SWJ	3817029452
ENCFF460SWJ	yes	ENCSR839ZDH	upper lobe of left lung	RNA	rRNA	>200	1	1	101	2	ENCFF901BQL	3939720635
ENCFF753DTZ	yes	ENCSR425RGZ	upper lobe of left lung	RNA	rRNA	>200	1	1	101	1	ENCFF223QXV	4449945435
ENCFF223QXV	yes	ENCSR425RGZ	upper lobe of left lung	RNA	rRNA	>200	1	1	101	2	ENCFF753DTZ	4575697804
ENCFF421LZH	yes	ENCSR438YPF	mammary gland	RNA	rRNA	>200	1	1	101	1	ENCFF613GRK	7216611610
ENCFF613GRK	yes	ENCSR438YPF	mammary gland	RNA	rRNA	>200	1	1	101	2	ENCFF421LZH	7393619238
ENCFF268QLL	yes	ENCSR434TEU	mammary gland	RNA	rRNA	>200	1	1	101	1	ENCFF856BED	6682771223
ENCFF856BED	yes	ENCSR434TEU	mammary gland	RNA	rRNA	>200	1	1	101	2	ENCFF268QLL	6856403934
ENCFF767QVV	yes	ENCSR094VRQ	mammary gland	RNA	rRNA	>200	1	1	101	1	ENCFF050GYP	6442828459
ENCFF050GYP	yes	ENCSR094VRQ	mammary gland	RNA	rRNA	>200	1	1	101	2	ENCFF767QVV	6629356723
ENCFF884HRS	yes	ENCSR954PZB	adrenal gland	RNA	rRNA	>200	1	2	101	1	ENCFF095SRY	4187870086
ENCFF095SRY	yes	ENCSR954PZB	adrenal gland	RNA	rRNA	>200	1	2	101	2	ENCFF884HRS	4315648765
ENCFF855MDA	yes	ENCSR954PZB	adrenal gland	RNA	rRNA	>200	1	1	101	1	ENCFF223ZRA	4111002415
ENCFF223ZRA	yes	ENCSR954PZB	adrenal gland	RNA	rRNA	>200	1	1	101	2	ENCFF855MDA	4229918624
ENCFF976PUJ	yes	ENCSR276MMH	adrenal gland	RNA	rRNA	>200	1	1	101	1	ENCFF576RAC	4121229243
ENCFF576RAC	yes	ENCSR276MMH	adrenal gland	RNA	rRNA	>200	1	1	101	2	ENCFF976PUJ	4140586900
ENCFF911BTP	yes	ENCSR276MMH	adrenal gland	RNA	rRNA	>200	1	2	101	1	ENCFF904VHM	3324164123
ENCFF904VHM	yes	ENCSR276MMH	adrenal gland	RNA	rRNA	>200	1	2	101	2	ENCFF911BTP	3342013778
ENCFF001ROZ	yes	ENCSR000AFA	metanephros	RNA	rRNA	>200	2	1	101	1	ENCFF001ROY	8101702069
ENCFF001ROY	yes	ENCSR000AFA	metanephros	RNA	rRNA	>200	2	1	101	2	ENCFF001ROZ	8281692876
ENCFF001RPJ	yes	ENCSR000AFA	metanephros	RNA	rRNA	>200	1	1	101	1	ENCFF001RPI	7833903983
ENCFF001RPI	yes	ENCSR000AFA	metanephros	RNA	rRNA	>200	1	1	101	2	ENCFF001RPJ	8061594321
ENCFF001RNH	yes	ENCSR000AFN	uterus	RNA	rRNA	>200	2	1	101	1	ENCFF001RNG	6975913139
ENCFF001RNG	yes	ENCSR000AFN	uterus	RNA	rRNA	>200	2	1	101	2	ENCFF001RNH	7401858997
ENCFF001ROT	yes	ENCSR000AFN	uterus	RNA	rRNA	>200	1	1	101	1	ENCFF001ROS	5640523097
ENCFF001ROS	yes	ENCSR000AFN	uterus	RNA	rRNA	>200	1	1	101	2	ENCFF001ROT	5997036032
ENCFF609SCM	yes	ENCSR841ADZ	female gonad	RNA	rRNA	>200	1	1	101	1	ENCFF454PGN	5111508088
ENCFF454PGN	yes	ENCSR841ADZ	female gonad	RNA	rRNA	>200	1	1	101	2	ENCFF609SCM	5229810234
ENCFF017FUT	yes	ENCSR042GYH	female gonad	RNA	rRNA	>200	1	1	101	1	ENCFF856QRO	6011383845
ENCFF856QRO	yes	ENCSR042GYH	female gonad	RNA	rRNA	>200	1	1	101	2	ENCFF017FUT	6143937386
ENCFF001SBJ	yes	ENCSR000AFM	umbilical cord	RNA	rRNA	>200	2	1	101	1	ENCFF001SBK	15919651054
ENCFF001SBK	yes	ENCSR000AFM	umbilical cord	RNA	rRNA	>200	2	1	101	2	ENCFF001SBJ	15554403873
ENCFF001SBH	yes	ENCSR000AFM	umbilical cord	RNA	rRNA	>200	1	1	101	1	ENCFF001SBI	1097377265
ENCFF001SBI	yes	ENCSR000AFM	umbilical cord	RNA	rRNA	>200	1	1	101	2	ENCFF001SBH	1095423338
ENCFF001RPH	yes	ENCSR000AEW	cerebellum	RNA	rRNA	>200	2	1	101	1	ENCFF001RPG	10952318314
ENCFF001RPG	yes	ENCSR000AEW	cerebellum	RNA	rRNA	>200	2	1	101	2	ENCFF001RPH	11256997148
ENCFF001ROL	yes	ENCSR000AEW	cerebellum	RNA	rRNA	>200	1	1	101	1	ENCFF001ROK	7562877456
ENCFF001ROK	yes	ENCSR000AEW	cerebellum	RNA	rRNA	>200	1	1	101	2	ENCFF001ROL	7797178672
ENCFF001RMZ	yes	ENCSR000AEX	diencephalon	RNA	rRNA	>200	2	1	101	1	ENCFF001RMY	6482482143
ENCFF001RMY	yes	ENCSR000AEX	diencephalon	RNA	rRNA	>200	2	1	101	2	ENCFF001RMZ	6483953693
ENCFF001RNZ	yes	ENCSR000AEX	diencephalon	RNA	rRNA	>200	1	1	101	1	ENCFF001RNY	5563566378
ENCFF001RNY	yes	ENCSR000AEX	diencephalon	RNA	rRNA	>200	1	1	101	2	ENCFF001RNZ	5563898442
ENCFF001ROV	yes	ENCSR000AEY	frontal cortex	RNA	rRNA	>200	1	1	101	1	ENCFF001ROU	10427826497
ENCFF001ROU	yes	ENCSR000AEY	frontal cortex	RNA	rRNA	>200	1	1	101	2	ENCFF001ROV	10974200565
ENCFF001RNV	yes	ENCSR000AEY	frontal cortex	RNA	rRNA	>200	2	1	101	1	ENCFF001RNU	8639697128
ENCFF001RNU	yes	ENCSR000AEY	frontal cortex	RNA	rRNA	>200	2	1	101	2	ENCFF001RNV	9075346787
ENCFF001RNN	yes	ENCSR000AFD	occipital lobe	RNA	rRNA	>200	2	1	101	1	ENCFF001RNM	9649152478
ENCFF001RNM	yes	ENCSR000AFD	occipital lobe	RNA	rRNA	>200	2	1	101	2	ENCFF001RNN	9916375236
ENCFF001RPP	yes	ENCSR000AFD	occipital lobe	RNA	rRNA	>200	1	1	101	1	ENCFF001RPO	7764764617
ENCFF001RPO	yes	ENCSR000AFD	occipital lobe	RNA	rRNA	>200	1	1	101	2	ENCFF001RPP	7991907489
ENCFF001ROB	yes	ENCSR000AFE	parietal lobe	RNA	rRNA	>200	1	1	101	1	ENCFF001ROA	8943669712
ENCFF001ROA	yes	ENCSR000AFE	parietal lobe	RNA	rRNA	>200	1	1	101	2	ENCFF001ROB	9029873815
ENCFF001RPN	yes	ENCSR000AFE	parietal lobe	RNA	rRNA	>200	2	1	101	1	ENCFF001RPM	8822680331
ENCFF001RPM	yes	ENCSR000AFE	parietal lobe	RNA	rRNA	>200	2	1	101	2	ENCFF001RPN	8905774277
ENCFF001RNJ	yes	ENCSR000AFJ	temporal lobe	RNA	rRNA	>200	2	1	101	1	ENCFF001RNI	11161199319
ENCFF001RNI	yes	ENCSR000AFJ	temporal lobe	RNA	rRNA	>200	2	1	101	2	ENCFF001RNJ	11550963655
ENCFF001RPR	yes	ENCSR000AFJ	temporal lobe	RNA	rRNA	>200	1	1	101	1	ENCFF001RPQ	2120070607
ENCFF001RPQ	yes	ENCSR000AFJ	temporal lobe	RNA	rRNA	>200	1	1	101	2	ENCFF001RPR	2211151881
ENCFF612VIK	yes	ENCSR740YMS	esophagogastric junction	RNA	rRNA	>200	1	1	101	1	ENCFF940WWE	4122846559
ENCFF940WWE	yes	ENCSR740YMS	esophagogastric junction	RNA	rRNA	>200	1	1	101	2	ENCFF612VIK	4173708538
ENCFF250BPC	yes	ENCSR528ZKN	esophagogastric junction	RNA	rRNA	>200	1	1	101	1	ENCFF842DCO	5282838224
ENCFF842DCO	yes	ENCSR528ZKN	esophagogastric junction	RNA	rRNA	>200	1	1	101	2	ENCFF250BPC	5357444311
ENCFF610XMR	yes	ENCSR035SKV	esophagogastric junction	RNA	rRNA	>200	1	1	101	1	ENCFF241TGO	5276185188
ENCFF241TGO	yes	ENCSR035SKV	esophagogastric junction	RNA	rRNA	>200	1	1	101	2	ENCFF610XMR	5337000993
ENCFF003AXA	yes	ENCSR485WBR	esophagogastric junction	RNA	rRNA	>200	1	1	101	1	ENCFF852QEA	4480921408
ENCFF852QEA	yes	ENCSR485WBR	esophagogastric junction	RNA	rRNA	>200	1	1	101	2	ENCFF003AXA	4541301616
ENCFF001ROP	yes	ENCSR000AFI	stomach	RNA	rRNA	>200	1	1	101	1	ENCFF001ROO	5530183229
ENCFF001ROO	yes	ENCSR000AFI	stomach	RNA	rRNA	>200	1	1	101	2	ENCFF001ROP	5525590859
ENCFF001RNF	yes	ENCSR000AFI	stomach	RNA	rRNA	>200	2	1	101	1	ENCFF001RNE	5150317586
ENCFF001RNE	yes	ENCSR000AFI	stomach	RNA	rRNA	>200	2	1	101	2	ENCFF001RNF	5136233058
ENCFF038JEE	yes	ENCSR351OTL	esophagus mucosa	RNA	rRNA	>200	1	1	101	1	ENCFF897TAN	3454848613
ENCFF897TAN	yes	ENCSR351OTL	esophagus mucosa	RNA	rRNA	>200	1	1	101	2	ENCFF038JEE	3500137630
ENCFF900BSQ	yes	ENCSR474TRG	esophagus mucosa	RNA	rRNA	>200	1	1	101	1	ENCFF184XUR	6043860834
ENCFF184XUR	yes	ENCSR474TRG	esophagus mucosa	RNA	rRNA	>200	1	1	101	2	ENCFF900BSQ	6123758352
ENCFF585TOW	yes	ENCSR354QPN	esophagus mucosa	RNA	rRNA	>200	1	1	101	1	ENCFF230GLF	5837520616
ENCFF230GLF	yes	ENCSR354QPN	esophagus mucosa	RNA	rRNA	>200	1	1	101	2	ENCFF585TOW	5921225752
ENCFF246QAD	yes	ENCSR510MIA	esophagus mucosa	RNA	rRNA	>200	1	1	101	1	ENCFF412GSM	4005588292
ENCFF412GSM	yes	ENCSR510MIA	esophagus mucosa	RNA	rRNA	>200	1	1	101	2	ENCFF246QAD	4058733658
ENCFF091UZU	yes	ENCSR182CBU	muscle layer of esophagus	RNA	rRNA	>200	1	1	101	1	ENCFF163DLM	4031286347
ENCFF163DLM	yes	ENCSR182CBU	muscle layer of esophagus	RNA	rRNA	>200	1	1	101	2	ENCFF091UZU	4142289771
ENCFF628HZS	yes	ENCSR098BUF	muscle layer of esophagus	RNA	rRNA	>200	1	1	101	1	ENCFF360VAJ	4655947919
ENCFF360VAJ	yes	ENCSR098BUF	muscle layer of esophagus	RNA	rRNA	>200	1	1	101	2	ENCFF628HZS	4754278199
ENCFF757RIO	yes	ENCSR620LQN	muscle layer of esophagus	RNA	rRNA	>200	1	1	101	1	ENCFF895LSY	4914237649
ENCFF895LSY	yes	ENCSR620LQN	muscle layer of esophagus	RNA	rRNA	>200	1	1	101	2	ENCFF757RIO	5010754742
ENCFF035HHL	yes	ENCSR750ETS	muscle layer of esophagus	RNA	rRNA	>200	1	1	101	1	ENCFF897WFT	4547098671
ENCFF897WFT	yes	ENCSR750ETS	muscle layer of esophagus	RNA	rRNA	>200	1	1	101	2	ENCFF035HHL	4686044721
ENCFF150OQH	yes	ENCSR429EWK	aorta	RNA	rRNA	>200	1	1	101	1	ENCFF460GHU	3952100814
ENCFF460GHU	yes	ENCSR429EWK	aorta	RNA	rRNA	>200	1	1	101	2	ENCFF150OQH	3981992523
ENCFF661PVB	yes	ENCSR429EWK	aorta	RNA	rRNA	>200	1	2	101	1	ENCFF152GUK	4590157530
ENCFF152GUK	yes	ENCSR429EWK	aorta	RNA	rRNA	>200	1	2	101	2	ENCFF661PVB	4620021513
ENCFF630XLI	yes	ENCSR837ZLY	aorta	RNA	rRNA	>200	1	1	101	1	ENCFF915DYV	4844876988
ENCFF915DYV	yes	ENCSR837ZLY	aorta	RNA	rRNA	>200	1	1	101	2	ENCFF630XLI	5009425508
ENCFF001RTS	yes	ENCSR000AHH	heart	RNA	rRNA	>200	1	1	101	1	ENCFF001RTR	12948085566
ENCFF001RTR	yes	ENCSR000AHH	heart	RNA	rRNA	>200	1	1	101	2	ENCFF001RTS	13254380674
ENCFF001RPB	yes	ENCSR000AEZ	heart	RNA	rRNA	>200	1	1	101	1	ENCFF001RPA	9167328584
ENCFF001RPA	yes	ENCSR000AEZ	heart	RNA	rRNA	>200	1	1	101	2	ENCFF001RPB	9273698961
ENCFF001RMX	yes	ENCSR000AEZ	heart	RNA	rRNA	>200	2	1	101	1	ENCFF001RMW	7398695019
ENCFF001RMW	yes	ENCSR000AEZ	heart	RNA	rRNA	>200	2	1	101	2	ENCFF001RMX	7475638221
ENCFF731CDK	yes	ENCSR391VGU	heart left ventricle	RNA	rRNA	>200	1	1	101	1	ENCFF429YOS	4304713612
ENCFF429YOS	yes	ENCSR391VGU	heart left ventricle	RNA	rRNA	>200	1	1	101	2	ENCFF731CDK	4362859814
ENCFF781VGS	yes	ENCSR436QDU	heart left ventricle	RNA	rRNA	>200	1	1	101	1	ENCFF466ZAS	4780310275
ENCFF466ZAS	yes	ENCSR436QDU	heart left ventricle	RNA	rRNA	>200	1	1	101	2	ENCFF781VGS	4883380357
ENCFF855TSM	yes	ENCSR457ENP	right cardiac atrium	RNA	rRNA	>200	1	1	101	1	ENCFF971MYL	3917369082
ENCFF971MYL	yes	ENCSR457ENP	right cardiac atrium	RNA	rRNA	>200	1	1	101	2	ENCFF855TSM	4003237833
ENCFF350HMV	yes	ENCSR571RXE	right cardiac atrium	RNA	rRNA	>200	1	1	101	1	ENCFF112LHQ	4982182948
ENCFF112LHQ	yes	ENCSR571RXE	right cardiac atrium	RNA	rRNA	>200	1	1	101	2	ENCFF350HMV	5080317876
ENCFF517RES	yes	ENCSR671IYC	pancreas	RNA	rRNA	>200	1	1	101	1	ENCFF285HWP	4501167399
ENCFF285HWP	yes	ENCSR671IYC	pancreas	RNA	rRNA	>200	1	1	101	2	ENCFF517RES	4599236074
ENCFF556VCV	yes	ENCSR586SYA	pancreas	RNA	rRNA	>200	1	1	101	1	ENCFF444CRZ	4627989254
ENCFF444CRZ	yes	ENCSR586SYA	pancreas	RNA	rRNA	>200	1	1	101	2	ENCFF556VCV	4781622160
ENCFF064HEH	yes	ENCSR827IXS	sigmoid colon	RNA	rRNA	>200	1	1	101	1	ENCFF658BPQ	4020831873
ENCFF658BPQ	yes	ENCSR827IXS	sigmoid colon	RNA	rRNA	>200	1	1	101	2	ENCFF064HEH	4090994961
ENCFF678UYJ	yes	ENCSR094GVZ	sigmoid colon	RNA	rRNA	>200	1	1	101	1	ENCFF843WIP	4384767961
ENCFF843WIP	yes	ENCSR094GVZ	sigmoid colon	RNA	rRNA	>200	1	1	101	2	ENCFF678UYJ	4460518961
ENCFF326CGI	yes	ENCSR812AKX	sigmoid colon	RNA	rRNA	>200	1	1	101	1	ENCFF663VCC	4959796468
ENCFF663VCC	yes	ENCSR812AKX	sigmoid colon	RNA	rRNA	>200	1	1	101	2	ENCFF326CGI	5055081785
ENCFF153ULW	yes	ENCSR857WJK	sigmoid colon	RNA	rRNA	>200	1	1	101	1	ENCFF182OWD	4235949326
ENCFF182OWD	yes	ENCSR857WJK	sigmoid colon	RNA	rRNA	>200	1	1	101	2	ENCFF153ULW	4315121812
ENCFF411WXY	yes	ENCSR630VJN	transverse colon	RNA	rRNA	>200	1	1	101	1	ENCFF543BVT	7429622019
ENCFF543BVT	yes	ENCSR630VJN	transverse colon	RNA	rRNA	>200	1	1	101	2	ENCFF411WXY	7487711206
ENCFF122HNW	yes	ENCSR800WIY	transverse colon	RNA	rRNA	>200	1	1	101	1	ENCFF069KBE	7765576505
ENCFF069KBE	yes	ENCSR800WIY	transverse colon	RNA	rRNA	>200	1	1	101	2	ENCFF122HNW	7840919439
ENCFF001ROX	yes	ENCSR000AEV	urinary bladder	RNA	rRNA	>200	2	1	101	1	ENCFF001ROW	8650076024
ENCFF001ROW	yes	ENCSR000AEV	urinary bladder	RNA	rRNA	>200	2	1	101	2	ENCFF001ROX	8848907141
ENCFF001RND	yes	ENCSR000AEV	urinary bladder	RNA	rRNA	>200	1	1	101	1	ENCFF001RNC	9421007550
ENCFF001RNC	yes	ENCSR000AEV	urinary bladder	RNA	rRNA	>200	1	1	101	2	ENCFF001RND	9585714388
ENCFF745PTG	yes	ENCSR729CAZ	adipose tissue of omentum	RNA	rRNA	>200	1	1	101	1	ENCFF824ZLA	4907244182
ENCFF824ZLA	yes	ENCSR729CAZ	adipose tissue of omentum	RNA	rRNA	>200	1	1	101	2	ENCFF745PTG	5045162885
ENCFF232YFL	yes	ENCSR645TCG	adipose tissue of omentum	RNA	rRNA	>200	1	1	101	1	ENCFF933AEB	3990076897
ENCFF933AEB	yes	ENCSR645TCG	adipose tissue of omentum	RNA	rRNA	>200	1	1	101	2	ENCFF232YFL	4083701850
ENCFF923TZD	yes	ENCSR158KFO	adipose tissue of omentum	RNA	rRNA	>200	1	1	101	1	ENCFF958CQL	4576946410
ENCFF958CQL	yes	ENCSR158KFO	adipose tissue of omentum	RNA	rRNA	>200	1	1	101	2	ENCFF923TZD	4701824071
ENCFF741UDQ	yes	ENCSR080HPT	omentum	RNA	rRNA	>200	1	1	101	1	ENCFF931KBF	3853627603
ENCFF931KBF	yes	ENCSR080HPT	omentum	RNA	rRNA	>200	1	1	101	2	ENCFF741UDQ	3944039275
ENCFF139SHO	yes	ENCSR967JPI	skeletal muscle tissue	RNA	rRNA	>200	1	1	101	1	ENCFF825PCO	4678609146
ENCFF825PCO	yes	ENCSR967JPI	skeletal muscle tissue	RNA	rRNA	>200	1	1	101	2	ENCFF139SHO	4767714433
ENCFF173AFN	yes	ENCSR609NZM	skeletal muscle tissue	RNA	rRNA	>200	1	1	101	1	ENCFF054KNM	4696713152
ENCFF054KNM	yes	ENCSR609NZM	skeletal muscle tissue	RNA	rRNA	>200	1	1	101	2	ENCFF173AFN	4790508943
ENCFF307UCJ	yes	ENCSR853BNH	skeletal muscle tissue	RNA	rRNA	>200	1	1	101	1	ENCFF387IXO	4386015425
ENCFF387IXO	yes	ENCSR853BNH	skeletal muscle tissue	RNA	rRNA	>200	1	1	101	2	ENCFF307UCJ	4507298126
ENCFF004CNM	yes	ENCSR853BNH	skeletal muscle tissue	RNA	rRNA	>200	1	2	101	1	ENCFF086LCO	4989292085
ENCFF086LCO	yes	ENCSR853BNH	skeletal muscle tissue	RNA	rRNA	>200	1	2	101	2	ENCFF004CNM	5113567097
ENCFF660SLV	yes	ENCSR678TMV	skeletal muscle tissue	RNA	rRNA	>200	1	1	101	1	ENCFF751QEC	5677408079
ENCFF751QEC	yes	ENCSR678TMV	skeletal muscle tissue	RNA	rRNA	>200	1	1	101	2	ENCFF660SLV	5816128966
ENCFF001RPF	yes	ENCSR000AFF	skeletal muscle tissue	RNA	rRNA	>200	1	1	101	1	ENCFF001RPE	7598909102
ENCFF001RPE	yes	ENCSR000AFF	skeletal muscle tissue	RNA	rRNA	>200	1	1	101	2	ENCFF001RPF	7623644043
ENCFF001ROH	yes	ENCSR000AFF	skeletal muscle tissue	RNA	rRNA	>200	2	1	101	1	ENCFF001ROG	7867388801
ENCFF001ROG	yes	ENCSR000AFF	skeletal muscle tissue	RNA	rRNA	>200	2	1	101	2	ENCFF001ROH	7912247077
ENCFF001RPD	yes	ENCSR000AFH	spinal cord	RNA	rRNA	>200	2	1	101	1	ENCFF001RPC	9891022602
ENCFF001RPC	yes	ENCSR000AFH	spinal cord	RNA	rRNA	>200	2	1	101	2	ENCFF001RPD	9974684097
ENCFF001RNB	yes	ENCSR000AFH	spinal cord	RNA	rRNA	>200	1	1	101	1	ENCFF001RNA	8865848193
ENCFF001RNA	yes	ENCSR000AFH	spinal cord	RNA	rRNA	>200	1	1	101	2	ENCFF001RNB	8953493748
ENCFF751LMQ	yes	ENCSR532LJV	thyroid gland	RNA	rRNA	>200	1	1	101	1	ENCFF188LMP	4057719885
ENCFF188LMP	yes	ENCSR532LJV	thyroid gland	RNA	rRNA	>200	1	1	101	2	ENCFF751LMQ	4082020465
ENCFF151GUG	yes	ENCSR532LJV	thyroid gland	RNA	rRNA	>200	1	2	101	1	ENCFF628TMU	4905631634
ENCFF628TMU	yes	ENCSR532LJV	thyroid gland	RNA	rRNA	>200	1	2	101	2	ENCFF151GUG	4945551987
ENCFF072VKD	yes	ENCSR023ZXN	thyroid gland	RNA	rRNA	>200	1	2	101	1	ENCFF484BLA	4296415493
ENCFF484BLA	yes	ENCSR023ZXN	thyroid gland	RNA	rRNA	>200	1	2	101	2	ENCFF072VKD	4306839561
ENCFF086TFZ	yes	ENCSR023ZXN	thyroid gland	RNA	rRNA	>200	1	1	101	1	ENCFF351OAS	3973662461
ENCFF351OAS	yes	ENCSR023ZXN	thyroid gland	RNA	rRNA	>200	1	1	101	2	ENCFF086TFZ	3980314638
ENCFF001RNL	yes	ENCSR000AFK	thyroid gland	RNA	rRNA	>200	1	1	101	1	ENCFF001RNK	6287603031
ENCFF001RNK	yes	ENCSR000AFK	thyroid gland	RNA	rRNA	>200	1	1	101	2	ENCFF001RNL	6323215090
ENCFF001ROD	yes	ENCSR000AFK	thyroid gland	RNA	rRNA	>200	2	1	101	1	ENCFF001ROC	6972806112
ENCFF001ROC	yes	ENCSR000AFK	thyroid gland	RNA	rRNA	>200	2	1	101	2	ENCFF001ROD	7028997621
ENCFF640ENZ	yes	ENCSR272UNO	tibial nerve	RNA	rRNA	>200	1	1	101	1	ENCFF775AKZ	5979113274
ENCFF775AKZ	yes	ENCSR272UNO	tibial nerve	RNA	rRNA	>200	1	1	101	2	ENCFF640ENZ	6108571982
ENCFF672VNI	yes	ENCSR648OSR	tibial nerve	RNA	rRNA	>200	1	1	101	1	ENCFF500BAC	5590290055
ENCFF500BAC	yes	ENCSR648OSR	tibial nerve	RNA	rRNA	>200	1	1	101	2	ENCFF672VNI	5729145487
ENCFF534AYT	yes	ENCSR796HLX	tibial nerve	RNA	rRNA	>200	1	1	101	1	ENCFF935LBC	5815696435
ENCFF935LBC	yes	ENCSR796HLX	tibial nerve	RNA	rRNA	>200	1	1	101	2	ENCFF534AYT	5964239983
ENCFF281PBY	yes	ENCSR858QEL	tibial nerve	RNA	rRNA	>200	1	1	101	1	ENCFF760KXM	5251025880
ENCFF760KXM	yes	ENCSR858QEL	tibial nerve	RNA	rRNA	>200	1	1	101	2	ENCFF281PBY	5370221004
ENCFF001ROF	yes	ENCSR000AFL	tongue	RNA	rRNA	>200	2	1	101	1	ENCFF001ROE	6460039260
ENCFF001ROE	yes	ENCSR000AFL	tongue	RNA	rRNA	>200	2	1	101	2	ENCFF001ROF	5922827828
ENCFF001RON	yes	ENCSR000AFL	tongue	RNA	rRNA	>200	1	1	101	1	ENCFF001ROM	4960770556
ENCFF001ROM	yes	ENCSR000AFL	tongue	RNA	rRNA	>200	1	1	101	2	ENCFF001RON	4386413691
ENCFF463TUV	yes	ENCSR150QJY	adipose tissue	RNA	rRNA	>200	1	1	101	1	ENCFF364IAX	4642689965
ENCFF364IAX	yes	ENCSR150QJY	adipose tissue	RNA	rRNA	>200	1	1	101	2	ENCFF463TUV	4686818139
ENCFF460GEN	yes	ENCSR504NIU	adipose tissue	RNA	rRNA	>200	1	1	101	1	ENCFF222EUQ	5471480975
ENCFF222EUQ	yes	ENCSR504NIU	adipose tissue	RNA	rRNA	>200	1	1	101	2	ENCFF460GEN	5539015774
ENCFF667CWY	yes	ENCSR708VVE	adipose tissue	RNA	rRNA	>200	1	1	101	1	ENCFF360KZB	4603646447
ENCFF360KZB	yes	ENCSR708VVE	adipose tissue	RNA	rRNA	>200	1	1	101	2	ENCFF667CWY	4670208820
ENCFF665BAC	yes	ENCSR671WMH	adipose tissue	RNA	rRNA	>200	1	1	101	1	ENCFF745QMZ	5172798351
ENCFF745QMZ	yes	ENCSR671WMH	adipose tissue	RNA	rRNA	>200	1	1	101	2	ENCFF665BAC	5226291404
ENCFF001RNT	yes	ENCSR000AFO	camera-type eye	RNA	rRNA	>200	2	1	101	1	ENCFF001RNS	6102321042
ENCFF001RNS	yes	ENCSR000AFO	camera-type eye	RNA	rRNA	>200	2	1	101	2	ENCFF001RNT	5469554623
ENCFF001ROJ	yes	ENCSR000AFO	camera-type eye	RNA	rRNA	>200	1	1	101	1	ENCFF001ROI	6386678770
ENCFF001ROI	yes	ENCSR000AFO	camera-type eye	RNA	rRNA	>200	1	1	101	2	ENCFF001ROJ	5748338871

## Sheet: Total RNA-seq from GEO 
Species	Dataset ID	Species/Cell name	Sample number	RNA type	Read length	Raw reads (million)
Homo sapiens	GSE89888	MCF7	4	total RNA	75PE	83.3163
Homo sapiens	GSE60052	Lung tissue	16	total RNA	90PE	795.28
Homo sapiens	GSE52248	Lung tissue	12	total RNA	100PE	1176.2
Homo sapiens	GSE65112	PC3	4	total RNA	100PE	97.3944
Homo sapiens	GSE48230	PC3	2	total RNA	50PE	132.78
Homo sapiens	GSE85880	H1-hESC	2	total RNA	101PE	104.756

## Sheet: Mus musculus
ENCODE File accession	Experiment accession	Biosample term name	Biosample type	Biosample organism	Library depleted in	Library strand specific	Biological replicate(s)	Technical replicate	Read length	Run type	Paired end	Paired with	Size
ENCFF001RTN	ENCSR000AJU	liver	tissue	Mus musculus	rRNA	TRUE	1	1	101	paired-ended	1	ENCFF001RTM	10333044375
ENCFF001RTM	ENCSR000AJU	liver	tissue	Mus musculus	rRNA	TRUE	1	1	101	paired-ended	2	ENCFF001RTN	10476902448
ENCFF001RTD	ENCSR000AJU	liver	tissue	Mus musculus	rRNA	TRUE	2	1	101	paired-ended	1	ENCFF001RTA	8751238406
ENCFF001RTA	ENCSR000AJU	liver	tissue	Mus musculus	rRNA	TRUE	2	1	101	paired-ended	2	ENCFF001RTD	8859948480
ENCFF001RTF	ENCSR000AJV	CH12.LX	cell line	Mus musculus	rRNA	TRUE	2	1	101	paired-ended	1	ENCFF001RTE	3726676888
ENCFF001RTE	ENCSR000AJV	CH12.LX	cell line	Mus musculus	rRNA	TRUE	2	1	101	paired-ended	2	ENCFF001RTF	3361516566
ENCFF001RTJ	ENCSR000AJV	CH12.LX	cell line	Mus musculus	rRNA	TRUE	1	1	101	paired-ended	1	ENCFF001RTI	3919547292
ENCFF001RTI	ENCSR000AJV	CH12.LX	cell line	Mus musculus	rRNA	TRUE	1	1	101	paired-ended	2	ENCFF001RTJ	3513411526
ENCFF001NDN	ENCSR000CWF	MEL cell line	cell line	Mus musculus	rRNA	TRUE	1	1	101	paired-ended	1	ENCFF001NDR	14419676889
ENCFF001NDR	ENCSR000CWF	MEL cell line	cell line	Mus musculus	rRNA	TRUE	1	1	101	paired-ended	2	ENCFF001NDN	14760345595
ENCFF001NDP	ENCSR000CWF	MEL cell line	cell line	Mus musculus	rRNA	TRUE	2	1	101	paired-ended	1	ENCFF001NDT	16170383817
ENCFF001NDT	ENCSR000CWF	MEL cell line	cell line	Mus musculus	rRNA	TRUE	2	1	101	paired-ended	2	ENCFF001NDP	16620671333
ENCFF002EZU	ENCSR723SZV	forebrain	tissue	Mus musculus	rRNA	TRUE	1	1	101	paired-ended	1	ENCFF002EZV	7273494082
ENCFF002EZV	ENCSR723SZV	forebrain	tissue	Mus musculus	rRNA	TRUE	1	1	101	paired-ended	2	ENCFF002EZU	7100252612
ENCFF002FAE	ENCSR723SZV	forebrain	tissue	Mus musculus	rRNA	TRUE	2	1	101	paired-ended	1	ENCFF002FAF	8369173081
ENCFF002FAF	ENCSR723SZV	forebrain	tissue	Mus musculus	rRNA	TRUE	2	1	101	paired-ended	2	ENCFF002FAE	8190057201
ENCFF001NDZ	ENCSR000CWE	MEL cell line	cell line	Mus musculus	rRNA	TRUE	1	1	101	paired-ended	1	ENCFF001NEE	9633165666
ENCFF001NEE	ENCSR000CWE	MEL cell line	cell line	Mus musculus	rRNA	TRUE	1	1	101	paired-ended	2	ENCFF001NDZ	9659141525
ENCFF001NEC	ENCSR000CWE	MEL cell line	cell line	Mus musculus	rRNA	TRUE	2	1	101	paired-ended	1	ENCFF001NEG	13014258092
ENCFF001NEG	ENCSR000CWE	MEL cell line	cell line	Mus musculus	rRNA	TRUE	2	1	101	paired-ended	2	ENCFF001NEC	13255767027
ENCFF001NDA	ENCSR000CWC	ES-E14	stem cell	Mus musculus	rRNA	TRUE	1	1	101	paired-ended	1	ENCFF001NDF	10859784067
ENCFF001NDF	ENCSR000CWC	ES-E14	stem cell	Mus musculus	rRNA	TRUE	1	1	101	paired-ended	2	ENCFF001NDA	10970492377
ENCFF001NDD	ENCSR000CWC	ES-E14	stem cell	Mus musculus	rRNA	TRUE	2	1	101	paired-ended	1	ENCFF001NDH	15409413319
ENCFF001NDH	ENCSR000CWC	ES-E14	stem cell	Mus musculus	rRNA	TRUE	2	1	101	paired-ended	2	ENCFF001NDD	15773380177
ENCFF002FAG	ENCSR255SDF	midbrain	tissue	Mus musculus	rRNA	TRUE	2	1	101	paired-ended	1	ENCFF002FAH	9141109403
ENCFF002FAH	ENCSR255SDF	midbrain	tissue	Mus musculus	rRNA	TRUE	2	1	101	paired-ended	2	ENCFF002FAG	8998306266
ENCFF002FAI	ENCSR255SDF	midbrain	tissue	Mus musculus	rRNA	TRUE	1	1	101	paired-ended	1	ENCFF002FAJ	6453919186
ENCFF002FAJ	ENCSR255SDF	midbrain	tissue	Mus musculus	rRNA	TRUE	1	1	101	paired-ended	2	ENCFF002FAI	6365146564
ENCFF002FAA	ENCSR035DLJ	heart	tissue	Mus musculus	rRNA	TRUE	1	1	101	paired-ended	1	ENCFF002FAB	8073719046
ENCFF002FAB	ENCSR035DLJ	heart	tissue	Mus musculus	rRNA	TRUE	1	1	101	paired-ended	2	ENCFF002FAA	8059946892
ENCFF002FAC	ENCSR035DLJ	heart	tissue	Mus musculus	rRNA	TRUE	2	1	101	paired-ended	1	ENCFF002FAD	8784893956
ENCFF002FAD	ENCSR035DLJ	heart	tissue	Mus musculus	rRNA	TRUE	2	1	101	paired-ended	2	ENCFF002FAC	8776866676
ENCFF002EZW	ENCSR749BAG	hindbrain	tissue	Mus musculus	rRNA	TRUE	2	1	101	paired-ended	1	ENCFF002EZX	10373005134
ENCFF002EZX	ENCSR749BAG	hindbrain	tissue	Mus musculus	rRNA	TRUE	2	1	101	paired-ended	2	ENCFF002EZW	10243395791
ENCFF002EZY	ENCSR749BAG	hindbrain	tissue	Mus musculus	rRNA	TRUE	1	1	101	paired-ended	1	ENCFF002EZZ	6915815878
ENCFF002EZZ	ENCSR749BAG	hindbrain	tissue	Mus musculus	rRNA	TRUE	1	1	101	paired-ended	2	ENCFF002EZY	6834009609
ENCFF001NCP	ENCSR000CWD	CH12.LX	cell line	Mus musculus	rRNA	TRUE	1	1	101	paired-ended	1	ENCFF001NCT	10908101069
ENCFF001NCT	ENCSR000CWD	CH12.LX	cell line	Mus musculus	rRNA	TRUE	1	1	101	paired-ended	2	ENCFF001NCP	10989689173
ENCFF001NCR	ENCSR000CWD	CH12.LX	cell line	Mus musculus	rRNA	TRUE	2	1	101	paired-ended	1	ENCFF001NCV	14564400871
ENCFF001NCV	ENCSR000CWD	CH12.LX	cell line	Mus musculus	rRNA	TRUE	2	1	101	paired-ended	2	ENCFF001NCR	14882832183

## Sheet: Other species
Species	GEO Dataset ID	SRR ID	Read length	Raw reads (million)
Zebrafish(overy)	GSE73615	SRR2541815	PE101bp	7.1
		SRR2541816		10
		SRR2541817		8.8
Zebrafish(HSPCs)	GSE74929	SRR2919460	PE98bp	49.6
		SRR2919459	PE99bp	9.4
Yeast (saccharomyces)	GSE110413	SRR6703656	PE74bp	62.1
		SRR6703662		42.3
		SRR6703664		44.7
		SRR6703666		45.5
Yeast (saccharomyces)	GSE99170	SRR5583049	PE76bp	17
		SRR5583050		14
		SRR5583051		16.2
C.elegans	GSE79375(embryo)	SRR3236168	PE100bp	63.7
		SRR3236169
		SRR3236170
	GSE79375(young)	SRR3236186		71
		SRR3236187
		SRR3236188
fruitfly (Drosophila_melanogaster)	GSE83877	SRR3727911	PE76bp	46.6
		SRR3727913		28
fruitfly (Drosophila_melanogaster)	GSE101603	SRR5839438	PE75bp	60.1
		SRR5839439		119
		SRR5839440		37.8
E.coli	GSE41190	SRR5344681	PE76bp	33.2
		SRR5344682		37.7
