# Supplementary material for: Identification of the cross-strand chimeric RNAs generated by fusions of bi-directional transcripts
Source: Nat Commun. 2021 Jul 30;12:4645. doi: 10.1038/s41467-021-24910-2 (PMC8324879; doi:10.1038/s41467-021-24910-2)
Supplement: Supplementary file 6 — Supplementary Software [file 41467_2021_24910_MOESM6_ESM.zip]

Archive with 17 entries (17 files):
- _version.py
- example/OutputFile/junctionSite.txt
- example/OutputFile/loci_annotation5bp+gtf.txt
- example/OutputFile/loci1_annotation5bp+gtf.txt
- example/OutputFile/loci2_annotation5bp+gtf.txt
- example/OutputFile/r1_need_r2_90M.txt
- example/OutputFile/r1_need_r2_90M_sort.bam
- example/OutputFile/r1_need_r2_90M_sort.bam.bai
- example/OutputFile/r2_need_r1_90M.txt
- example/OutputFile/r2_need_r1_90M_sort.bam
- example/OutputFile/r2_need_r1_90M_sort.bam.bai
- example/readC.sam
- example/readW.sam
- README.txt
- src/cscRNA_identify.py
- src/statistic_annotation.py
- src/statistic_annotation_overlap.py
