# Supplementary material for: Identification of the cross-strand chimeric RNAs generated by fusions of bi-directional transcripts
Source: Nat Commun. 2021 Jul 30;12:4645. doi: 10.1038/s41467-021-24910-2 (PMC8324879; doi:10.1038/s41467-021-24910-2)
Supplement: Supplementary file 6 — Supplementary Software [file 41467_2021_24910_MOESM6_ESM.zip › _version.py]

__version__ = '1.1.1'
