# Supplementary material for: Identification of the cross-strand chimeric RNAs generated by fusions of bi-directional transcripts
Source: Nat Commun. 2021 Jul 30;12:4645. doi: 10.1038/s41467-021-24910-2 (PMC8324879; doi:10.1038/s41467-021-24910-2)
Supplement: Supplementary file 6 — Supplementary Software [file 41467_2021_24910_MOESM6_ESM.zip › example/OutputFile/junctionSite.txt]

chr3	27465530	27465542	SM
chr2	191798693	191798774	SM
chr13	53039588	53039600	MS
chr7	32525881	32525910	MS
chr7	32525881	32525910	MS
chr6	170844363	170844365	SM
chr10	62553644	62553694	SM
chr10	27551884	28196592	SM
chr9	140007846	140008779	MS
chr7	32525881	32525910	MS
chr14	66083005	66208892	MS
chr1	8938749	236646640	MS
chr9	104327923	104327963	SM
chr6	170844363	170844365	SM
chr2	191798693	191798774	SM
chr10	28340958	28340980	SM
chr2	230093178	230093180	SM
chr13	99449708	99460022	MS
chr5	54579539	54579556	SM
chr7	32525881	32525910	MS
chr3	174495587	174495896	SM
chr15	81271594	81271594	SM
chr2	191798693	191798774	SM
chr20	56226449	56226609	MS
chr10	62553644	62553694	SM
chr5	54579539	54579556	SM
chr6	170844363	170844365	SM
chr5	65108214	65108214	MS
chr15	85346036	85346062	SM
chr5	96350724	96350734	MS
chr5	96350724	96350736	MS
chr5	44744549	44744603	MS
chr12	121134898	121134914	MS
chr2	191798693	191798774	SM
chr13	53039588	53039600	MS
chr5	44744549	44744603	MS
chr5	54579539	54579556	SM
chr4	89182268	89182289	MS
chr5	96350724	96350734	MS
chr15	81271594	81271594	SM
chr4	89182268	89182289	MS
chr7	131189205	131189216	MS
chr5	96350724	96350734	MS
chr10	62553644	62553694	SM
chr2	191798693	191798770	SM
chr2	237998601	237998601	MS
chr5	44744549	44744603	MS
chr16	70192759	70192807	SM
chr11	28057589	28057637	MS
chr9	123912539	123912539	MS
chr6	170844363	170844365	SM
chr6	170844363	170844365	SM
chr7	42956639	42957099	MS
chr10	27551884	28196592	SM
chr2	191798693	191798774	SM
chr1	109479755	109479932	SM
chr10	27551884	28196592	SM
chr6	35801334	35801433	MS
chr5	54579539	54579556	SM
chr11	28057589	28057637	MS
chr5	151042680	151042727	MS
chr14	66083005	66208892	MS
chr2	191798693	191798774	SM
chr5	134692791	134693018	MS
chr8	98725968	98725991	MS
chr17	76851188	76851476	MS
chr3	27465530	27465542	SM
chr5	96350724	96350734	MS
chr5	96350724	96350734	MS
chr6	35801334	35801433	MS
chr10	62553644	62553694	SM
chr8	103220311	103220340	SM
chr11	28057596	28057637	MS
chr1	59002375	59004958	MS
chr5	151042680	151042727	MS
chr19	46879833	47030337	MS
chr17	48166890	48167089	SM
chr19	14626866	14627404	MS
chr5	65108214	65108217	MS
chr1	8938749	236646640	MS
chr1	8938749	236646640	MS
chr5	151042680	151042727	MS
chr12	93966545	93968495	SM
chr5	96350724	96350734	MS
chr4	89182268	89182289	MS
chr5	65108214	65108214	MS
chr2	237998601	237998601	MS
chr1	222906768	222906783	SM
chr2	64819279	64819302	SM
chr10	62553644	62553694	SM
chr13	53039588	53039600	MS
chr5	65108214	65108214	MS
chr7	32525881	32525910	MS
chr3	174495587	174495896	SM
chr5	54579539	54579556	SM
chr10	27551884	28196592	SM
chr9	104327923	104327963	SM
chr3	151599255	151599366	SM
chr1	8938749	236646640	MS
chr13	53039588	53039600	MS
chr13	53039588	53039600	MS
chr2	64819279	64819302	SM
chr13	53039588	53039600	MS
chr5	65108214	65108214	MS
chr11	28057589	28057637	MS
chr5	96350724	96350734	MS
chr1	218846392	218846411	SM
chr3	174495587	174495896	SM
chr10	54075110	54076087	SM
chr16	70192759	70192807	SM
chr13	53039588	53039600	MS
chr4	89182268	89182289	MS
chr7	5028808	5770450	MS
chr14	66083005	66208892	MS
chr5	96350724	96350734	MS
chr17	75398218	75398463	SM
chr10	27551884	28196592	SM
chr5	96350724	96350734	MS
chr10	27551884	28196592	SM
chr5	151042680	151042727	MS
chr4	120417697	120417765	MS
chr5	151042680	151042727	MS
chr5	96350724	96350734	MS
chr5	65108214	65108217	MS
chr16	66653811	66654718	MS
chrX	30744968	101033749	SM
chr5	65108214	65108214	MS
chr10	62553644	62553694	SM
chr10	62553644	62553694	SM
chr2	191798693	191798774	SM
chr5	54579539	54579556	SM
chr8	42152407	42152457	MS
chr10	27551884	28196592	SM
chr17	29298124	29298353	SM
chr5	44744549	44744603	MS
chr5	54579539	54579556	SM
chr5	151042680	151042727	MS
chr5	54579539	54579556	SM
chr2	233722397	233722596	SM
chr6	35801334	35801433	MS
chr5	151042680	151042727	MS
chr12	56537100	56537107	MS
chr10	62553644	62553694	SM
chr6	35801334	35801433	MS
chr5	54579539	54579556	SM
chr10	62553644	62553694	SM
chr17	48141892	48148218	SM
chr5	65108214	65108214	MS
chr14	90872553	90872840	SM
chr6	170844363	170844365	SM
chr14	66083005	66208892	MS
chr5	151042680	151042727	MS
chr1	8938749	236646640	MS
chrX	30744968	101033749	SM
chr5	151042680	151042727	MS
chr10	27551884	28196592	SM
chr7	44252447	44252447	SM
chr2	237998601	237998601	MS
chr7	32525881	32525910	MS
chr6	170844363	170844365	SM
chr19	38222429	38222447	MS
chr10	62553644	62553694	SM
chr5	54579539	54579556	SM
chr2	237998601	237998601	MS
chr10	27551884	28196592	SM
chr7	32525881	32525910	MS
chr6	35801334	35801433	MS
chr5	96350724	96350734	MS
chr2	237998601	237998601	MS
chr5	65108214	65108214	MS
chr1	218846392	218846411	SM
chr10	27551884	28196592	SM
chr5	96350724	96350736	MS
chr2	237998601	237998601	MS
chr15	85346036	85346062	SM
chr2	237998601	237998601	MS
chr17	40994379	40994429	SM
chr3	47958312	47958666	MS
chr2	191798693	191798774	SM
chr5	151042680	151042727	MS
chr7	32525881	32525910	MS
chr2	237998601	237998601	MS
chr10	27551884	28196592	SM
chr4	89182268	89182289	MS
chr7	5028808	5770450	MS
chr2	191798693	191798770	SM
chr5	54579539	54579556	SM
chr3	174495587	174495896	SM
chr11	28057589	28057637	MS
chr4	120417697	120417765	MS
chr7	32525881	32525910	MS
chr12	111051965	111052097	SM
chr5	44744549	44744603	MS
chr7	44424181	44424220	MS
chr1	109479755	109479932	SM
chr11	28057589	28057637	MS
chr5	65108214	65108214	MS
chrX	30744968	101033749	SM
chr7	5028808	5770450	MS
chr10	62553644	62553694	SM
chr11	28057596	28057637	MS
chr11	28057596	28057637	MS
chr11	62299602	62299614	SM
chr20	56226449	56226609	MS
chrX	153580667	153581197	MS
chr9	104327923	104327963	SM
chr9	104327923	104327963	SM
chr10	62553644	62553694	SM
chr10	28367342	28367373	SM
chr9	104327923	104327963	SM
chr6	35801334	35801433	MS
chr5	65108214	65108214	MS
chr4	120417697	120417765	MS
chr1	8938749	236646640	MS
chr2	237998601	237998601	MS
chr4	89182268	89182289	MS
chr2	191798693	191798770	SM
chr13	53039588	53039600	MS
chr3	196730467	196730732	SM
chr2	191798693	191798774	SM
chr5	151042680	151042727	MS
chr6	35801334	35801433	MS
chr2	237998601	237998601	MS
chr5	44744549	44744603	MS
chr7	32525881	32525910	MS
chr14	66083005	66208892	MS
chr9	104327923	104327963	SM
chr14	66083005	66208892	MS
chr11	28057589	28057637	MS
chr14	66083005	66208892	MS
chr11	28057589	28057637	MS
chr1	109479755	109479932	SM
chr1	222906768	222906783	SM
chrM	2828	2891	SM
chr15	81271594	81271594	SM
chr2	237998601	237998601	MS
chr11	28057596	28057637	MS
chr5	44744549	44744603	MS
chr5	44744549	44744603	MS
chr2	191798693	191798774	SM
chr11	28057589	28057637	MS
chr6	170844363	170844365	SM
chr5	44744549	44744603	MS
chr1	222906768	222906783	SM
chr5	96350724	96350734	MS
chr5	151042680	151042727	MS
chr10	62553644	62553694	SM
chr15	81271594	81271594	SM
chr15	81271594	81271594	SM
chr14	66083005	66208892	MS
chr8	27464024	27464041	MS
chr1	8938749	236646640	MS
chrX	30744968	101033749	SM
chr5	54579539	54579556	SM
chr9	104327923	104327963	SM
chr3	47958312	47958666	MS
chr13	53039588	53039600	MS
chr5	96350724	96350734	MS
chr6	170844363	170844365	SM
chr12	111051965	111052097	SM
chr20	56226449	56226609	MS
chr5	146780929	146833111	SM
chr5	54579539	54579556	SM
chr5	65108214	65108214	MS
chr5	151042680	151042727	MS
chr4	120417697	120417765	MS
chr6	170844363	170844365	SM
chr2	237998601	237998601	MS
chr7	44252447	44252447	SM
chr5	151042680	151042727	MS
chr5	65108214	65108214	MS
chr5	151042680	151042727	MS
chr5	96350724	96350734	MS
chr14	66083005	66208892	MS
chr3	174495587	174495896	SM
chr10	28340958	28340980	SM
chr5	65108214	65108214	MS
chr10	62553644	62553694	SM
chr1	59002375	59004958	MS
chr5	149360270	149360540	SM
chr19	14626866	14627404	MS
chr5	54579539	54579556	SM
chr12	69986857	69986860	MS
chr3	29329363	29329371	MS
chr17	1370873	1373548	MS
chr3	152165422	152180190	SM
chr4	52781398	52781413	SM
chr1	193059551	193059592	SM
chr5	1334499	1345194	MS
chr19	7965519	7965826	SM
chr3	194152597	194152623	MS
chr2	242202320	242255078	MS
chr12	59271298	59271342	MS
chr1	1268157	1268462	MS
chr19	7965519	7965826	SM
chr3	128982755	128991650	SM
chr1	156106003	156106055	SM
chr7	99156181	99156248	SM
chr1	1268157	1268462	MS
chr10	64004696	64004932	MS
chr17	40738846	40761322	MS
chr9	90588877	90588919	MS
chr2	20453731	20455829	MS
chr1	87170569	87188292	SM
chr2	189867681	189871094	SM
chr9	140119499	140119564	SM
chr11	77333629	77333666	MS
chr2	189839099	189849930	SM
chr12	21796981	21807612	MS
chrX	148563042	148563231	MS
chr4	41682020	41682037	SM
chr19	3983156	3984304	MS
chr2	114476887	114483104	MS
chr8	10987890	10988316	MS
chr22	50356976	50357183	SM
chr8	74507535	74526079	MS
chr19	3122242	3122952	SM
chr1	1268157	1268462	MS
chr7	73513407	73521348	SM
chr3	98541197	98600432	MS
chr17	42089028	42089224	MS
chr6	151674823	151677162	SM
chr1	8925437	8925455	MS
chr1	206135293	206557367	SM
chr12	21796981	21807612	MS
chrX	153596277	153599374	MS
chr19	10421175	10426474	MS
chr9	33295116	33307191	SM
chr12	65152937	65153073	MS
chr1	156084515	156100407	SM
chr2	20453731	20455829	MS
chrX	153590899	153590941	MS
chr9	33295116	33307191	SM
chr17	8422104	8424539	MS
chr17	79813464	79818396	MS
chr16	22019729	23619334	MS
chr1	156084509	156085003	SM
chr12	21796981	21807612	MS
chrX	148563042	148563231	MS
chr2	114476887	114483104	MS
chr4	57856958	57871478	SM
chr5	37293056	37302954	MS
chr15	83710665	83735773	MS
chr8	17838136	17847386	SM
chr5	159437564	159437596	SM
chr6	134490650	134491372	MS
chr18	25572751	25589725	MS
chr3	184025148	184025195	SM
chr1	156084509	156085003	SM
chr17	56032586	57721636	SM
chr8	52771590	52771792	MS
chr5	151052778	151066492	MS
chr11	35211465	35250701	SM
chr1	156084515	156100407	SM
chr16	67182230	67182755	MS
chr2	189839099	189849930	SM
chr2	220404127	220404403	MS
chr11	61081887	61081922	MS
chr19	54693312	54693362	MS
chrX	148563042	148563231	MS
chr7	73513407	73521348	SM
chr6	26056476	26056538	MS
chr1	54666189	54670690	SM
chr2	189899820	189904146	MS
chr8	74507535	74526079	MS
chr2	10927514	10930003	MS
chr18	9102736	9117849	SM
chr9	127572085	127572300	SM
chr5	151042704	151042714	MS
chr19	41807439	41807513	SM
chr5	151043136	151047098	MS
chr2	111423951	111427077	MS
chr2	220404127	220404403	MS
chr1	156084515	156100407	SM
chr2	189156783	189156828	SM
chr9	131186763	131196708	SM
chr10	94414073	94414086	SM
chr21	40604174	40608661	MS
chr2	189899820	189904146	MS
chr5	179226556	179227571	MS
chr1	155984801	155989956	MS
chr2	128051295	128051709	MS
chr1	45977014	45987544	MS
chr4	41682020	41682037	SM
chr5	14417105	14417116	SM
chr12	89814684	89819097	MS
chr16	56481795	56485055	MS
chr1	180124210	180145083	SM
chr3	184025148	184025195	SM
chr2	220404127	220404403	MS
chr2	189899820	189904146	MS
chr12	21796981	21807614	MS
chr9	130287431	130331149	MS
chr9	35689235	35689249	MS
chr5	43675671	43677824	SM
chr17	42089028	42089224	MS
chr1	198291124	198291212	SM
chr1	156084509	156085003	SM
chr16	56481795	56485055	MS
chr2	10927514	10930003	MS
chr17	61864457	61864460	SM
chr1	108678133	108678399	MS
chr8	17838136	17847386	SM
chr19	19104536	19105655	MS
chr2	61722664	61726961	MS
chr1	153516400	153518278	MS
chr15	83807173	83807620	MS
chr2	114476887	114483104	MS
chr15	78308968	78309002	MS
chr1	87170569	87188292	SM
chr7	116200295	116200318	SM
chr5	14417105	14417116	SM
chr1	1268157	1268462	MS
chr2	8993095	8993899	MS
chr3	128991094	128993680	SM
chr16	418415	420016	MS
chr13	111138099	111141791	SM
chr22	36700115	36700143	MS
chr17	37865605	37868606	SM
chr1	54666189	54670690	SM
chr3	194152597	194152623	MS
chr1	197150176	197150190	MS
chr12	108097460	108102917	SM
chr12	59271298	59271342	MS
chr5	31532530	31534377	SM
chr1	1268157	1268462	MS
chr17	79478291	79479039	MS
chr2	114476887	114483104	MS
chr2	189899820	189904146	MS
chr5	1334499	1345194	MS
chr2	189156783	189156828	SM
chr19	58868319	58868433	SM
chr12	21796981	21807612	MS
chr15	78308968	78309005	MS
chr4	42080674	42080688	SM
chr2	189839099	189849930	SM
chrX	153590904	153593088	MS
chr16	75665148	75669891	MS
chr20	47896761	47897070	SM
chr17	43309751	43313535	SM
chr1	54666189	54670690	SM
chr8	21946707	21955698	SM
chr19	15220933	15220973	SM
chr4	114824311	114824703	MS
chr9	131186763	131196708	SM
chr1	153516400	153518278	MS
chr10	64004696	64004932	MS
chr3	128991094	128993680	SM
chr5	96372537	96372563	SM
chr11	34162013	34164995	SM
chr21	34953675	34953687	MS
chr11	9759779	9770632	SM
chr5	1334499	1345194	MS
chr19	3122242	3122952	SM
chr1	156084515	156100407	SM
chr16	56481795	56485062	MS
chr1	153516400	153518278	MS
chr6	134490650	134491372	MS
chr15	75969709	75974746	MS
chr5	159437564	159437596	SM
chr4	77952048	77955867	SM
chr4	41682020	41682037	SM
chr1	87170569	87188292	SM
chr9	33464155	33466354	MS
chr15	43814407	43814689	SM
chr19	53085907	53086278	SM
chr15	75969709	75974746	MS
chr12	59271298	59271342	MS
chr1	45977014	45987544	MS
chr19	3983156	3984304	MS
chr4	52781398	52781413	SM
chr7	112115647	112115988	SM
chr19	3122242	3122952	SM
chr16	56481795	56485055	MS
chr7	75684195	75689732	SM
chr5	96372537	96372563	SM
chr3	128991094	128993680	SM
chr2	189899820	189904146	MS
chr2	220404127	220404403	MS
chr19	54691106	54693302	MS
chr18	25572751	25589725	MS
chr19	16757891	16770812	MS
chr4	41682020	41682037	SM
chr1	1268157	1268462	MS
chr5	1334499	1345194	MS
chr17	1946020	1946044	SM
chr5	179224992	179225432	MS
chr2	189156783	189156828	SM
chr2	189867681	189871094	SM
chrX	148563042	148563231	MS
chr2	189867681	189871094	SM
chr17	37865605	37868606	SM
chr11	34162013	34164995	SM
chr1	120835810	144094360	SM
chr8	94937827	94937902	SM
chr19	7965519	7965826	SM
chr12	21796981	21807612	MS
chr12	124197119	124209245	SM
chr12	58145459	58146019	MS
chr4	41682020	41682037	SM
chr6	36891646	36891820	SM
chr4	129741754	129742043	SM
chr12	105546133	105551022	SM
chr3	151599455	151599872	SM
chr16	29706012	29706340	SM
chr15	75969709	75974746	MS
chrX	148563042	148563231	MS
chr10	46224309	46250447	SM
chr1	115275414	115275414	MS
chr17	37865605	37868606	SM
chr15	43814407	43814689	SM
chr9	35689235	35689249	MS
chr3	150346882	150347005	SM
chr17	79478291	79479039	MS
chr15	75969709	75974746	MS
chr9	136230332	136230349	MS
chr5	159437564	159437596	SM
chr11	64846152	64846232	MS
chr9	136230332	136230349	MS
chr7	73513407	73521348	SM
chr9	33295116	33307191	SM
chr2	220404127	220404403	MS
chr8	74507535	74526079	MS
chrX	148563042	148563231	MS
chr2	128051295	128051709	MS
chr1	54666189	54670690	SM
chr7	72877395	72883908	MS
chr9	127572085	127572300	SM
chr3	150346882	150347005	SM
chr2	111423951	111427077	MS
chr3	184025148	184025195	SM
chr12	72090239	72091137	SM
chr5	31532530	31534377	SM
chr3	124689207	124689271	MS
chr4	57856958	57871478	SM
chr1	1268157	1268462	MS
chr15	48722955	48729195	MS
chr7	83589384	83589427	MS
chr16	56481795	56485055	MS
chr2	114476887	114483104	MS
chr9	35061163	35064194	MS
chr7	73513407	73521348	SM
chr12	21796981	21807612	MS
chr12	105546133	105551022	SM
chr2	61507467	61510387	MS
chrX	153580068	153580288	MS
chr2	38971641	38975245	MS
chr10	99475604	99477026	SM
chr3	128991094	128993680	SM
chr7	87829959	87829977	SM
chr1	198291124	198291212	SM
chr9	35689235	35689249	MS
chr9	136230332	136230349	MS
chr12	21796981	21807612	MS
chr1	108678140	108678399	MS
chr5	148904702	148904717	MS
chr1	67876365	67876579	MS
chr14	35761655	35779996	SM
chr1	1268157	1268462	MS
chr12	65152937	65153073	MS
chr1	45977014	45987544	MS
chr19	54691106	54693302	MS
chr7	72877395	72883908	MS
chr8	66515781	66516250	MS
chr17	43309751	43313535	SM
chr5	1334499	1345194	MS
chr12	65152937	65153073	MS
chr2	189156783	189156828	SM
chr9	33295116	33307191	SM
chr2	190329808	190329847	SM
chr9	136230332	136230349	MS
chr3	150346882	150347005	SM
chr9	127572085	127572300	SM
chr16	18804415	18804434	MS
chr1	205740682	205744190	MS
chr8	74507535	74526079	MS
chr6	30153409	30153546	MS
chr1	1268157	1268462	MS
chr13	111138099	111141791	SM
chr15	43814407	43814689	SM
chr3	128991094	128993680	SM
chr11	35211465	35250701	SM
chr1	87170569	87188292	SM
chr12	21796981	21807612	MS
chr19	41748880	41754647	SM
chr1	198291124	198291212	SM
chr5	31532530	31534377	SM
chr8	52771590	52771792	MS
chr19	3983156	3984304	MS
chr1	155984801	155989957	MS
chr5	130495251	130500947	MS
chr17	61864457	61864460	SM
chrX	148563042	148563231	MS
chr12	21796981	21807612	MS
chr15	43814407	43814689	SM
chr17	37865605	37868606	SM
chr11	34162013	34164995	SM
chr19	7965519	7965826	SM
chr12	65152937	65153073	MS
chr9	136230332	136230349	MS
chr11	34162013	34164995	SM
chr3	128982755	128991650	SM
chr12	59271298	59271342	MS
chr17	40738846	40761322	MS
chr10	64004696	64004932	MS
chr19	19104536	19105655	MS
chr9	125655251	125667500	MS
chr11	35211465	35250701	SM
chr1	8925437	8925455	MS
chr2	191835136	191840615	MS
chr8	74507535	74526079	MS
chr3	124689207	124689271	MS
chr17	79478291	79479039	MS
chr22	36700115	36700143	MS
chr3	150346882	150347005	SM
chr4	41682020	41682037	SM
chr4	41682020	41682037	SM
chr6	151674823	151677162	SM
chr8	52771590	52771792	MS
chr3	128982755	128991650	SM
chr5	140699119	140699711	MS
chr16	418415	420016	MS
chr8	127565043	127565617	MS
chr19	19104536	19105655	MS
chr1	54666189	54670690	SM
chr2	114476887	114483104	MS
chr4	41682020	41682037	SM
chr5	151052778	151066489	MS
chr12	105546137	105551022	SM
chr5	151052778	151066492	MS
chr12	124197119	124209245	SM
chr9	127572085	127572300	SM
chr11	111835271	111844800	SM
chr16	84623843	84651538	MS
chr12	59271298	59271342	MS
chr14	35761655	35779996	SM
chr14	35761655	35779996	SM
chr1	115275414	115275414	MS
chr7	32032581	32033133	MS
chr11	35211465	35250701	SM
chr11	9759779	9770632	SM
chr2	189156783	189156828	SM
chr2	114476887	114483104	MS
chr1	156084515	156100407	SM
chr5	159437564	159437596	SM
chr1	153516400	153518280	MS
chr6	121434305	121447606	MS
chr5	151052778	151066489	MS
chr2	189156783	189156828	SM
chr1	45977014	45987544	MS
chr16	67473005	67473032	MS
chr10	64004696	64004932	MS
chr6	151674823	151677162	SM
chr5	14417105	14417116	SM
chr2	54896461	54896491	SM
chrX	153580068	153580288	MS
chr3	128991094	128993680	SM
chr5	31532530	31534377	SM
chr1	65304186	65307286	MS
chr4	52781398	52781413	SM
chr1	8925437	8925455	MS
chr2	114476887	114483104	MS
chr19	41807439	41807513	SM
chr5	151043136	151047098	MS
chr17	40738846	40761322	MS
chr4	52781398	52781413	SM
chr7	102574782	102574843	SM
chr9	35685721	35689869	MS
chr3	55503346	55503709	MS
chr9	33295116	33307191	SM
chr9	127572085	127572300	SM
chr9	131186763	131196708	SM
chr12	21796981	21807612	MS
chr16	56481795	56485062	MS
chr16	67182230	67182755	MS
chr11	85371422	85371674	MS
chr1	120835810	206557367	SM
chr4	93553228	93553257	SM
chr7	72877395	72883908	MS
chr6	30153409	30153546	MS
chr1	8925437	8925455	MS
chr3	128991094	128993680	SM
chr18	9102736	9117849	SM
chr12	21796981	21807612	MS
chr12	21796981	21807612	MS
chr8	17838136	17847386	SM
chr18	9102736	9117849	SM
chr1	108678133	108678399	MS
chr1	67876365	67876579	MS
chr9	33533543	99958878	MS
chr11	62415325	62415673	MS
chr12	89814684	89819097	MS
chr17	26951362	26955332	MS
chr4	41682020	41682037	SM
chr17	36647649	36666193	SM
chr9	120474798	120474826	MS
chr12	72090239	72091137	SM
chr4	41682020	41682037	SM
chr2	8993087	8993685	MS
chr18	9102736	9117849	SM
chr1	1268157	1268462	MS
chr5	179224992	179225432	MS
chr1	120835810	121107152	SM
chr2	111423951	111427077	MS
chr9	136230332	136230349	MS
chr12	21796981	21807612	MS
chr10	33200950	33200984	MS
chr5	77712364	77717625	SM
chrX	148563042	148563231	MS
chr8	52771590	52771792	MS
chr5	151042704	151042714	MS
chr15	78308968	78309002	MS
chr4	436498	437008	MS
chr17	42089028	42089224	MS
chr2	220406779	220406913	MS
chr16	56481795	56485055	MS
chr12	124197119	124209245	SM
chr7	33039727	33039727	SM
chr9	35685721	35689869	MS
chr1	180124210	180145083	SM
chr17	37865605	37868606	SM
chr18	25572751	25589725	MS
chr9	136230332	136230349	MS
chr12	65152937	65153073	MS
chr11	9759779	9770632	SM
chr12	21796981	21807612	MS
chr5	1334499	1345195	MS
chr4	41682020	41682037	SM
chr16	56481795	56485055	MS
chr2	8993087	8993685	MS
chr2	189839099	189849930	SM
chr4	57856958	57871478	SM
chr17	37865605	37868606	SM
chr15	83807173	83807620	MS
chr1	1268157	1268462	MS
chr11	62364150	62365571	MS
chr5	159437564	159437596	SM
chr1	1268157	1268462	MS
chrX	153590904	153593088	MS
chr6	26056476	26056538	MS
chr5	151052778	151066492	MS
chr1	151149214	151162534	MS
chr7	72877395	72883915	MS
chr11	61081887	61081922	MS
chr19	2273026	2273095	SM
chr6	114183682	114184433	SM
chr11	60714124	60714187	MS
chr17	36890315	36890794	SM
chr5	1334499	1345194	MS
chr5	1334499	1345194	MS
chr2	114476887	114483104	MS
chr18	25572751	25589725	MS
chr10	46224309	46250447	SM
chrX	148563042	148563231	MS
chr1	121107152	206135293	SM
chr12	21796981	21807612	MS
chr3	158363435	158363446	SM
chr9	136230332	136230349	MS
chr17	1370873	1373548	MS
chr16	22019729	23619334	MS
chr1	1268157	1268462	MS
chrY	2710205	2722717	SM
chr2	114476887	114483104	MS
chr15	83807173	83807620	MS
chr19	2273026	2273095	SM
chr1	1268157	1268462	MS
chr7	73513407	73521348	SM
chr12	89814684	89819097	MS
chr1	113244256	113246427	MS
chr17	79813464	79818396	MS
chr2	114476887	114483104	MS
chr7	75684195	75689732	SM
chr1	115275414	115275414	MS
chrX	148563042	148563231	MS
chr4	41682020	41682037	SM
chr5	54558583	54565424	MS
chr15	41625090	41625145	SM
chr5	98191931	98192138	MS
chr1	95363458	95367342	MS
chr2	114476887	114483104	MS
chr5	1334499	1345194	MS
chr5	96254896	96255179	SM
chr3	152165422	152180190	SM
chr12	65152937	65153073	MS
chr9	33295116	33307191	SM
chr5	179224992	179225432	MS
chr1	1268157	1268462	MS
chr1	197150176	197150190	MS
chr17	61864457	61864460	SM
chr11	35211465	35250701	SM
chrX	148563042	148563231	MS
chr5	135489642	135489717	MS
chr19	54691106	54693302	MS
chrY	2710205	2722717	SM
chr12	124197119	124209245	SM
chr15	43814407	43814689	SM
chr4	52781398	52781413	SM
chr16	22019729	23619334	MS
chr11	60714124	60714187	MS
chr6	151674823	151677162	SM
chr1	1268157	1268462	MS
chr2	114476887	114483104	MS
chr19	58868319	58868433	SM
chrX	153590904	153593088	MS
chr11	14502402	14508046	MS
chr3	194152597	194152623	MS
chr4	41682020	41682037	SM
chr12	21796981	21807612	MS
chr2	220404127	220404403	MS
chr1	228675164	228676659	SM
chr10	69726531	69750084	MS
chrX	148563042	148563231	MS
chr17	42089028	42089224	MS
chr5	150503930	150509028	MS
chr16	67182233	67182755	MS
chr9	35685721	35689869	MS
chr14	35761655	35779996	SM
chr19	13050355	13051185	SM
chr19	3122242	3122952	SM
chr1	121107152	206135293	SM
chr16	56481795	56485055	MS
chr9	140119499	140119564	SM
chr12	105546133	105551022	SM
chr2	54896461	54896491	SM
chr2	111423951	111427077	MS
chr9	97222900	97222980	SM
chr3	120128456	120128469	MS
chr1	156084515	156100407	SM
chr4	39523060	39523085	MS
chr1	87170569	87188292	SM
chr4	41682020	41682037	SM
chr12	59271298	59271342	MS
chr5	31532530	31534377	SM
chr16	56481795	56485055	MS
chr2	99938605	99938675	MS
chr11	61067148	61067172	MS
chr8	10987890	10988316	MS
chr1	155984801	155989957	MS
chr12	58145459	58146019	MS
chr12	105546137	105551022	SM
chr4	41682020	41682037	SM
chr16	418415	420016	MS
chr3	128991094	128993680	SM
chr12	65152937	65153073	MS
chr17	36647649	36666193	SM
chr5	14417105	14417116	SM
chr17	75398620	75483535	SM
chr10	62648086	62648266	MS
chr2	114476887	114483104	MS
chr17	37865605	37868606	SM
chr17	36647649	36666193	SM
chr6	114183682	114184433	SM
chr11	14479281	14486515	MS
chr9	35689235	35689249	MS
chr7	87829959	87829977	SM
chr17	40738846	40761322	MS
chr1	205689779	205719199	MS
chr6	26056476	26056538	MS
chr3	193332700	193334966	SM
chr2	189899820	189904146	MS
chr5	151043136	151047098	MS
chr7	87829959	87829977	SM
chr7	72877395	72883908	MS
chr5	150503930	150509028	MS
chr19	54691106	54693302	MS
chr15	83807173	83807620	MS
chr12	10021864	10021876	MS
chr6	88050637	88050833	SM
chr10	64004696	64004932	MS
chr12	124197119	124209245	SM
chr1	153516400	153518278	MS
chr3	128991094	128993680	SM
chr2	111423951	111427077	MS
chr2	114476887	114483104	MS
chr1	153516400	153518278	MS
chr2	189156783	189156828	SM
chr2	190329808	190329847	SM
chr3	194152597	194152623	MS
chr10	62648086	62648266	MS
chr19	39191681	39214903	SM
chr5	96372537	96372563	SM
chr4	52781398	52781413	SM
chr15	75969709	75974746	MS
chr17	79008963	79060283	SM
chr18	9102736	9117849	SM
chr1	67876365	67876579	MS
chr5	96254896	96255179	SM
chr7	73513407	73521348	SM
chr9	120474798	120474826	MS
chr6	114183682	114184433	SM
chr5	179224992	179225432	MS
chr12	53776141	53776280	SM
chr5	179226556	179227571	MS
chr1	1268157	1268462	MS
chr8	74507535	74526079	MS
chr5	179252161	179260682	SM
chr12	105546133	105551022	SM
chr12	21796981	21807612	MS
chr16	56481795	56485062	MS
chr12	58145464	58146019	MS
chr17	61864457	61864460	SM
chr5	14417105	14417116	SM
chr1	45977014	45987544	MS
chr2	189156783	189156828	SM
chr2	220404127	220404403	MS
chr20	5923332	5924901	MS
chr9	35061163	35064194	MS
chr19	3122242	3122952	SM
chr19	2273026	2273095	SM
chr17	43309751	43313535	SM
chr12	59271298	59271342	MS
chr5	40765186	40767753	MS
chr18	25572751	25589725	MS
chr14	23567214	23567543	SM
chr1	156084509	156085003	SM
chr17	40738846	40761322	MS
chr5	14417105	14417116	SM
chr10	69726531	69750084	MS
chr4	41682020	41682037	SM
chr19	54691106	54693302	MS
chr2	99938605	99938675	MS
chr15	78308968	78309002	MS
chr17	79478291	79479039	MS
chr3	158363435	158363446	SM
chr5	179045061	179045274	MS
chr1	205689779	205719199	MS
chr10	33214886	33218972	MS
chr17	37865605	37868606	SM
chr19	6376333	6376356	SM
chr6	150140219	150140341	MS
chr10	62648086	62648266	MS
chr3	150346882	150347005	SM
chr19	7965519	7965826	SM
chr4	41682020	41682037	SM
chr16	67182230	67182755	MS
chr2	114476887	114483104	MS
chr3	152165422	152180190	SM
chr17	56032586	57721636	SM
chr16	56481795	56485055	MS
chr1	144326286	144676873	SM
chr12	105546133	105551022	SM
chr3	128991094	128993680	SM
chr20	47662856	47682790	SM
chr2	114476887	114483104	MS
chr8	74507535	74526079	MS
chr1	1268157	1268462	MS
chr19	3122242	3122952	SM
chr14	23374224	23374373	MS
chr3	128991094	128993680	SM
chr9	97222900	97222980	SM
chr19	6376333	6376356	SM
chr9	35061163	35064194	MS
chr8	17838136	17847386	SM
chr5	1334499	1345194	MS
chr19	50321661	50333959	SM
chr1	153507268	153507286	MS
chr9	33295116	33307191	SM
chrX	148563042	148563231	MS
chr12	21796981	21807612	MS
chr5	151052778	151066489	MS
chrX	148563042	148563231	MS
chr2	189899820	189904146	MS
chr12	21796981	21807612	MS
chr5	31532530	31534377	SM
chr6	56382418	56392376	MS
chr5	1334499	1345194	MS
chrX	148563042	148563231	MS
chr4	120438284	120438346	SM
chr2	114476887	114483104	MS
chr11	35211465	35250701	SM
chr12	59271298	59271342	MS
chr6	114183682	114184433	SM
chr17	79478291	79479039	MS
chr13	113973870	113975972	SM
chr1	198291124	198291212	SM
chr16	56481795	56485055	MS
chr4	57856958	57871478	SM
chr16	56481795	56485055	MS
chr17	73774699	73775857	MS
chr19	39191681	39214903	SM
chrX	148563042	148563231	MS
chr15	75969709	75974746	MS
chr3	150346882	150347005	SM
chr1	220170589	220170611	MS
chr1	1268157	1268462	MS
chr5	1335220	1345193	MS
chr2	114476887	114483104	MS
chr9	136230332	136230349	MS
chr6	150140219	150140341	MS
chr20	47896761	47897070	SM
chr11	35211465	35250701	SM
chr2	223795394	223795408	SM
chr15	43814407	43814689	SM
chr1	198291124	198291212	SM
chr5	77712364	77717625	SM
chr1	23236968	23239967	SM
chr3	152165422	152180190	SM
chr17	1370873	1373548	MS
chr1	120835810	144094360	SM
chr4	42080674	42080688	SM
chr2	189839099	189849930	SM
chr2	224842301	224849561	MS
chr3	128991094	128993680	SM
chr9	33295116	33307191	SM
chr10	62648086	62648266	MS
chr3	128991094	128993680	SM
chr6	18225695	18237739	MS
chr15	43814407	43814689	SM
chr3	124689207	124689271	MS
chr12	89814684	89819097	MS
chr1	245006530	245006899	SM
chr12	21796981	21807612	MS
chr19	54691106	54693302	MS
chr1	54666189	54670690	SM
chr5	31532530	31534377	SM
chr7	75684195	75689732	SM
chr1	87170569	87188292	SM
chr2	61722664	61726961	MS
chr6	30153409	30153546	MS
chr11	35211465	35250701	SM
chr2	223795394	223795408	SM
chr15	75969709	75974746	MS
chr3	150346882	150347005	SM
chrX	128696617	128696657	SM
chr12	108097460	108102917	SM
chr19	39191681	39214903	SM
chr1	1268157	1268462	MS
chr11	35211465	35250701	SM
chr19	58868319	58868433	SM
chr2	10927514	10930003	MS
chr1	8925437	8925455	MS
chr14	74376081	74398302	SM
chr19	40875860	40880398	SM
chr1	1268157	1268462	MS
chr8	52771590	52771792	MS
chr3	151599455	151599872	SM
chr7	112115647	112115988	SM
chr1	173454510	173456872	SM
chr6	31239477	31239623	MS
chr1	1268157	1268462	MS
chr9	35689235	35689249	MS
chr1	54666189	54670690	SM
chr19	53085907	53856157	SM
chr4	41682020	41682037	SM
chr2	114476887	114483104	MS
chr9	33295116	33307191	SM
chr7	87829959	87829977	SM
chr9	130272528	130272538	MS
chr12	124197119	124209245	SM
chr3	45785504	45785705	SM
chr12	65152937	65153073	MS
chr18	9102736	9117849	SM
chr7	72877395	72883908	MS
chr5	77712364	77717625	SM
chr1	153516400	153518278	MS
chr3	120128456	120128469	MS
chr4	41682020	41682037	SM
chr17	79478291	79479039	MS
chr1	65304186	65307286	MS
chr2	61507467	61510387	MS
chr4	39523060	39523085	MS
chr7	73513407	73521348	SM
chr16	67473005	67473032	MS
chr6	31601338	31602270	SM
chr2	27354595	27355280	MS
chr5	14417105	14417116	SM
chr2	10927514	10930003	MS
chr12	58145459	58146019	MS
chr5	14417105	14417116	SM
chr20	47896761	47897070	SM
chr15	78308968	78309002	MS
chr17	61864457	61864460	SM
chrX	40510506	40510580	MS
chr6	151674823	151677162	SM
chr17	1370873	1373548	MS
chr2	189839099	189849930	SM
chr17	1370873	1373548	MS
chr12	105546133	105551022	SM
chr3	152165422	152180190	SM
chr7	72877395	72883915	MS
chr2	191835136	191840615	MS
chr5	1334499	1345194	MS
chr19	19104536	19105655	MS
chr9	136230332	136230349	MS
chr17	65718705	65720165	SM
chr3	150346882	150347005	SM
chr3	5021319	5021336	SM
chr3	152165422	152180190	SM
chr3	193332700	193334966	SM
chrX	120182050	120182485	SM
chr11	111835271	111844800	SM
chr16	60715401	70512553	MS
chrX	148563042	148563231	MS
chr5	179224992	179225432	MS
chr11	9759779	9770632	SM
chr17	36890315	36890798	SM
chr12	21796981	21807614	MS
chr16	11964921	11965136	MS
chr12	59271298	59271342	MS
chr11	35211465	35250701	SM
chr5	98191931	98192138	MS
chr4	41682020	41682037	SM
chr6	30153409	30153546	MS
chr12	38714098	38714781	SM
chrX	148563042	148563231	MS
chr19	19104536	19105655	MS
chr17	37865605	37868606	SM
chr7	75684195	75689732	SM
chr11	34162013	34164995	SM
chrX	153590904	153593088	MS
chr15	75969709	75974746	MS
chr7	73513407	73521348	SM
chr12	21796981	21807612	MS
chr1	198291124	198291212	SM
chr9	130269506	130269536	MS
chr16	60715401	70512553	MS
chr9	131303425	131303622	SM
chr12	111158172	111158189	MS
chr19	41759541	41763397	SM
chr9	136230332	136230349	MS
chr4	52781398	52781413	SM
chr1	54666189	54670690	SM
chr5	179252161	179260682	SM
chrX	148563042	148563231	MS
chr9	114136412	114137242	MS
chr13	111138099	111141791	SM
chr17	79008963	79060283	SM
chr12	105546137	105551022	SM
chr20	31025412	31025800	SM
chr17	49269898	49270294	MS
chr1	1268157	1268462	MS
chrX	148563042	148563231	MS
chrX	148563042	148563231	MS
chr18	25572751	25589725	MS
chr4	41682020	41682037	SM
chr19	39191681	39214903	SM
chrX	153593856	153594437	MS
chrX	153580068	153580288	MS
chr9	33295116	33307191	SM
chr11	34162013	34164995	SM
chr5	96254896	96255179	SM
chr17	36890315	36890798	SM
chr11	66115023	66115062	MS
chr4	52781398	52781413	SM
chr9	136230332	136230349	MS
chr6	150140219	150140341	MS
chr3	197023353	197024106	MS
chr2	111423951	111427077	MS
chr16	67182230	67182755	MS
chr11	46639820	46667437	SM
chr9	136230332	136230349	MS
chr9	35061163	35064194	MS
chr2	61722664	61726956	MS
chr5	1334499	1345194	MS
chr5	96372537	96372563	SM
chrX	153580068	153580288	MS
chr17	61864457	61864460	SM
chr1	156106003	156106055	SM
chr1	1268157	1268462	MS
chr10	64004696	64004932	MS
chr12	124197119	124209245	SM
chr4	41682020	41682037	SM
chr2	189156783	189156828	SM
chr6	150140219	150140341	MS
chr15	75969709	75974746	MS
chr2	189156783	189156828	SM
chr7	142988706	142991689	SM
chr1	205740682	205744190	MS
chr15	78308968	78309005	MS
chr1	198291124	198291212	SM
chr5	179252161	179260682	SM
chr1	1268157	1268462	MS
chr11	61081887	61081922	MS
chr19	16757891	16770812	MS
chr18	33724902	33736501	SM
chr11	35211465	35250701	SM
chrX	153580068	153580288	MS
chr2	20453731	20455829	MS
chr7	87829959	87829977	SM
chr4	41682020	41682037	SM
chr2	114476887	114483104	MS
chr17	1370873	1373548	MS
chr4	57856958	57871478	SM
chrX	148563042	148563231	MS
chr4	25780779	25784042	MS
chr20	47896761	47897070	SM
chr9	33295116	33307191	SM
chr19	19104536	19105655	MS
chr17	26951362	26955332	MS
chr12	105546133	105551022	SM
chr1	108678133	108678399	MS
chr7	87829959	87829977	SM
chr11	14479281	14486515	MS
chr12	15800118	15803904	MS
chr2	189867681	189871094	SM
chr1	198291124	198291212	SM
chr6	114183682	114184433	SM
chr17	45745651	45750383	SM
chr5	151052778	151066489	MS
chr2	189899820	189904146	MS
chr1	1268157	1268462	MS
chr19	39191681	39214903	SM
chr17	77808743	77808967	MS
chr12	21796981	21807612	MS
chr9	35689235	35689249	MS
chr11	61081887	61081922	MS
chrX	148563042	148563231	MS
chr19	53085907	53086278	SM
chr14	35761655	35779996	SM
chr9	35685721	35689869	MS
chr15	83807173	83807620	MS
chr13	111138099	111141791	SM
chr1	153516400	153518278	MS
chr10	62648086	62648266	MS
chr9	136230332	136230349	MS
chr9	131186763	131196708	SM
chr15	78308968	78309002	MS
chr19	19104536	19105655	MS
chr12	58145459	58146019	MS
chr9	35689235	35689249	MS
chr12	21796981	21807612	MS
chr1	979749	981113	SM
chr12	111844926	111845049	SM
chr5	179224992	179225432	MS
chr2	111423951	111427077	MS
chr2	189899820	189904146	MS
chr3	113438910	113439520	MS
chr5	151042690	151043093	MS
chr8	10987890	10988316	MS
chr5	151052778	151066489	MS
chr9	130272528	130272538	MS
chr2	189156783	189156828	SM
chr19	41748880	41754647	SM
chr5	1334499	1345194	MS
chr2	10927514	10930003	MS
chr12	58145459	58146019	MS
chr16	22019729	23619334	MS
chr3	124689207	124689271	MS
chr1	1268157	1268462	MS
chr5	1334499	1345194	MS
chr4	41682020	41682037	SM
chr17	40738846	40761322	MS
chr1	180124210	180145083	SM
chrX	148563042	148563231	MS
chr2	189839099	189849930	SM
chr7	73513407	73521348	SM
chr17	45745651	45750383	SM
chr6	114183682	114184433	SM
chr1	67876365	67876579	MS
chr16	56481795	56485055	MS
chr15	45007719	45010132	SM
chrX	153590904	153593088	MS
chr2	220404127	220404403	MS
chr5	1334499	1345194	MS
chr4	41682020	41682037	SM
chr1	1268157	1268462	MS
chr6	56382418	56392376	MS
chr19	54691106	54693302	MS
chr3	128991094	128993680	SM
chr2	189867681	189871094	SM
chr15	43814407	43814689	SM
chr12	59271298	59271342	MS
chr6	151674823	151677162	SM
chr12	124197119	124209245	SM
chr5	137521685	137523103	SM
chr3	152165422	152180190	SM
chr1	220170589	220170611	MS
chr15	83807173	83807620	MS
chr5	36163771	36168428	SM
chr1	156106003	156106055	SM
chr5	14417105	14417116	SM
chr1	1268157	1268462	MS
chr19	53085907	53856157	SM
chr12	124197119	124209245	SM
chr1	115275414	115275414	MS
chr12	21796981	21807612	MS
chr12	105546133	105551022	SM
chr3	158363435	158363446	SM
chr19	53085907	53086278	SM
chr19	16757891	16770812	MS
chr3	150346882	150347005	SM
chr19	19104536	19105655	MS
chr2	191835136	191840615	MS
chr19	19104536	19105655	MS
chr5	130499796	130500096	MS
chr16	18804415	18804434	MS
chr16	56481795	56485055	MS
chr11	62364150	62365571	MS
chr2	54896461	54896491	SM
chr1	54666189	54670690	SM
chr3	128991094	128993680	SM
chr14	23567214	23567543	SM
chr11	35211465	35250701	SM
chrX	148563042	148563231	MS
chr1	67876365	67876579	MS
chr11	35211465	35250701	SM
chr5	151052778	151066495	MS
chr19	16757891	16770812	MS
chr1	1268157	1268462	MS
chr1	36770481	36770530	SM
chr7	87829959	87829977	SM
chr17	1370873	1373548	MS
chr9	127572085	127572300	SM
chr19	13050355	13051185	SM
chr1	229737217	229737979	MS
chr11	35211465	35250701	SM
chr21	34953675	34953687	MS
chr12	89814684	89819097	MS
chr11	35211465	35250701	SM
chr2	111423951	111427077	MS
chr1	120465014	120466464	MS
chr12	21796981	21807612	MS
chr3	98541197	98600432	MS
chr7	72877395	72883908	MS
chr6	18225695	18237739	MS
chr3	184025148	184025195	SM
chr8	10987890	10988316	MS
chr16	56481795	56485055	MS
chr9	33295116	33307191	SM
chr18	33290090	33290564	SM
chr11	14479281	14486515	MS
chr10	64004696	64004932	MS
chr12	21796980	21807614	MS
chr16	67473005	67473032	MS
chr17	43309751	43313535	SM
chr12	58145459	58146019	MS
chr2	220404127	220404403	MS
chr6	134490650	134491372	MS
chr20	47896761	47897070	SM
chr19	54691106	54693302	MS
chr1	156084509	156085003	SM
chr1	205740682	205744190	MS
chr18	9102736	9117849	SM
chr2	114476887	114483104	MS
chr2	189899820	189904146	MS
chr5	1334499	1345194	MS
chr15	43814407	43814689	SM
chr11	9759779	9770632	SM
chrX	128696617	128696657	SM
chr18	39778390	39778495	SM
chr2	153527879	153527895	MS
chr16	88866469	88866538	MS
chr11	14479281	14486515	MS
chr17	79008963	79060283	SM
chr12	65152937	65153073	MS
chr6	30153409	30153546	MS
chr12	21796981	21807612	MS
chr12	124197119	124209245	SM
chr16	71790023	71798617	MS
chr2	111423951	111427077	MS
chr18	9102736	9117849	SM
chrX	153580068	153580288	MS
chrX	53228334	53231123	MS
chr8	74507535	74526079	MS
chr5	98191931	98192138	MS
chr1	1268157	1268462	MS
chr2	10729415	10729787	MS
chr2	189156783	189156828	SM
chr2	27157499	27164817	SM
chr1	8925437	8925455	MS
chr17	79008963	79060283	SM
chr1	1268157	1268462	MS
chr12	89814684	89819097	MS
chr11	14479281	14486515	MS
chr1	45977014	45987544	MS
chr5	151052778	151066492	MS
chr10	62648086	62648266	MS
chr16	56481795	56485055	MS
chr6	114183682	114184433	SM
chr15	43814407	43814689	SM
chr7	5028808	5770450	MS
chr3	128991094	128993680	SM
chr8	17838136	17847386	SM
chr2	189899820	189904146	MS
chr4	73956538	73957441	MS
chr12	58145459	58146019	MS
chr17	40738846	40761322	MS
chr3	150346882	150347005	SM
chr12	21796981	21807612	MS
chr5	174953696	174954348	SM
chr19	53085907	53086278	SM
chr1	144326286	144676873	SM
chr15	83807173	83807620	MS
chr11	9759779	9770632	SM
chr2	111423951	111427077	MS
chr20	35281454	35281770	MS
chr6	114183682	114184433	SM
chr16	23585482	23585501	SM
chr3	150346882	150347005	SM
chr19	19104536	19105655	MS
chr1	156106003	156106055	SM
chr1	155984801	155989957	MS
chr9	35689235	35689249	MS
chr2	153591592	153616261	SM
chr6	30691483	30691932	SM
chr12	21796981	21807612	MS
chrM	2238	2300	SM
chr16	56481795	56485055	MS
chr2	10927514	10930003	MS
chr4	108832858	108832861	SM
chr2	187542666	187542895	SM
chr16	3071992	3072106	SM
chr7	87829959	87829977	SM
chr2	61507467	61510387	MS
chr10	69726531	69750084	MS
chr2	189156783	189156828	SM
chr8	74507535	74526079	MS
chr6	56382418	56392376	MS
chr3	128991094	128993680	SM
chr16	56481795	56485055	MS
chr2	189867681	189871094	SM
chr19	19104536	19105655	MS
chr14	35761655	35779996	SM
chr15	65877201	65890728	MS
chr10	64004696	64004932	MS
chr18	9102736	9117849	SM
chr17	80040533	80040555	MS
chr3	5021319	5021336	SM
chr2	189867681	189871094	SM
chr19	2273026	2273095	SM
chr1	979749	981113	SM
chr3	128991094	128993680	SM
chr18	33724902	33736501	SM
chr12	105546133	105551022	SM
chr16	60715401	70512553	MS
chr9	33295116	33307191	SM
chr17	61864457	61864460	SM
chr6	111643861	111654421	MS
chr12	59271298	59271342	MS
chr4	187532687	187534358	MS
chr6	151674823	151677162	SM
chr2	8993087	8993685	MS
chr9	131186763	131196708	SM
chr1	144506537	144676873	SM
chr1	1268157	1268462	MS
chr19	41726575	41726595	SM
chr17	43309751	43313535	SM
chr12	21796981	21807612	MS
chr2	111423951	111427077	MS
chr3	193332700	193334966	SM
chr7	142988706	142991689	SM
chr2	8993087	8993685	MS
chr17	37865605	37868606	SM
chr12	58145459	58146019	MS
chrX	71715118	71791945	MS
chr1	45977014	45987544	MS
chr7	5568075	5568121	MS
chr7	156476750	156520697	MS
chr15	43814407	43814689	SM
chr16	67473005	67473032	MS
chr1	8925437	8925455	MS
chr13	111138099	111141791	SM
chr8	52771590	52771792	MS
chr4	41682020	41682037	SM
chr19	53085907	53856157	SM
chr7	44104890	44104915	SM
chr12	89814684	89819097	MS
chr22	30649247	30649701	MS
chr5	14417105	14417116	SM
chr7	87829959	87829977	SM
chr12	124197119	124209245	SM
chr9	136230332	136230349	MS
chr5	134235588	134235670	SM
chr17	56032586	57721636	SM
chr6	134490650	134491372	MS
chr9	35685721	35689869	MS
chr3	45266187	45266518	MS
chr7	73513407	73521348	SM
chr18	54305712	54305826	MS
chr16	56481795	56485055	MS
chrX	148563042	148563231	MS
chr20	31025412	31025800	SM
chr17	36647649	36666193	SM
chr19	16757891	16770812	MS
chr1	155984801	155989957	MS
chr9	136230332	136230349	MS
chr9	136230332	136230349	MS
chr14	100744003	100744068	SM
chr5	1334499	1345194	MS
chr1	156084515	156100407	SM
chr19	54693312	54693362	MS
chr17	43309751	43313535	SM
chr12	105546133	105551022	SM
chr19	16757891	16770812	MS
chr6	30153409	30153546	MS
chr12	15800118	15803904	MS
chr11	34162013	34164995	SM
chr7	73513407	73521348	SM
chr6	26056476	26056538	MS
chr2	189899820	189904146	MS
chr2	114476887	114483104	MS
chr2	189156783	189156828	SM
chr19	2273026	2273095	SM
chr5	179045061	179045274	MS
chr19	53085907	53086275	SM
chr1	87170569	87188292	SM
chrX	148563042	148563231	MS
chr6	143823167	143832375	MS
chr12	10021864	10021876	MS
chr2	114476887	114483104	MS
chr5	14417105	14417116	SM
chr6	31795706	31796258	SM
chr2	189867681	189871094	SM
chr15	43814407	43814689	SM
chr7	73513407	73521348	SM
chr1	120835810	121107152	SM
chrX	71715118	71791945	MS
chr12	44190882	44194317	MS
chr3	120128456	120128472	MS
chr3	98541197	98600432	MS
chr1	144506537	144676873	SM
chr2	20232865	20237334	MS
chr11	9759779	9770632	SM
chr3	124689207	124689271	MS
chr3	152165422	152180190	SM
chr17	17717988	17719970	MS
chrX	153626735	153626786	SM
chr5	1334499	1345194	MS
chr3	135864032	135864690	SM
chr11	62299753	62300115	MS
chr11	9759779	9770632	SM
chr2	242202320	242255078	MS
chr15	39876645	39877006	SM
chr8	91971135	91990864	MS
chr9	131186763	131196708	SM
chr7	73513407	73521348	SM
chr11	35211466	35250701	SM
chr1	54666189	54670690	SM
chr12	21796981	21807612	MS
chr5	14417105	14417116	SM
chr2	220404127	220404403	MS
chr2	189156783	189156828	SM
chr2	111423951	111427077	MS
chr2	223795394	223795408	SM
chr2	128051295	128051712	MS
chr5	14417105	14417116	SM
chr17	36890315	36890794	SM
chr17	36647649	36666193	SM
chr5	176895223	176895876	MS
chr5	130499796	130500096	MS
chr4	57856958	57871478	SM
chr8	74507535	74526079	MS
chr17	43309751	43313535	SM
chr18	2655871	2655908	SM
chr3	128991094	128993680	SM
chr17	36890315	36890794	SM
chr4	183714123	183714134	SM
chr2	191835136	191840615	MS
chr1	45977014	45987544	MS
chr16	60715401	70512553	MS
chr15	78308967	78309005	MS
chr5	151043136	151047098	MS
chr7	73513407	73521348	SM
chr6	151674823	151677162	SM
chr6	134490650	134491372	MS
chr19	41726575	41726595	SM
chr3	113439097	113439179	MS
chr18	9102736	9117849	SM
chr2	220404127	220404403	MS
chr19	41726575	41726595	SM
chr11	111835271	111844800	SM
chr8	10987890	10988316	MS
chr9	99654438	99654455	MS
chrX	40510506	40510580	MS
chr19	19104536	19105655	MS
chr5	14417105	14417116	SM
chr2	189867681	189871094	SM
chr9	33295116	33307191	SM
chr17	48156445	48158673	SM
chr2	189156783	189156828	SM
chr11	34162013	34164995	SM
chr2	114476887	114483104	MS
chr2	189867681	189871094	SM
chr12	105546137	105551022	SM
chr16	56481795	56485055	MS
chr1	197150176	197150190	MS
chr5	1334499	1345194	MS
chr17	19239247	19239586	SM
chr2	114476887	114483104	MS
chr1	155984801	155989957	MS
chr1	156084509	156085003	SM
chr3	184025152	184025195	SM
chr17	48156445	48158673	SM
chr11	9759779	9770632	SM
chr3	45785504	45785705	SM
chr11	35211465	35250701	SM
chr11	35211465	35250701	SM
chr3	184025148	184025195	SM
chr5	1334499	1345194	MS
chr9	125655251	125667500	MS
chr5	31532530	31534377	SM
chr5	1334499	1345194	MS
chr17	42089028	42089224	MS
chr12	65152937	65153073	MS
chr4	73956538	73957441	MS
chr9	33295116	33307191	SM
chr1	120611948	145227040	SM
chr12	21796981	21807612	MS
chr19	19104536	19105655	MS
chr17	1370873	1373548	MS
chr19	14199967	14200012	MS
chr17	40738846	40761322	MS
chr2	223795394	223795408	SM
chr7	87829959	87829977	SM
chr14	103808509	103808529	SM
chrX	153590904	153593088	MS
chr9	35689235	35689249	MS
chr12	21796981	21807612	MS
chr19	54691106	54693302	MS
chr12	105546133	105551022	SM
chr17	61864457	61864460	SM
chr5	179224992	179225432	MS
chr1	54666189	54670690	SM
chr2	189899820	189904146	MS
chr17	43309751	43313535	SM
chr16	67182230	67182755	MS
chr5	1334499	1345194	MS
chr5	151042690	151043093	MS
chr2	114476887	114483104	MS
chrX	71715118	71791945	MS
chr6	134490650	134491372	MS
chr12	21796981	21807612	MS
chr17	37865605	37868606	SM
chrX	71715118	71791945	MS
chr2	189867681	189871094	SM
chr4	1982919	1983594	SM
chr14	23374224	23374373	MS
chr1	144506537	144676873	SM
chr9	35689235	35689249	MS
chr5	179045061	179045274	MS
chr4	41682020	41682037	SM
chr19	58868319	58868433	SM
chr1	205740682	205744190	MS
chr17	61864457	61864460	SM
chr1	87170569	87188292	SM
chr3	5021319	5021336	SM
chr1	151149214	151162534	MS
chr9	130287431	130331149	MS
chr6	142766421	142767149	SM
chr1	155984801	155989957	MS
chr1	198291124	198291212	SM
chr18	9102736	9117849	SM
chr3	45785504	45785705	SM
chr5	96372537	96372563	SM
chr6	114183682	114184433	SM
chr5	151052778	151066489	MS
chr3	194152597	194152623	MS
chr11	9759779	9770632	SM
chr1	45977014	45987544	MS
chr5	96254896	96255179	SM
chr17	1370873	1373548	MS
chr3	194152597	194152623	MS
chr15	75969709	75974746	MS
chr9	140119499	140119564	SM
chr19	6376333	6376356	SM
chr7	87829959	87829977	SM
chrX	40510506	40510580	MS
chr6	134490650	134491372	MS
chr12	21796981	21807612	MS
chr4	41682020	41682037	SM
chr2	111423951	111427077	MS
chr17	42089028	42089224	MS
chr10	64004696	64004932	MS
chr21	34953675	34953687	MS
chr11	61081887	61081922	MS
chr8	74507535	74526079	MS
chr4	41682020	41682037	SM
chr17	37865605	37868606	SM
chr12	58145459	58146019	MS
chr1	206135293	206557367	SM
chr17	28575573	28575610	MS
chr12	89814684	89819097	MS
chr10	33200950	33200984	MS
chr16	56481795	56485055	MS
chr6	150140219	150140341	MS
chr16	31102563	31105992	MS
chr19	41807439	41807513	SM
chr5	110097928	110098142	SM
chr19	54691106	54693302	MS
chr9	33295116	33307191	SM
chr12	21796981	21807612	MS
chr17	79813464	79818396	MS
chr12	21796981	21807612	MS
chr1	45977014	45987544	MS
chr9	136230332	136230349	MS
chr7	87829959	87829977	SM
chr11	9759779	9770632	SM
chr2	189156783	189156828	SM
chr1	26227302	26228057	MS
chr12	59271298	59271342	MS
chrX	148563042	148563231	MS
chr19	53085907	53856157	SM
chr2	153527879	153527895	MS
chr19	54691106	54693302	MS
chr9	88916275	88924918	MS
chr11	64953387	64955424	SM
chr15	83807173	83807620	MS
chr2	111423951	111427077	MS
chr11	9759779	9770632	SM
chr5	31532530	31534377	SM
chr2	114476887	114483104	MS
chr17	43309751	43313535	SM
chr2	111423951	111427077	MS
chr1	54666189	54670690	SM
chr3	152165422	152180190	SM
chr16	56481795	56485055	MS
chr7	72877395	72883908	MS
chr19	19104536	19105655	MS
chr9	97222900	97222980	SM
chr1	1268157	1268462	MS
chrX	153580068	153580288	MS
chr7	73513407	73521348	SM
chr1	45977014	45987544	MS
chr3	128991094	128993680	SM
chr4	73956538	73957441	MS
chr4	41682020	41682037	SM
chr17	40738846	40761322	MS
chr19	19104536	19105655	MS
chr4	169819687	169825013	SM
chr3	194152597	194152623	MS
chrX	153580068	153580288	MS
chr19	50321661	50333959	SM
chr6	151674823	151677162	SM
chr2	189156783	189156828	SM
chr19	54691106	54693302	MS
chr8	74507535	74526079	MS
chr1	121107152	206135293	SM
chr6	56382418	56392376	MS
chr9	131186763	131196710	SM
chr12	65152937	65153073	MS
chr1	198291124	198291212	SM
chr7	73513407	73521348	SM
chr10	69726531	69750084	MS
chr2	128051295	128051712	MS
chr2	111423951	111427077	MS
chr4	41682020	41682037	SM
chr19	41726575	41726595	SM
chr11	61081887	61081922	MS
chr6	56382418	56392376	MS
chr7	6038859	74313951	MS
chr1	162493248	162493298	SM
chr2	111423951	111427077	MS
chr11	9759779	9770632	SM
chr1	150549203	150549600	MS
chr6	134490650	134491372	MS
chr9	140119499	140119564	SM
chr1	206135293	206557367	SM
chr1	206135293	206557367	SM
chr22	39263082	39263105	MS
chr14	103807439	103807947	SM
chr2	242202320	242255078	MS
chr19	11728202	11728225	MS
chrX	150575645	150575682	SM
chr16	60715401	70512553	MS
chr1	1268157	1268462	MS
chrX	128696617	128696657	SM
chr3	98541197	98600432	MS
chr11	9759779	9770632	SM
chr19	19104536	19105655	MS
chr9	35061163	35064194	MS
chr12	59271298	59271342	MS
chr3	98541197	98600432	MS
chr17	43309751	43313535	SM
chr12	21796981	21807612	MS
chr1	8925437	8925455	MS
chr17	1946020	1946044	SM
chr12	21796981	21807612	MS
chrX	153590904	153593088	MS
chr4	41682020	41682037	SM
chr1	54666189	54670690	SM
chr5	150503930	150509028	MS
chr2	114476887	114483104	MS
chr16	75665148	75669891	MS
chr19	3462774	3462862	SM
chr1	151149214	151162534	MS
chr16	56481795	56485055	MS
chr2	54896461	54896491	SM
chr9	140119499	140119564	SM
chr19	54691106	54693302	MS
chr12	21796981	21807612	MS
chrX	148563042	148563231	MS
chr4	41682020	41682037	SM
chr1	979749	981113	SM
chr2	189839099	189849930	SM
chr19	54691106	54693302	MS
chr1	1268157	1268462	MS
chr5	36163771	36168428	SM
chr11	14479281	14486515	MS
chr22	36700115	36700143	MS
chr11	9759779	9770632	SM
chr2	189839099	189849930	SM
chr2	27157499	27164817	SM
chr19	53085907	53856157	SM
chr13	111138099	111141791	SM
chr1	153516400	153518278	MS
chr12	21796981	21807612	MS
chr3	128982755	128991650	SM
chr16	56481795	56485055	MS
chr1	153507268	153507286	MS
chr12	58145459	58146019	MS
chr4	57856958	57871478	SM
chr6	150140219	150140341	MS
chrX	148563042	148563231	MS
chr11	60714124	60714187	MS
chr9	88916275	88924918	MS
chr1	1268157	1268462	MS
chr7	107600983	107601094	MS
chrX	153580068	153580288	MS
chr9	136230332	136230349	MS
chr4	41682020	41682037	SM
chr19	41748880	41754647	SM
chr16	60715401	70512553	MS
chr17	40738846	40761322	MS
chr6	30153409	30153546	MS
chr3	184025152	184025195	SM
chr1	95363458	95367342	MS
chr7	75684195	75689732	SM
chr22	36700115	36700143	MS
chr3	128991094	128993680	SM
chr17	61864457	61864460	SM
chr16	75665148	75669891	MS
chr8	74507535	74526079	MS
chr11	64953387	64955424	SM
chr4	39523060	39523085	MS
chr15	43814407	43814689	SM
chr20	47896761	47897070	SM
chr2	189899820	189904146	MS
chr9	136230332	136230349	MS
chr1	205740682	205744190	MS
chr2	114476887	114483104	MS
chr17	19239247	19239586	SM
chr19	3122242	3122952	SM
chr1	153507268	153507286	MS
chr5	151042690	151043093	MS
chr5	1335220	1345193	MS
chr17	8422104	8424539	MS
chr19	15220933	15220973	SM
chr12	21796981	21807612	MS
chr12	65152937	65153073	MS
chr4	169819687	169825013	SM
chr8	52771590	52771792	MS
chr12	124197119	124209245	SM
chr8	24813457	24814024	MS
chr9	125655251	125667500	MS
chr17	61864457	61864460	SM
chr9	88916275	88924918	MS
chr17	1946020	1946044	SM
chr5	31532530	31534377	SM
chr16	56481795	56485055	MS
chr16	71790023	71798617	MS
chr19	39191681	39214903	SM
chr12	65152937	65153073	MS
chr2	114476887	114483104	MS
chr8	98703245	98703304	SM
chr9	33295116	33307191	SM
chr12	21796981	21807612	MS
chr1	156084509	156085003	SM
chr1	115275414	115275414	MS
chr17	37865605	37868606	SM
chr16	56481795	56485055	MS
chr11	9759779	9770632	SM
chr2	54896461	54896491	SM
chr5	14417105	14417116	SM
chr11	61081887	61081922	MS
chr1	94998770	95001724	MS
chr3	128991094	128993680	SM
chr15	78308968	78309002	MS
chr12	10021864	10021876	MS
chr2	101009088	101009197	MS
chr1	67876365	67876579	MS
chr18	9102736	9117849	SM
chr12	21796981	21807612	MS
chr17	61864457	61864460	SM
chr17	37865605	37868606	SM
chr12	65152937	65153073	MS
chr12	65152937	65153073	MS
chr8	25309731	25309757	MS
chr16	18804415	18804434	MS
chr3	152165422	152180190	SM
chr17	79813464	79818396	MS
chr15	43814407	43814689	SM
chr11	34162013	34164995	SM
chr11	34162013	34164995	SM
chr6	151674823	151677162	SM
chr9	33295116	33307191	SM
chr12	21796981	21807612	MS
chr2	114476887	114483104	MS
chr3	128991094	128993680	SM
chr15	83807173	83807620	MS
chr6	151674823	151677162	SM
chr11	9759779	9770632	SM
chr4	41682020	41682037	SM
chr1	3807446	3807455	MS
chr11	64953387	64955424	SM
chr12	21796981	21807612	MS
chr5	179252161	179260682	SM
chr12	89814684	89819097	MS
chr4	187532687	187534358	MS
chr3	194152597	194152623	MS
chr3	128982755	128991650	SM
chr6	30688161	30691209	SM
chr20	47896761	47897070	SM
chrX	148563042	148563225	MS
chr2	114476887	114483104	MS
chr3	128991094	128993680	SM
chr7	87829959	87829977	SM
chr1	45977014	45987544	MS
chr11	60714124	60714187	MS
chrX	49862244	49862363	SM
chr11	61067148	61067172	MS
chr7	156476750	156520697	MS
chr4	41682020	41682037	SM
chr5	43675671	43677824	SM
chr6	44222916	44223358	MS
chr9	35689235	35689249	MS
chr5	179252161	179260682	SM
chr8	74507535	74526079	MS
chr8	52771590	52771792	MS
chr1	198291124	198291212	SM
chr9	35685721	35689869	MS
chr2	191835136	191840615	MS
chr9	35689235	35689249	MS
chr1	121107152	206135293	SM
chr1	1268157	1268462	MS
chr12	65152937	65153073	MS
chr16	67473005	67473032	MS
chr19	54691106	54693302	MS
chr6	114183682	114184433	SM
chr17	40738846	40761322	MS
chr1	245006530	245006899	SM
chr2	189873655	189873668	SM
chr2	111423951	111427077	MS
chr11	9759779	9770632	SM
chr4	41682020	41682037	SM
chr2	189156783	189156828	SM
chr19	16757891	16770812	MS
chr12	108097460	108102917	SM
chrX	153580068	153580288	MS
chr1	8925437	8925455	MS
chr4	41682020	41682037	SM
chr2	189839099	189849930	SM
chr17	37865605	37868606	SM
chr9	136230332	136230349	MS
chr1	120835810	206557367	SM
chr2	223795394	223795408	SM
chr7	99156181	99156248	SM
chr1	205740682	205744190	MS
chr11	34162013	34164995	SM
chr9	131910387	131910607	SM
chrX	71715118	71791945	MS
chrX	128696617	128696657	SM
chr1	156084515	156100407	SM
chr1	120611948	145227040	SM
chr17	79008963	79060283	SM
chrX	153590904	153593088	MS
chr3	194152597	194152623	MS
chr1	1268157	1268462	MS
chr7	72877395	72883915	MS
chr8	17838136	17847386	SM
chr8	52771590	52771792	MS
chr6	151674823	151677162	SM
chr12	65152937	65153073	MS
chr20	47896761	47897070	SM
chr16	22019729	23619334	MS
chr18	67994435	67994668	SM
chr21	34953675	34953690	MS
chr1	153516400	153518278	MS
chr5	1334499	1345194	MS
chr1	153516400	153518278	MS
chr2	111423951	111427077	MS
chr5	150503930	150509028	MS
chr6	150140219	150140341	MS
chr9	120474798	120474826	MS
chr1	156084515	156100407	SM
chr6	151674823	151677162	SM
chr16	67182230	67182755	MS
chr1	155984801	155989957	MS
chr1	55349394	55352818	MS
chr1	45977014	45987544	MS
chr19	54691106	54693302	MS
chr11	35211465	35250701	SM
chr4	57856958	57871478	SM
chr3	152165422	152180190	SM
chr20	49194983	49196244	SM
chr2	189867681	189871094	SM
chr2	114476887	114483104	MS
chr15	48722955	48729195	MS
chr20	35281454	35281770	MS
chr9	140119499	140119564	SM
chr7	73513407	73521348	SM
chr3	184025148	184025195	SM
chr12	21796981	21807612	MS
chr12	65152937	65153073	MS
chr19	53085907	53086278	SM
chr3	128991094	128993680	SM
chr8	74507535	74526079	MS
chr10	62648086	62648266	MS
chr19	40875860	40880398	SM
chr2	111423951	111427077	MS
chr7	73513407	73521348	SM
[truncated: 242 more rows]
