# Supplementary material for: Identification of the cross-strand chimeric RNAs generated by fusions of bi-directional transcripts
Source: Nat Commun. 2021 Jul 30;12:4645. doi: 10.1038/s41467-021-24910-2 (PMC8324879; doi:10.1038/s41467-021-24910-2)
Supplement: Supplementary file 6 — Supplementary Software [file 41467_2021_24910_MOESM6_ESM.zip › example/OutputFile/loci_annotation5bp+gtf.txt]

SM	chr3	27465530	chr3	HAVANA	exon	27465528	27465577	.	-	.	gene_id "ENSG00000033867.12"; transcript_id "ENST00000419036.1"; gene_type "protein_coding"; gene_status "KNOWN"; gene_name "SLC4A7"; transcript_type "protein_coding"; transcript_status "NOVEL"; transcript_name "SLC4A7-003"; exon_number 1; exon_id "ENSE00001770898.1"; level 2; tag "mRNA_start_NF"; tag "cds_start_NF"; havana_gene "OTTHUMG00000155679.15"; havana_transcript "OTTHUMT00000341232.3";	distance:2	chr3	27465542	chr3	HAVANA	exon	27465528	27465577	.	-	.	gene_id "ENSG00000033867.12"; transcript_id "ENST00000419036.1"; gene_type "protein_coding"; gene_status "KNOWN"; gene_name "SLC4A7"; transcript_type "protein_coding"; transcript_status "NOVEL"; transcript_name "SLC4A7-003"; exon_number 1; exon_id "ENSE00001770898.1"; level 2; tag "mRNA_start_NF"; tag "cds_start_NF"; havana_gene "OTTHUMG00000155679.15"; havana_transcript "OTTHUMT00000341232.3";	distance:14
SM	chr2	191798693	chr2	HAVANA	exon	191797442	191800015	.	+	.	gene_id "ENSG00000115419.8"; transcript_id "ENST00000338435.4"; gene_type "protein_coding"; gene_status "KNOWN"; gene_name "GLS"; transcript_type "protein_coding"; transcript_status "KNOWN"; transcript_name "GLS-002"; exon_number 15; exon_id "ENSE00001945485.1"; level 2; tag "basic"; tag "CCDS"; ccdsid "CCDS58744.1"; havana_gene "OTTHUMG00000132701.3"; havana_transcript "OTTHUMT00000335598.1";	distance:1251	chr2	191798774	chr2	HAVANA	exon	191797442	191800015	.	+	.	gene_id "ENSG00000115419.8"; transcript_id "ENST00000338435.4"; gene_type "protein_coding"; gene_status "KNOWN"; gene_name "GLS"; transcript_type "protein_coding"; transcript_status "KNOWN"; transcript_name "GLS-002"; exon_number 15; exon_id "ENSE00001945485.1"; level 2; tag "basic"; tag "CCDS"; ccdsid "CCDS58744.1"; havana_gene "OTTHUMG00000132701.3"; havana_transcript "OTTHUMT00000335598.1";	distance:1332
MS	chr13	53039588	chr13	HAVANA	exon	53039430	53039978	.	+	.	gene_id "ENSG00000136108.10"; transcript_id "ENST00000378034.3"; gene_type "protein_coding"; gene_status "KNOWN"; gene_name "CKAP2"; transcript_type "protein_coding"; transcript_status "KNOWN"; transcript_name "CKAP2-002"; exon_number 6; exon_id "ENSE00001475977.2"; level 2; tag "basic"; havana_gene "OTTHUMG00000016967.6"; havana_transcript "OTTHUMT00000045071.3";	distance:390	chr13	53039600	chr13	HAVANA	exon	53039430	53039978	.	+	.	gene_id "ENSG00000136108.10"; transcript_id "ENST00000378034.3"; gene_type "protein_coding"; gene_status "KNOWN"; gene_name "CKAP2"; transcript_type "protein_coding"; transcript_status "KNOWN"; transcript_name "CKAP2-002"; exon_number 6; exon_id "ENSE00001475977.2"; level 2; tag "basic"; havana_gene "OTTHUMG00000016967.6"; havana_transcript "OTTHUMT00000045071.3";	distance:378
MS	chr7	32525881	chr7	HAVANA	exon	32524951	32526905	.	-	.	gene_id "ENSG00000106355.5"; transcript_id "ENST00000450169.2"; gene_type "protein_coding"; gene_status "KNOWN"; gene_name "LSM5"; transcript_type "protein_coding"; transcript_status "KNOWN"; transcript_name "LSM5-001"; exon_number 5; exon_id "ENSE00001682291.2"; level 2; tag "basic"; tag "appris_principal"; tag "CCDS"; ccdsid "CCDS5438.1"; havana_gene "OTTHUMG00000022913.3"; havana_transcript "O…	distance:1024	chr7	32525910	chr7	HAVANA	exon	32524951	32526905	.	-	.	gene_id "ENSG00000106355.5"; transcript_id "ENST00000450169.2"; gene_type "protein_coding"; gene_status "KNOWN"; gene_name "LSM5"; transcript_type "protein_coding"; transcript_status "KNOWN"; transcript_name "LSM5-001"; exon_number 5; exon_id "ENSE00001682291.2"; level 2; tag "basic"; tag "appris_principal"; tag "CCDS"; ccdsid "CCDS5438.1"; havana_gene "OTTHUMG00000022913.3"; havana_transcript "O…	distance:995
MS	chr7	32525881	chr7	HAVANA	exon	32524951	32526905	.	-	.	gene_id "ENSG00000106355.5"; transcript_id "ENST00000450169.2"; gene_type "protein_coding"; gene_status "KNOWN"; gene_name "LSM5"; transcript_type "protein_coding"; transcript_status "KNOWN"; transcript_name "LSM5-001"; exon_number 5; exon_id "ENSE00001682291.2"; level 2; tag "basic"; tag "appris_principal"; tag "CCDS"; ccdsid "CCDS5438.1"; havana_gene "OTTHUMG00000022913.3"; havana_transcript "O…	distance:1024	chr7	32525910	chr7	HAVANA	exon	32524951	32526905	.	-	.	gene_id "ENSG00000106355.5"; transcript_id "ENST00000450169.2"; gene_type "protein_coding"; gene_status "KNOWN"; gene_name "LSM5"; transcript_type "protein_coding"; transcript_status "KNOWN"; transcript_name "LSM5-001"; exon_number 5; exon_id "ENSE00001682291.2"; level 2; tag "basic"; tag "appris_principal"; tag "CCDS"; ccdsid "CCDS5438.1"; havana_gene "OTTHUMG00000022913.3"; havana_transcript "O…	distance:995
SM	chr6	170844363	chr6	HAVANA	exon	170844205	170844493	.	-	.	gene_id "ENSG00000008018.8"; transcript_id "ENST00000262193.6"; gene_type "protein_coding"; gene_status "KNOWN"; gene_name "PSMB1"; transcript_type "protein_coding"; transcript_status "KNOWN"; transcript_name "PSMB1-001"; exon_number 6; exon_id "ENSE00001209949.8"; level 2; tag "basic"; tag "appris_principal"; tag "CCDS"; ccdsid "CCDS34577.1"; havana_gene "OTTHUMG00000016087.2"; havana_transcript…	distance:158	chr6	170844365	chr6	HAVANA	exon	170844205	170844493	.	-	.	gene_id "ENSG00000008018.8"; transcript_id "ENST00000262193.6"; gene_type "protein_coding"; gene_status "KNOWN"; gene_name "PSMB1"; transcript_type "protein_coding"; transcript_status "KNOWN"; transcript_name "PSMB1-001"; exon_number 6; exon_id "ENSE00001209949.8"; level 2; tag "basic"; tag "appris_principal"; tag "CCDS"; ccdsid "CCDS34577.1"; havana_gene "OTTHUMG00000016087.2"; havana_transcript…	distance:160
SM	chr10	62553644	chr10	HAVANA	exon	62553635	62554610	.	+	.	gene_id "ENSG00000170312.11"; transcript_id "ENST00000395284.3"; gene_type "protein_coding"; gene_status "KNOWN"; gene_name "CDK1"; transcript_type "protein_coding"; transcript_status "KNOWN"; transcript_name "CDK1-007"; exon_number 8; exon_id "ENSE00001461632.1"; level 2; tag "not_organism_supported"; tag "basic"; tag "appris_candidate_longest"; tag "CCDS"; ccdsid "CCDS44408.1"; havana_gene "OTT…	distance:9	chr10	62553694	chr10	HAVANA	exon	62553635	62554610	.	+	.	gene_id "ENSG00000170312.11"; transcript_id "ENST00000395284.3"; gene_type "protein_coding"; gene_status "KNOWN"; gene_name "CDK1"; transcript_type "protein_coding"; transcript_status "KNOWN"; transcript_name "CDK1-007"; exon_number 8; exon_id "ENSE00001461632.1"; level 2; tag "not_organism_supported"; tag "basic"; tag "appris_candidate_longest"; tag "CCDS"; ccdsid "CCDS44408.1"; havana_gene "OTT…	distance:59
SM	chr10	27551884	chr10	HAVANA	exon	27551886	27552143	.	+	.	gene_id "ENSG00000238021.2"; transcript_id "ENST00000576034.1"; gene_type "pseudogene"; gene_status "KNOWN"; gene_name "ARMC4P1"; transcript_type "processed_transcript"; transcript_status "KNOWN"; transcript_name "ARMC4P1-002"; exon_number 2; exon_id "ENSE00002650123.1"; level 2; tag "basic"; havana_gene "OTTHUMG00000017856.2"; havana_transcript "OTTHUMT00000436997.1";	distance:2	chr10	28196592	chr10	ENSEMBL	exon	28196592	28196706	.	-	.	gene_id "ENSG00000169126.11"; transcript_id "ENST00000537576.1"; gene_type "protein_coding"; gene_status "KNOWN"; gene_name "ARMC4"; transcript_type "protein_coding"; transcript_status "KNOWN"; transcript_name "ARMC4-202"; exon_number 12; exon_id "ENSE00001153606.1"; level 3; tag "basic"; havana_gene "OTTHUMG00000017867.2";	distance:0
MS	chr9	140007846	chr9	HAVANA	exon	140007813	140007948	.	-	.	gene_id "ENSG00000176978.9"; transcript_id "ENST00000371579.2"; gene_type "protein_coding"; gene_status "KNOWN"; gene_name "DPP7"; transcript_type "protein_coding"; transcript_status "KNOWN"; transcript_name "DPP7-003"; exon_number 5; exon_id "ENSE00003538243.1"; level 2; tag "basic"; tag "appris_principal"; tag "CCDS"; ccdsid "CCDS7030.1"; havana_gene "OTTHUMG00000020977.2"; havana_transcript "O…	distance:102	chr9	140008779	chr9	HAVANA	exon	140008695	140008834	.	-	.	gene_id "ENSG00000176978.9"; transcript_id "ENST00000371579.2"; gene_type "protein_coding"; gene_status "KNOWN"; gene_name "DPP7"; transcript_type "protein_coding"; transcript_status "KNOWN"; transcript_name "DPP7-003"; exon_number 3; exon_id "ENSE00003495678.1"; level 2; tag "basic"; tag "appris_principal"; tag "CCDS"; ccdsid "CCDS7030.1"; havana_gene "OTTHUMG00000020977.2"; havana_transcript "O…	distance:55
MS	chr7	32525881	chr7	HAVANA	exon	32524951	32526905	.	-	.	gene_id "ENSG00000106355.5"; transcript_id "ENST00000450169.2"; gene_type "protein_coding"; gene_status "KNOWN"; gene_name "LSM5"; transcript_type "protein_coding"; transcript_status "KNOWN"; transcript_name "LSM5-001"; exon_number 5; exon_id "ENSE00001682291.2"; level 2; tag "basic"; tag "appris_principal"; tag "CCDS"; ccdsid "CCDS5438.1"; havana_gene "OTTHUMG00000022913.3"; havana_transcript "O…	distance:1024	chr7	32525910	chr7	HAVANA	exon	32524951	32526905	.	-	.	gene_id "ENSG00000106355.5"; transcript_id "ENST00000450169.2"; gene_type "protein_coding"; gene_status "KNOWN"; gene_name "LSM5"; transcript_type "protein_coding"; transcript_status "KNOWN"; transcript_name "LSM5-001"; exon_number 5; exon_id "ENSE00001682291.2"; level 2; tag "basic"; tag "appris_principal"; tag "CCDS"; ccdsid "CCDS5438.1"; havana_gene "OTTHUMG00000022913.3"; havana_transcript "O…	distance:995
MS	chr14	66083005	chr14	HAVANA	exon	66082929	66083091	.	+	.	gene_id "ENSG00000033170.12"; transcript_id "ENST00000360689.5"; gene_type "protein_coding"; gene_status "KNOWN"; gene_name "FUT8"; transcript_type "protein_coding"; transcript_status "KNOWN"; transcript_name "FUT8-001"; exon_number 5; exon_id "ENSE00003576253.1"; level 2; tag "basic"; tag "appris_principal"; tag "CCDS"; ccdsid "CCDS9775.1"; havana_gene "OTTHUMG00000142818.2"; havana_transcript "…	distance:86	chr14	66208892	chr14	HAVANA	exon	66208811	66210839	.	+	.	gene_id "ENSG00000033170.12"; transcript_id "ENST00000360689.5"; gene_type "protein_coding"; gene_status "KNOWN"; gene_name "FUT8"; transcript_type "protein_coding"; transcript_status "KNOWN"; transcript_name "FUT8-001"; exon_number 11; exon_id "ENSE00001953869.1"; level 2; tag "basic"; tag "appris_principal"; tag "CCDS"; ccdsid "CCDS9775.1"; havana_gene "OTTHUMG00000142818.2"; havana_transcript …	distance:1947
MS	chr1	8938749	chr1	HAVANA	exon	8938639	8938749	.	-	.	gene_id "ENSG00000074800.9"; transcript_id "ENST00000234590.4"; gene_type "protein_coding"; gene_status "KNOWN"; gene_name "ENO1"; transcript_type "protein_coding"; transcript_status "KNOWN"; transcript_name "ENO1-001"; exon_number 1; exon_id "ENSE00001839322.1"; level 2; tag "basic"; tag "appris_principal"; tag "CCDS"; ccdsid "CCDS97.1"; havana_gene "OTTHUMG00000001773.3"; havana_transcript "OTT…	distance:0	chr1	236646640	chr1	HAVANA	exon	236645567	236648214	.	+	.	gene_id "ENSG00000186197.8"; transcript_id "ENST00000359362.5"; gene_type "protein_coding"; gene_status "KNOWN"; gene_name "EDARADD"; transcript_type "protein_coding"; transcript_status "KNOWN"; transcript_name "EDARADD-002"; exon_number 6; exon_id "ENSE00001726337.3"; level 2; tag "basic"; tag "appris_principal"; tag "CCDS"; ccdsid "CCDS31065.1"; havana_gene "OTTHUMG00000039954.2"; havana_transc…	distance:1574
SM	chr9	104327923											chr9	104327963
SM	chr6	170844363	chr6	HAVANA	exon	170844205	170844493	.	-	.	gene_id "ENSG00000008018.8"; transcript_id "ENST00000262193.6"; gene_type "protein_coding"; gene_status "KNOWN"; gene_name "PSMB1"; transcript_type "protein_coding"; transcript_status "KNOWN"; transcript_name "PSMB1-001"; exon_number 6; exon_id "ENSE00001209949.8"; level 2; tag "basic"; tag "appris_principal"; tag "CCDS"; ccdsid "CCDS34577.1"; havana_gene "OTTHUMG00000016087.2"; havana_transcript…	distance:158	chr6	170844365	chr6	HAVANA	exon	170844205	170844493	.	-	.	gene_id "ENSG00000008018.8"; transcript_id "ENST00000262193.6"; gene_type "protein_coding"; gene_status "KNOWN"; gene_name "PSMB1"; transcript_type "protein_coding"; transcript_status "KNOWN"; transcript_name "PSMB1-001"; exon_number 6; exon_id "ENSE00001209949.8"; level 2; tag "basic"; tag "appris_principal"; tag "CCDS"; ccdsid "CCDS34577.1"; havana_gene "OTTHUMG00000016087.2"; havana_transcript…	distance:160
SM	chr2	191798693	chr2	HAVANA	exon	191797442	191800015	.	+	.	gene_id "ENSG00000115419.8"; transcript_id "ENST00000338435.4"; gene_type "protein_coding"; gene_status "KNOWN"; gene_name "GLS"; transcript_type "protein_coding"; transcript_status "KNOWN"; transcript_name "GLS-002"; exon_number 15; exon_id "ENSE00001945485.1"; level 2; tag "basic"; tag "CCDS"; ccdsid "CCDS58744.1"; havana_gene "OTTHUMG00000132701.3"; havana_transcript "OTTHUMT00000335598.1";	distance:1251	chr2	191798774	chr2	HAVANA	exon	191797442	191800015	.	+	.	gene_id "ENSG00000115419.8"; transcript_id "ENST00000338435.4"; gene_type "protein_coding"; gene_status "KNOWN"; gene_name "GLS"; transcript_type "protein_coding"; transcript_status "KNOWN"; transcript_name "GLS-002"; exon_number 15; exon_id "ENSE00001945485.1"; level 2; tag "basic"; tag "CCDS"; ccdsid "CCDS58744.1"; havana_gene "OTTHUMG00000132701.3"; havana_transcript "OTTHUMT00000335598.1";	distance:1332
SM	chr10	28340958	chr10	HAVANA	exon	28339922	28343173	.	-	.	gene_id "ENSG00000150054.14"; transcript_id "ENST00000375732.1"; gene_type "protein_coding"; gene_status "KNOWN"; gene_name "MPP7"; transcript_type "protein_coding"; transcript_status "KNOWN"; transcript_name "MPP7-001"; exon_number 17; exon_id "ENSE00001468207.1"; level 2; tag "basic"; tag "appris_principal"; tag "CCDS"; ccdsid "CCDS7158.1"; havana_gene "OTTHUMG00000017868.3"; havana_transcript …	distance:1036	chr10	28340980	chr10	HAVANA	exon	28339922	28343173	.	-	.	gene_id "ENSG00000150054.14"; transcript_id "ENST00000375732.1"; gene_type "protein_coding"; gene_status "KNOWN"; gene_name "MPP7"; transcript_type "protein_coding"; transcript_status "KNOWN"; transcript_name "MPP7-001"; exon_number 17; exon_id "ENSE00001468207.1"; level 2; tag "basic"; tag "appris_principal"; tag "CCDS"; ccdsid "CCDS7158.1"; havana_gene "OTTHUMG00000017868.3"; havana_transcript …	distance:1058
SM	chr2	230093178											chr2	230093180
MS	chr13	99449708	chr13	HAVANA	exon	99449643	99449743	.	-	.	gene_id "ENSG00000088387.13"; transcript_id "ENST00000400228.2"; gene_type "protein_coding"; gene_status "KNOWN"; gene_name "DOCK9"; transcript_type "protein_coding"; transcript_status "KNOWN"; transcript_name "DOCK9-010"; exon_number 13; exon_id "ENSE00001604599.1"; level 2; tag "mRNA_start_NF"; tag "cds_start_NF"; havana_gene "OTTHUMG00000017260.3"; havana_transcript "OTTHUMT00000045575.1";	distance:35	chr13	99460022	chr13	HAVANA	exon	99459915	99460061	.	-	.	gene_id "ENSG00000088387.13"; transcript_id "ENST00000400228.2"; gene_type "protein_coding"; gene_status "KNOWN"; gene_name "DOCK9"; transcript_type "protein_coding"; transcript_status "KNOWN"; transcript_name "DOCK9-010"; exon_number 10; exon_id "ENSE00003650411.1"; level 2; tag "mRNA_start_NF"; tag "cds_start_NF"; havana_gene "OTTHUMG00000017260.3"; havana_transcript "OTTHUMT00000045575.1";	distance:39
SM	chr5	54579539	chr5	HAVANA	exon	54579031	54579639	.	-	.	gene_id "ENSG00000067248.5"; transcript_id "ENST00000251636.5"; gene_type "protein_coding"; gene_status "KNOWN"; gene_name "DHX29"; transcript_type "protein_coding"; transcript_status "KNOWN"; transcript_name "DHX29-001"; exon_number 11; exon_id "ENSE00001261045.1"; level 2; tag "basic"; tag "appris_principal"; tag "CCDS"; ccdsid "CCDS34158.1"; havana_gene "OTTHUMG00000162313.1"; havana_transcrip…	distance:508	chr5	54579556	chr5	HAVANA	exon	54579031	54579639	.	-	.	gene_id "ENSG00000067248.5"; transcript_id "ENST00000251636.5"; gene_type "protein_coding"; gene_status "KNOWN"; gene_name "DHX29"; transcript_type "protein_coding"; transcript_status "KNOWN"; transcript_name "DHX29-001"; exon_number 11; exon_id "ENSE00001261045.1"; level 2; tag "basic"; tag "appris_principal"; tag "CCDS"; ccdsid "CCDS34158.1"; havana_gene "OTTHUMG00000162313.1"; havana_transcrip…	distance:525
MS	chr7	32525881	chr7	HAVANA	exon	32524951	32526905	.	-	.	gene_id "ENSG00000106355.5"; transcript_id "ENST00000450169.2"; gene_type "protein_coding"; gene_status "KNOWN"; gene_name "LSM5"; transcript_type "protein_coding"; transcript_status "KNOWN"; transcript_name "LSM5-001"; exon_number 5; exon_id "ENSE00001682291.2"; level 2; tag "basic"; tag "appris_principal"; tag "CCDS"; ccdsid "CCDS5438.1"; havana_gene "OTTHUMG00000022913.3"; havana_transcript "O…	distance:1024	chr7	32525910	chr7	HAVANA	exon	32524951	32526905	.	-	.	gene_id "ENSG00000106355.5"; transcript_id "ENST00000450169.2"; gene_type "protein_coding"; gene_status "KNOWN"; gene_name "LSM5"; transcript_type "protein_coding"; transcript_status "KNOWN"; transcript_name "LSM5-001"; exon_number 5; exon_id "ENSE00001682291.2"; level 2; tag "basic"; tag "appris_principal"; tag "CCDS"; ccdsid "CCDS5438.1"; havana_gene "OTTHUMG00000022913.3"; havana_transcript "O…	distance:995
SM	chr3	174495587											chr3	174495896
SM	chr15	81271594	chr15	HAVANA	exon	81271272	81271818	.	-	.	gene_id "ENSG00000117899.6"; transcript_id "ENST00000561312.1"; gene_type "protein_coding"; gene_status "KNOWN"; gene_name "MESDC2"; transcript_type "nonsense_mediated_decay"; transcript_status "KNOWN"; transcript_name "MESDC2-002"; exon_number 3; exon_id "ENSE00002559771.1"; level 2; tag "CCDS"; ccdsid "CCDS32308.1"; havana_gene "OTTHUMG00000172288.2"; havana_transcript "OTTHUMT00000417674.1";	distance:322	chr15	81271594	chr15	HAVANA	exon	81271272	81271818	.	-	.	gene_id "ENSG00000117899.6"; transcript_id "ENST00000561312.1"; gene_type "protein_coding"; gene_status "KNOWN"; gene_name "MESDC2"; transcript_type "nonsense_mediated_decay"; transcript_status "KNOWN"; transcript_name "MESDC2-002"; exon_number 3; exon_id "ENSE00002559771.1"; level 2; tag "CCDS"; ccdsid "CCDS32308.1"; havana_gene "OTTHUMG00000172288.2"; havana_transcript "OTTHUMT00000417674.1";	distance:322
SM	chr2	191798693	chr2	HAVANA	exon	191797442	191800015	.	+	.	gene_id "ENSG00000115419.8"; transcript_id "ENST00000338435.4"; gene_type "protein_coding"; gene_status "KNOWN"; gene_name "GLS"; transcript_type "protein_coding"; transcript_status "KNOWN"; transcript_name "GLS-002"; exon_number 15; exon_id "ENSE00001945485.1"; level 2; tag "basic"; tag "CCDS"; ccdsid "CCDS58744.1"; havana_gene "OTTHUMG00000132701.3"; havana_transcript "OTTHUMT00000335598.1";	distance:1251	chr2	191798774	chr2	HAVANA	exon	191797442	191800015	.	+	.	gene_id "ENSG00000115419.8"; transcript_id "ENST00000338435.4"; gene_type "protein_coding"; gene_status "KNOWN"; gene_name "GLS"; transcript_type "protein_coding"; transcript_status "KNOWN"; transcript_name "GLS-002"; exon_number 15; exon_id "ENSE00001945485.1"; level 2; tag "basic"; tag "CCDS"; ccdsid "CCDS58744.1"; havana_gene "OTTHUMG00000132701.3"; havana_transcript "OTTHUMT00000335598.1";	distance:1332
MS	chr20	56226449	chr20	HAVANA	exon	56223448	56227654	.	-	.	gene_id "ENSG00000124225.11"; transcript_id "ENST00000341744.3"; gene_type "protein_coding"; gene_status "KNOWN"; gene_name "PMEPA1"; transcript_type "protein_coding"; transcript_status "KNOWN"; transcript_name "PMEPA1-001"; exon_number 4; exon_id "ENSE00001927080.1"; level 2; tag "basic"; tag "appris_principal"; tag "CCDS"; ccdsid "CCDS13463.1"; havana_gene "OTTHUMG00000032831.2"; havana_transcr…	distance:1205	chr20	56226609	chr20	HAVANA	exon	56223448	56227654	.	-	.	gene_id "ENSG00000124225.11"; transcript_id "ENST00000341744.3"; gene_type "protein_coding"; gene_status "KNOWN"; gene_name "PMEPA1"; transcript_type "protein_coding"; transcript_status "KNOWN"; transcript_name "PMEPA1-001"; exon_number 4; exon_id "ENSE00001927080.1"; level 2; tag "basic"; tag "appris_principal"; tag "CCDS"; ccdsid "CCDS13463.1"; havana_gene "OTTHUMG00000032831.2"; havana_transcr…	distance:1045
SM	chr10	62553644	chr10	HAVANA	exon	62553635	62554610	.	+	.	gene_id "ENSG00000170312.11"; transcript_id "ENST00000395284.3"; gene_type "protein_coding"; gene_status "KNOWN"; gene_name "CDK1"; transcript_type "protein_coding"; transcript_status "KNOWN"; transcript_name "CDK1-007"; exon_number 8; exon_id "ENSE00001461632.1"; level 2; tag "not_organism_supported"; tag "basic"; tag "appris_candidate_longest"; tag "CCDS"; ccdsid "CCDS44408.1"; havana_gene "OTT…	distance:9	chr10	62553694	chr10	HAVANA	exon	62553635	62554610	.	+	.	gene_id "ENSG00000170312.11"; transcript_id "ENST00000395284.3"; gene_type "protein_coding"; gene_status "KNOWN"; gene_name "CDK1"; transcript_type "protein_coding"; transcript_status "KNOWN"; transcript_name "CDK1-007"; exon_number 8; exon_id "ENSE00001461632.1"; level 2; tag "not_organism_supported"; tag "basic"; tag "appris_candidate_longest"; tag "CCDS"; ccdsid "CCDS44408.1"; havana_gene "OTT…	distance:59
SM	chr5	54579539	chr5	HAVANA	exon	54579031	54579639	.	-	.	gene_id "ENSG00000067248.5"; transcript_id "ENST00000251636.5"; gene_type "protein_coding"; gene_status "KNOWN"; gene_name "DHX29"; transcript_type "protein_coding"; transcript_status "KNOWN"; transcript_name "DHX29-001"; exon_number 11; exon_id "ENSE00001261045.1"; level 2; tag "basic"; tag "appris_principal"; tag "CCDS"; ccdsid "CCDS34158.1"; havana_gene "OTTHUMG00000162313.1"; havana_transcrip…	distance:508	chr5	54579556	chr5	HAVANA	exon	54579031	54579639	.	-	.	gene_id "ENSG00000067248.5"; transcript_id "ENST00000251636.5"; gene_type "protein_coding"; gene_status "KNOWN"; gene_name "DHX29"; transcript_type "protein_coding"; transcript_status "KNOWN"; transcript_name "DHX29-001"; exon_number 11; exon_id "ENSE00001261045.1"; level 2; tag "basic"; tag "appris_principal"; tag "CCDS"; ccdsid "CCDS34158.1"; havana_gene "OTTHUMG00000162313.1"; havana_transcrip…	distance:525
SM	chr6	170844363	chr6	HAVANA	exon	170844205	170844493	.	-	.	gene_id "ENSG00000008018.8"; transcript_id "ENST00000262193.6"; gene_type "protein_coding"; gene_status "KNOWN"; gene_name "PSMB1"; transcript_type "protein_coding"; transcript_status "KNOWN"; transcript_name "PSMB1-001"; exon_number 6; exon_id "ENSE00001209949.8"; level 2; tag "basic"; tag "appris_principal"; tag "CCDS"; ccdsid "CCDS34577.1"; havana_gene "OTTHUMG00000016087.2"; havana_transcript…	distance:158	chr6	170844365	chr6	HAVANA	exon	170844205	170844493	.	-	.	gene_id "ENSG00000008018.8"; transcript_id "ENST00000262193.6"; gene_type "protein_coding"; gene_status "KNOWN"; gene_name "PSMB1"; transcript_type "protein_coding"; transcript_status "KNOWN"; transcript_name "PSMB1-001"; exon_number 6; exon_id "ENSE00001209949.8"; level 2; tag "basic"; tag "appris_principal"; tag "CCDS"; ccdsid "CCDS34577.1"; havana_gene "OTTHUMG00000016087.2"; havana_transcript…	distance:160
MS	chr5	65108214	chr5	HAVANA	exon	65108082	65108218	.	+	.	gene_id "ENSG00000123213.18"; transcript_id "ENST00000380985.5"; gene_type "protein_coding"; gene_status "KNOWN"; gene_name "NLN"; transcript_type "protein_coding"; transcript_status "KNOWN"; transcript_name "NLN-001"; exon_number 12; exon_id "ENSE00003662810.1"; level 2; tag "basic"; tag "appris_principal"; tag "CCDS"; ccdsid "CCDS3989.1"; havana_gene "OTTHUMG00000097803.5"; havana_transcript "O…	distance:4	chr5	65108214	chr5	HAVANA	exon	65108082	65108218	.	+	.	gene_id "ENSG00000123213.18"; transcript_id "ENST00000380985.5"; gene_type "protein_coding"; gene_status "KNOWN"; gene_name "NLN"; transcript_type "protein_coding"; transcript_status "KNOWN"; transcript_name "NLN-001"; exon_number 12; exon_id "ENSE00003662810.1"; level 2; tag "basic"; tag "appris_principal"; tag "CCDS"; ccdsid "CCDS3989.1"; havana_gene "OTTHUMG00000097803.5"; havana_transcript "O…	distance:4
SM	chr15	85346036	chr15	HAVANA	exon	85345094	85349202	.	+	.	gene_id "ENSG00000166716.5"; transcript_id "ENST00000560079.2"; gene_type "protein_coding"; gene_status "KNOWN"; gene_name "ZNF592"; transcript_type "protein_coding"; transcript_status "KNOWN"; transcript_name "ZNF592-001"; exon_number 11; exon_id "ENSE00002553293.2"; level 2; tag "basic"; tag "appris_principal"; tag "CCDS"; ccdsid "CCDS32317.1"; havana_gene "OTTHUMG00000172490.2"; havana_transcr…	distance:942	chr15	85346062	chr15	HAVANA	exon	85345094	85349202	.	+	.	gene_id "ENSG00000166716.5"; transcript_id "ENST00000560079.2"; gene_type "protein_coding"; gene_status "KNOWN"; gene_name "ZNF592"; transcript_type "protein_coding"; transcript_status "KNOWN"; transcript_name "ZNF592-001"; exon_number 11; exon_id "ENSE00002553293.2"; level 2; tag "basic"; tag "appris_principal"; tag "CCDS"; ccdsid "CCDS32317.1"; havana_gene "OTTHUMG00000172490.2"; havana_transcr…	distance:968
MS	chr5	96350724	chr5	HAVANA	exon	96350643	96350799	.	+	.	gene_id "ENSG00000113441.11"; transcript_id "ENST00000231368.5"; gene_type "protein_coding"; gene_status "KNOWN"; gene_name "LNPEP"; transcript_type "protein_coding"; transcript_status "KNOWN"; transcript_name "LNPEP-001"; exon_number 13; exon_id "ENSE00001083383.1"; level 2; tag "basic"; tag "appris_principal"; tag "CCDS"; ccdsid "CCDS4087.1"; havana_gene "OTTHUMG00000128719.4"; havana_transcrip…	distance:75	chr5	96350734	chr5	HAVANA	exon	96350643	96350799	.	+	.	gene_id "ENSG00000113441.11"; transcript_id "ENST00000231368.5"; gene_type "protein_coding"; gene_status "KNOWN"; gene_name "LNPEP"; transcript_type "protein_coding"; transcript_status "KNOWN"; transcript_name "LNPEP-001"; exon_number 13; exon_id "ENSE00001083383.1"; level 2; tag "basic"; tag "appris_principal"; tag "CCDS"; ccdsid "CCDS4087.1"; havana_gene "OTTHUMG00000128719.4"; havana_transcrip…	distance:65
MS	chr5	96350724	chr5	HAVANA	exon	96350643	96350799	.	+	.	gene_id "ENSG00000113441.11"; transcript_id "ENST00000231368.5"; gene_type "protein_coding"; gene_status "KNOWN"; gene_name "LNPEP"; transcript_type "protein_coding"; transcript_status "KNOWN"; transcript_name "LNPEP-001"; exon_number 13; exon_id "ENSE00001083383.1"; level 2; tag "basic"; tag "appris_principal"; tag "CCDS"; ccdsid "CCDS4087.1"; havana_gene "OTTHUMG00000128719.4"; havana_transcrip…	distance:75	chr5	96350736	chr5	HAVANA	exon	96350643	96350799	.	+	.	gene_id "ENSG00000113441.11"; transcript_id "ENST00000231368.5"; gene_type "protein_coding"; gene_status "KNOWN"; gene_name "LNPEP"; transcript_type "protein_coding"; transcript_status "KNOWN"; transcript_name "LNPEP-001"; exon_number 13; exon_id "ENSE00001083383.1"; level 2; tag "basic"; tag "appris_principal"; tag "CCDS"; ccdsid "CCDS4087.1"; havana_gene "OTTHUMG00000128719.4"; havana_transcrip…	distance:63
MS	chr5	44744549											chr5	44744603
MS	chr12	121134898	chr12	HAVANA	exon	121134119	121139667	.	+	.	gene_id "ENSG00000110917.3"; transcript_id "ENST00000228506.3"; gene_type "protein_coding"; gene_status "KNOWN"; gene_name "MLEC"; transcript_type "protein_coding"; transcript_status "KNOWN"; transcript_name "MLEC-001"; exon_number 5; exon_id "ENSE00000756534.3"; level 2; tag "basic"; tag "appris_principal"; tag "CCDS"; ccdsid "CCDS9206.1"; havana_gene "OTTHUMG00000169187.3"; havana_transcript "O…	distance:4769	chr12	121134914	chr12	HAVANA	exon	121134119	121139667	.	+	.	gene_id "ENSG00000110917.3"; transcript_id "ENST00000228506.3"; gene_type "protein_coding"; gene_status "KNOWN"; gene_name "MLEC"; transcript_type "protein_coding"; transcript_status "KNOWN"; transcript_name "MLEC-001"; exon_number 5; exon_id "ENSE00000756534.3"; level 2; tag "basic"; tag "appris_principal"; tag "CCDS"; ccdsid "CCDS9206.1"; havana_gene "OTTHUMG00000169187.3"; havana_transcript "O…	distance:4753
SM	chr2	191798693	chr2	HAVANA	exon	191797442	191800015	.	+	.	gene_id "ENSG00000115419.8"; transcript_id "ENST00000338435.4"; gene_type "protein_coding"; gene_status "KNOWN"; gene_name "GLS"; transcript_type "protein_coding"; transcript_status "KNOWN"; transcript_name "GLS-002"; exon_number 15; exon_id "ENSE00001945485.1"; level 2; tag "basic"; tag "CCDS"; ccdsid "CCDS58744.1"; havana_gene "OTTHUMG00000132701.3"; havana_transcript "OTTHUMT00000335598.1";	distance:1251	chr2	191798774	chr2	HAVANA	exon	191797442	191800015	.	+	.	gene_id "ENSG00000115419.8"; transcript_id "ENST00000338435.4"; gene_type "protein_coding"; gene_status "KNOWN"; gene_name "GLS"; transcript_type "protein_coding"; transcript_status "KNOWN"; transcript_name "GLS-002"; exon_number 15; exon_id "ENSE00001945485.1"; level 2; tag "basic"; tag "CCDS"; ccdsid "CCDS58744.1"; havana_gene "OTTHUMG00000132701.3"; havana_transcript "OTTHUMT00000335598.1";	distance:1332
MS	chr13	53039588	chr13	HAVANA	exon	53039430	53039978	.	+	.	gene_id "ENSG00000136108.10"; transcript_id "ENST00000378034.3"; gene_type "protein_coding"; gene_status "KNOWN"; gene_name "CKAP2"; transcript_type "protein_coding"; transcript_status "KNOWN"; transcript_name "CKAP2-002"; exon_number 6; exon_id "ENSE00001475977.2"; level 2; tag "basic"; havana_gene "OTTHUMG00000016967.6"; havana_transcript "OTTHUMT00000045071.3";	distance:390	chr13	53039600	chr13	HAVANA	exon	53039430	53039978	.	+	.	gene_id "ENSG00000136108.10"; transcript_id "ENST00000378034.3"; gene_type "protein_coding"; gene_status "KNOWN"; gene_name "CKAP2"; transcript_type "protein_coding"; transcript_status "KNOWN"; transcript_name "CKAP2-002"; exon_number 6; exon_id "ENSE00001475977.2"; level 2; tag "basic"; havana_gene "OTTHUMG00000016967.6"; havana_transcript "OTTHUMT00000045071.3";	distance:378
MS	chr5	44744549											chr5	44744603
SM	chr5	54579539	chr5	HAVANA	exon	54579031	54579639	.	-	.	gene_id "ENSG00000067248.5"; transcript_id "ENST00000251636.5"; gene_type "protein_coding"; gene_status "KNOWN"; gene_name "DHX29"; transcript_type "protein_coding"; transcript_status "KNOWN"; transcript_name "DHX29-001"; exon_number 11; exon_id "ENSE00001261045.1"; level 2; tag "basic"; tag "appris_principal"; tag "CCDS"; ccdsid "CCDS34158.1"; havana_gene "OTTHUMG00000162313.1"; havana_transcrip…	distance:508	chr5	54579556	chr5	HAVANA	exon	54579031	54579639	.	-	.	gene_id "ENSG00000067248.5"; transcript_id "ENST00000251636.5"; gene_type "protein_coding"; gene_status "KNOWN"; gene_name "DHX29"; transcript_type "protein_coding"; transcript_status "KNOWN"; transcript_name "DHX29-001"; exon_number 11; exon_id "ENSE00001261045.1"; level 2; tag "basic"; tag "appris_principal"; tag "CCDS"; ccdsid "CCDS34158.1"; havana_gene "OTTHUMG00000162313.1"; havana_transcrip…	distance:525
MS	chr4	89182268	chr4	HAVANA	exon	89178772	89183878	.	-	.	gene_id "ENSG00000163644.10"; transcript_id "ENST00000608933.1"; gene_type "protein_coding"; gene_status "KNOWN"; gene_name "PPM1K"; transcript_type "protein_coding"; transcript_status "KNOWN"; transcript_name "PPM1K-001"; exon_number 7; exon_id "ENSE00003708574.1"; level 2; tag "basic"; tag "appris_principal"; tag "CCDS"; ccdsid "CCDS3629.1"; havana_gene "OTTHUMG00000130952.5"; havana_transcript…	distance:1610	chr4	89182289	chr4	HAVANA	exon	89178772	89183878	.	-	.	gene_id "ENSG00000163644.10"; transcript_id "ENST00000608933.1"; gene_type "protein_coding"; gene_status "KNOWN"; gene_name "PPM1K"; transcript_type "protein_coding"; transcript_status "KNOWN"; transcript_name "PPM1K-001"; exon_number 7; exon_id "ENSE00003708574.1"; level 2; tag "basic"; tag "appris_principal"; tag "CCDS"; ccdsid "CCDS3629.1"; havana_gene "OTTHUMG00000130952.5"; havana_transcript…	distance:1589
MS	chr5	96350724	chr5	HAVANA	exon	96350643	96350799	.	+	.	gene_id "ENSG00000113441.11"; transcript_id "ENST00000231368.5"; gene_type "protein_coding"; gene_status "KNOWN"; gene_name "LNPEP"; transcript_type "protein_coding"; transcript_status "KNOWN"; transcript_name "LNPEP-001"; exon_number 13; exon_id "ENSE00001083383.1"; level 2; tag "basic"; tag "appris_principal"; tag "CCDS"; ccdsid "CCDS4087.1"; havana_gene "OTTHUMG00000128719.4"; havana_transcrip…	distance:75	chr5	96350734	chr5	HAVANA	exon	96350643	96350799	.	+	.	gene_id "ENSG00000113441.11"; transcript_id "ENST00000231368.5"; gene_type "protein_coding"; gene_status "KNOWN"; gene_name "LNPEP"; transcript_type "protein_coding"; transcript_status "KNOWN"; transcript_name "LNPEP-001"; exon_number 13; exon_id "ENSE00001083383.1"; level 2; tag "basic"; tag "appris_principal"; tag "CCDS"; ccdsid "CCDS4087.1"; havana_gene "OTTHUMG00000128719.4"; havana_transcrip…	distance:65
SM	chr15	81271594	chr15	HAVANA	exon	81271272	81271818	.	-	.	gene_id "ENSG00000117899.6"; transcript_id "ENST00000561312.1"; gene_type "protein_coding"; gene_status "KNOWN"; gene_name "MESDC2"; transcript_type "nonsense_mediated_decay"; transcript_status "KNOWN"; transcript_name "MESDC2-002"; exon_number 3; exon_id "ENSE00002559771.1"; level 2; tag "CCDS"; ccdsid "CCDS32308.1"; havana_gene "OTTHUMG00000172288.2"; havana_transcript "OTTHUMT00000417674.1";	distance:322	chr15	81271594	chr15	HAVANA	exon	81271272	81271818	.	-	.	gene_id "ENSG00000117899.6"; transcript_id "ENST00000561312.1"; gene_type "protein_coding"; gene_status "KNOWN"; gene_name "MESDC2"; transcript_type "nonsense_mediated_decay"; transcript_status "KNOWN"; transcript_name "MESDC2-002"; exon_number 3; exon_id "ENSE00002559771.1"; level 2; tag "CCDS"; ccdsid "CCDS32308.1"; havana_gene "OTTHUMG00000172288.2"; havana_transcript "OTTHUMT00000417674.1";	distance:322
MS	chr4	89182268	chr4	HAVANA	exon	89178772	89183878	.	-	.	gene_id "ENSG00000163644.10"; transcript_id "ENST00000608933.1"; gene_type "protein_coding"; gene_status "KNOWN"; gene_name "PPM1K"; transcript_type "protein_coding"; transcript_status "KNOWN"; transcript_name "PPM1K-001"; exon_number 7; exon_id "ENSE00003708574.1"; level 2; tag "basic"; tag "appris_principal"; tag "CCDS"; ccdsid "CCDS3629.1"; havana_gene "OTTHUMG00000130952.5"; havana_transcript…	distance:1610	chr4	89182289	chr4	HAVANA	exon	89178772	89183878	.	-	.	gene_id "ENSG00000163644.10"; transcript_id "ENST00000608933.1"; gene_type "protein_coding"; gene_status "KNOWN"; gene_name "PPM1K"; transcript_type "protein_coding"; transcript_status "KNOWN"; transcript_name "PPM1K-001"; exon_number 7; exon_id "ENSE00003708574.1"; level 2; tag "basic"; tag "appris_principal"; tag "CCDS"; ccdsid "CCDS3629.1"; havana_gene "OTTHUMG00000130952.5"; havana_transcript…	distance:1589
MS	chr7	131189205	chr7	HAVANA	exon	131185021	131189267	.	-	.	gene_id "ENSG00000128567.12"; transcript_id "ENST00000446198.1"; gene_type "protein_coding"; gene_status "KNOWN"; gene_name "PODXL"; transcript_type "nonsense_mediated_decay"; transcript_status "KNOWN"; transcript_name "PODXL-003"; exon_number 7; exon_id "ENSE00001723390.1"; level 2; havana_gene "OTTHUMG00000154918.4"; havana_transcript "OTTHUMT00000337625.1";	distance:62	chr7	131189216	chr7	HAVANA	exon	131185021	131189267	.	-	.	gene_id "ENSG00000128567.12"; transcript_id "ENST00000446198.1"; gene_type "protein_coding"; gene_status "KNOWN"; gene_name "PODXL"; transcript_type "nonsense_mediated_decay"; transcript_status "KNOWN"; transcript_name "PODXL-003"; exon_number 7; exon_id "ENSE00001723390.1"; level 2; havana_gene "OTTHUMG00000154918.4"; havana_transcript "OTTHUMT00000337625.1";	distance:51
MS	chr5	96350724	chr5	HAVANA	exon	96350643	96350799	.	+	.	gene_id "ENSG00000113441.11"; transcript_id "ENST00000231368.5"; gene_type "protein_coding"; gene_status "KNOWN"; gene_name "LNPEP"; transcript_type "protein_coding"; transcript_status "KNOWN"; transcript_name "LNPEP-001"; exon_number 13; exon_id "ENSE00001083383.1"; level 2; tag "basic"; tag "appris_principal"; tag "CCDS"; ccdsid "CCDS4087.1"; havana_gene "OTTHUMG00000128719.4"; havana_transcrip…	distance:75	chr5	96350734	chr5	HAVANA	exon	96350643	96350799	.	+	.	gene_id "ENSG00000113441.11"; transcript_id "ENST00000231368.5"; gene_type "protein_coding"; gene_status "KNOWN"; gene_name "LNPEP"; transcript_type "protein_coding"; transcript_status "KNOWN"; transcript_name "LNPEP-001"; exon_number 13; exon_id "ENSE00001083383.1"; level 2; tag "basic"; tag "appris_principal"; tag "CCDS"; ccdsid "CCDS4087.1"; havana_gene "OTTHUMG00000128719.4"; havana_transcrip…	distance:65
SM	chr10	62553644	chr10	HAVANA	exon	62553635	62554610	.	+	.	gene_id "ENSG00000170312.11"; transcript_id "ENST00000395284.3"; gene_type "protein_coding"; gene_status "KNOWN"; gene_name "CDK1"; transcript_type "protein_coding"; transcript_status "KNOWN"; transcript_name "CDK1-007"; exon_number 8; exon_id "ENSE00001461632.1"; level 2; tag "not_organism_supported"; tag "basic"; tag "appris_candidate_longest"; tag "CCDS"; ccdsid "CCDS44408.1"; havana_gene "OTT…	distance:9	chr10	62553694	chr10	HAVANA	exon	62553635	62554610	.	+	.	gene_id "ENSG00000170312.11"; transcript_id "ENST00000395284.3"; gene_type "protein_coding"; gene_status "KNOWN"; gene_name "CDK1"; transcript_type "protein_coding"; transcript_status "KNOWN"; transcript_name "CDK1-007"; exon_number 8; exon_id "ENSE00001461632.1"; level 2; tag "not_organism_supported"; tag "basic"; tag "appris_candidate_longest"; tag "CCDS"; ccdsid "CCDS44408.1"; havana_gene "OTT…	distance:59
SM	chr2	191798693	chr2	HAVANA	exon	191797442	191800015	.	+	.	gene_id "ENSG00000115419.8"; transcript_id "ENST00000338435.4"; gene_type "protein_coding"; gene_status "KNOWN"; gene_name "GLS"; transcript_type "protein_coding"; transcript_status "KNOWN"; transcript_name "GLS-002"; exon_number 15; exon_id "ENSE00001945485.1"; level 2; tag "basic"; tag "CCDS"; ccdsid "CCDS58744.1"; havana_gene "OTTHUMG00000132701.3"; havana_transcript "OTTHUMT00000335598.1";	distance:1251	chr2	191798770	chr2	HAVANA	exon	191797442	191800015	.	+	.	gene_id "ENSG00000115419.8"; transcript_id "ENST00000338435.4"; gene_type "protein_coding"; gene_status "KNOWN"; gene_name "GLS"; transcript_type "protein_coding"; transcript_status "KNOWN"; transcript_name "GLS-002"; exon_number 15; exon_id "ENSE00001945485.1"; level 2; tag "basic"; tag "CCDS"; ccdsid "CCDS58744.1"; havana_gene "OTTHUMG00000132701.3"; havana_transcript "OTTHUMT00000335598.1";	distance:1328
MS	chr2	237998601	chr2	HAVANA	exon	237998505	237998637	.	+	.	gene_id "ENSG00000198612.6"; transcript_id "ENST00000354371.2"; gene_type "protein_coding"; gene_status "KNOWN"; gene_name "COPS8"; transcript_type "protein_coding"; transcript_status "KNOWN"; transcript_name "COPS8-001"; exon_number 4; exon_id "ENSE00003546557.1"; level 2; tag "basic"; tag "appris_candidate_longest"; tag "CCDS"; ccdsid "CCDS2517.1"; havana_gene "OTTHUMG00000133297.4"; havana_tra…	distance:36	chr2	237998601	chr2	HAVANA	exon	237998505	237998637	.	+	.	gene_id "ENSG00000198612.6"; transcript_id "ENST00000354371.2"; gene_type "protein_coding"; gene_status "KNOWN"; gene_name "COPS8"; transcript_type "protein_coding"; transcript_status "KNOWN"; transcript_name "COPS8-001"; exon_number 4; exon_id "ENSE00003546557.1"; level 2; tag "basic"; tag "appris_candidate_longest"; tag "CCDS"; ccdsid "CCDS2517.1"; havana_gene "OTTHUMG00000133297.4"; havana_tra…	distance:36
MS	chr5	44744549											chr5	44744603
SM	chr16	70192759	chr16	HAVANA	exon	70190378	70195184	.	+	.	gene_id "ENSG00000090857.9"; transcript_id "ENST00000288050.4"; gene_type "protein_coding"; gene_status "KNOWN"; gene_name "PDPR"; transcript_type "protein_coding"; transcript_status "KNOWN"; transcript_name "PDPR-001"; exon_number 19; exon_id "ENSE00002612162.1"; level 2; tag "basic"; tag "appris_principal"; tag "CCDS"; ccdsid "CCDS45520.1"; havana_gene "OTTHUMG00000176963.2"; havana_transcript …	distance:2381	chr16	70192807	chr16	HAVANA	exon	70190378	70195184	.	+	.	gene_id "ENSG00000090857.9"; transcript_id "ENST00000288050.4"; gene_type "protein_coding"; gene_status "KNOWN"; gene_name "PDPR"; transcript_type "protein_coding"; transcript_status "KNOWN"; transcript_name "PDPR-001"; exon_number 19; exon_id "ENSE00002612162.1"; level 2; tag "basic"; tag "appris_principal"; tag "CCDS"; ccdsid "CCDS45520.1"; havana_gene "OTTHUMG00000176963.2"; havana_transcript …	distance:2429
MS	chr11	28057589											chr11	28057637
MS	chr9	123912539	chr9	HAVANA	exon	123912448	123912761	.	+	.	gene_id "ENSG00000119397.12"; transcript_id "ENST00000373855.1"; gene_type "protein_coding"; gene_status "KNOWN"; gene_name "CNTRL"; transcript_type "protein_coding"; transcript_status "KNOWN"; transcript_name "CNTRL-010"; exon_number 25; exon_id "ENSE00001692489.1"; level 2; tag "basic"; tag "appris_principal"; tag "CCDS"; ccdsid "CCDS35118.1"; havana_gene "OTTHUMG00000020581.6"; havana_transcri…	distance:222	chr9	123912539	chr9	HAVANA	exon	123912448	123912761	.	+	.	gene_id "ENSG00000119397.12"; transcript_id "ENST00000373855.1"; gene_type "protein_coding"; gene_status "KNOWN"; gene_name "CNTRL"; transcript_type "protein_coding"; transcript_status "KNOWN"; transcript_name "CNTRL-010"; exon_number 25; exon_id "ENSE00001692489.1"; level 2; tag "basic"; tag "appris_principal"; tag "CCDS"; ccdsid "CCDS35118.1"; havana_gene "OTTHUMG00000020581.6"; havana_transcri…	distance:222
SM	chr6	170844363	chr6	HAVANA	exon	170844205	170844493	.	-	.	gene_id "ENSG00000008018.8"; transcript_id "ENST00000262193.6"; gene_type "protein_coding"; gene_status "KNOWN"; gene_name "PSMB1"; transcript_type "protein_coding"; transcript_status "KNOWN"; transcript_name "PSMB1-001"; exon_number 6; exon_id "ENSE00001209949.8"; level 2; tag "basic"; tag "appris_principal"; tag "CCDS"; ccdsid "CCDS34577.1"; havana_gene "OTTHUMG00000016087.2"; havana_transcript…	distance:158	chr6	170844365	chr6	HAVANA	exon	170844205	170844493	.	-	.	gene_id "ENSG00000008018.8"; transcript_id "ENST00000262193.6"; gene_type "protein_coding"; gene_status "KNOWN"; gene_name "PSMB1"; transcript_type "protein_coding"; transcript_status "KNOWN"; transcript_name "PSMB1-001"; exon_number 6; exon_id "ENSE00001209949.8"; level 2; tag "basic"; tag "appris_principal"; tag "CCDS"; ccdsid "CCDS34577.1"; havana_gene "OTTHUMG00000016087.2"; havana_transcript…	distance:160
SM	chr6	170844363	chr6	HAVANA	exon	170844205	170844493	.	-	.	gene_id "ENSG00000008018.8"; transcript_id "ENST00000262193.6"; gene_type "protein_coding"; gene_status "KNOWN"; gene_name "PSMB1"; transcript_type "protein_coding"; transcript_status "KNOWN"; transcript_name "PSMB1-001"; exon_number 6; exon_id "ENSE00001209949.8"; level 2; tag "basic"; tag "appris_principal"; tag "CCDS"; ccdsid "CCDS34577.1"; havana_gene "OTTHUMG00000016087.2"; havana_transcript…	distance:158	chr6	170844365	chr6	HAVANA	exon	170844205	170844493	.	-	.	gene_id "ENSG00000008018.8"; transcript_id "ENST00000262193.6"; gene_type "protein_coding"; gene_status "KNOWN"; gene_name "PSMB1"; transcript_type "protein_coding"; transcript_status "KNOWN"; transcript_name "PSMB1-001"; exon_number 6; exon_id "ENSE00001209949.8"; level 2; tag "basic"; tag "appris_principal"; tag "CCDS"; ccdsid "CCDS34577.1"; havana_gene "OTTHUMG00000016087.2"; havana_transcript…	distance:160
MS	chr7	42956639	chr7	HAVANA	exon	42956460	42957289	.	-	.	gene_id "ENSG00000106588.6"; transcript_id "ENST00000223321.4"; gene_type "protein_coding"; gene_status "KNOWN"; gene_name "PSMA2"; transcript_type "protein_coding"; transcript_status "KNOWN"; transcript_name "PSMA2-001"; exon_number 8; exon_id "ENSE00002485073.1"; level 2; tag "basic"; tag "appris_principal"; tag "CCDS"; ccdsid "CCDS5467.1"; havana_gene "OTTHUMG00000023916.3"; havana_transcript …	distance:650	chr7	42957099	chr7	HAVANA	exon	42956460	42957289	.	-	.	gene_id "ENSG00000106588.6"; transcript_id "ENST00000223321.4"; gene_type "protein_coding"; gene_status "KNOWN"; gene_name "PSMA2"; transcript_type "protein_coding"; transcript_status "KNOWN"; transcript_name "PSMA2-001"; exon_number 8; exon_id "ENSE00002485073.1"; level 2; tag "basic"; tag "appris_principal"; tag "CCDS"; ccdsid "CCDS5467.1"; havana_gene "OTTHUMG00000023916.3"; havana_transcript …	distance:190
SM	chr10	27551884	chr10	HAVANA	exon	27551886	27552143	.	+	.	gene_id "ENSG00000238021.2"; transcript_id "ENST00000576034.1"; gene_type "pseudogene"; gene_status "KNOWN"; gene_name "ARMC4P1"; transcript_type "processed_transcript"; transcript_status "KNOWN"; transcript_name "ARMC4P1-002"; exon_number 2; exon_id "ENSE00002650123.1"; level 2; tag "basic"; havana_gene "OTTHUMG00000017856.2"; havana_transcript "OTTHUMT00000436997.1";	distance:2	chr10	28196592	chr10	ENSEMBL	exon	28196592	28196706	.	-	.	gene_id "ENSG00000169126.11"; transcript_id "ENST00000537576.1"; gene_type "protein_coding"; gene_status "KNOWN"; gene_name "ARMC4"; transcript_type "protein_coding"; transcript_status "KNOWN"; transcript_name "ARMC4-202"; exon_number 12; exon_id "ENSE00001153606.1"; level 3; tag "basic"; havana_gene "OTTHUMG00000017867.2";	distance:0
SM	chr2	191798693	chr2	HAVANA	exon	191797442	191800015	.	+	.	gene_id "ENSG00000115419.8"; transcript_id "ENST00000338435.4"; gene_type "protein_coding"; gene_status "KNOWN"; gene_name "GLS"; transcript_type "protein_coding"; transcript_status "KNOWN"; transcript_name "GLS-002"; exon_number 15; exon_id "ENSE00001945485.1"; level 2; tag "basic"; tag "CCDS"; ccdsid "CCDS58744.1"; havana_gene "OTTHUMG00000132701.3"; havana_transcript "OTTHUMT00000335598.1";	distance:1251	chr2	191798774	chr2	HAVANA	exon	191797442	191800015	.	+	.	gene_id "ENSG00000115419.8"; transcript_id "ENST00000338435.4"; gene_type "protein_coding"; gene_status "KNOWN"; gene_name "GLS"; transcript_type "protein_coding"; transcript_status "KNOWN"; transcript_name "GLS-002"; exon_number 15; exon_id "ENSE00001945485.1"; level 2; tag "basic"; tag "CCDS"; ccdsid "CCDS58744.1"; havana_gene "OTTHUMG00000132701.3"; havana_transcript "OTTHUMT00000335598.1";	distance:1332
SM	chr1	109479755	chr1	HAVANA	exon	109479699	109480040	.	-	.	gene_id "ENSG00000121940.11"; transcript_id "ENST00000356970.2"; gene_type "protein_coding"; gene_status "KNOWN"; gene_name "CLCC1"; transcript_type "protein_coding"; transcript_status "KNOWN"; transcript_name "CLCC1-001"; exon_number 10; exon_id "ENSE00000826665.1"; level 2; tag "basic"; tag "appris_principal"; tag "CCDS"; ccdsid "CCDS41362.1"; havana_gene "OTTHUMG00000011732.1"; havana_transcri…	distance:56	chr1	109479932	chr1	HAVANA	exon	109479699	109480040	.	-	.	gene_id "ENSG00000121940.11"; transcript_id "ENST00000356970.2"; gene_type "protein_coding"; gene_status "KNOWN"; gene_name "CLCC1"; transcript_type "protein_coding"; transcript_status "KNOWN"; transcript_name "CLCC1-001"; exon_number 10; exon_id "ENSE00000826665.1"; level 2; tag "basic"; tag "appris_principal"; tag "CCDS"; ccdsid "CCDS41362.1"; havana_gene "OTTHUMG00000011732.1"; havana_transcri…	distance:233
SM	chr10	27551884	chr10	HAVANA	exon	27551886	27552143	.	+	.	gene_id "ENSG00000238021.2"; transcript_id "ENST00000576034.1"; gene_type "pseudogene"; gene_status "KNOWN"; gene_name "ARMC4P1"; transcript_type "processed_transcript"; transcript_status "KNOWN"; transcript_name "ARMC4P1-002"; exon_number 2; exon_id "ENSE00002650123.1"; level 2; tag "basic"; havana_gene "OTTHUMG00000017856.2"; havana_transcript "OTTHUMT00000436997.1";	distance:2	chr10	28196592	chr10	ENSEMBL	exon	28196592	28196706	.	-	.	gene_id "ENSG00000169126.11"; transcript_id "ENST00000537576.1"; gene_type "protein_coding"; gene_status "KNOWN"; gene_name "ARMC4"; transcript_type "protein_coding"; transcript_status "KNOWN"; transcript_name "ARMC4-202"; exon_number 12; exon_id "ENSE00001153606.1"; level 3; tag "basic"; havana_gene "OTTHUMG00000017867.2";	distance:0
MS	chr6	35801334	chr6	HAVANA	exon	35800743	35803265	.	-	.	gene_id "ENSG00000096063.10"; transcript_id "ENST00000373825.2"; gene_type "protein_coding"; gene_status "KNOWN"; gene_name "SRPK1"; transcript_type "protein_coding"; transcript_status "KNOWN"; transcript_name "SRPK1-001"; exon_number 16; exon_id "ENSE00002026764.1"; level 2; tag "basic"; tag "appris_principal"; tag "CCDS"; ccdsid "CCDS47415.1"; havana_gene "OTTHUMG00000014583.5"; havana_transcri…	distance:1931	chr6	35801433	chr6	HAVANA	exon	35801387	35801651	.	+	.	gene_id "ENSG00000197753.6"; transcript_id "ENST00000496656.1"; gene_type "protein_coding"; gene_status "NOVEL"; gene_name "LHFPL5"; transcript_type "processed_transcript"; transcript_status "KNOWN"; transcript_name "LHFPL5-001"; exon_number 4; exon_id "ENSE00001938133.1"; level 2; tag "basic"; havana_gene "OTTHUMG00000014584.1"; havana_transcript "OTTHUMT00000040322.1";	distance:218
SM	chr5	54579539	chr5	HAVANA	exon	54579031	54579639	.	-	.	gene_id "ENSG00000067248.5"; transcript_id "ENST00000251636.5"; gene_type "protein_coding"; gene_status "KNOWN"; gene_name "DHX29"; transcript_type "protein_coding"; transcript_status "KNOWN"; transcript_name "DHX29-001"; exon_number 11; exon_id "ENSE00001261045.1"; level 2; tag "basic"; tag "appris_principal"; tag "CCDS"; ccdsid "CCDS34158.1"; havana_gene "OTTHUMG00000162313.1"; havana_transcrip…	distance:508	chr5	54579556	chr5	HAVANA	exon	54579031	54579639	.	-	.	gene_id "ENSG00000067248.5"; transcript_id "ENST00000251636.5"; gene_type "protein_coding"; gene_status "KNOWN"; gene_name "DHX29"; transcript_type "protein_coding"; transcript_status "KNOWN"; transcript_name "DHX29-001"; exon_number 11; exon_id "ENSE00001261045.1"; level 2; tag "basic"; tag "appris_principal"; tag "CCDS"; ccdsid "CCDS34158.1"; havana_gene "OTTHUMG00000162313.1"; havana_transcrip…	distance:525
MS	chr11	28057589											chr11	28057637
MS	chr5	151042680	chr5	HAVANA	exon	151040657	151043160	.	-	.	gene_id "ENSG00000113140.6"; transcript_id "ENST00000231061.4"; gene_type "protein_coding"; gene_status "KNOWN"; gene_name "SPARC"; transcript_type "protein_coding"; transcript_status "KNOWN"; transcript_name "SPARC-001"; exon_number 10; exon_id "ENSE00001023043.8"; level 2; tag "basic"; tag "appris_principal"; tag "CCDS"; ccdsid "CCDS4318.1"; havana_gene "OTTHUMG00000130122.3"; havana_transcript…	distance:480	chr5	151042727	chr5	HAVANA	exon	151040657	151043160	.	-	.	gene_id "ENSG00000113140.6"; transcript_id "ENST00000231061.4"; gene_type "protein_coding"; gene_status "KNOWN"; gene_name "SPARC"; transcript_type "protein_coding"; transcript_status "KNOWN"; transcript_name "SPARC-001"; exon_number 10; exon_id "ENSE00001023043.8"; level 2; tag "basic"; tag "appris_principal"; tag "CCDS"; ccdsid "CCDS4318.1"; havana_gene "OTTHUMG00000130122.3"; havana_transcript…	distance:433
MS	chr14	66083005	chr14	HAVANA	exon	66082929	66083091	.	+	.	gene_id "ENSG00000033170.12"; transcript_id "ENST00000360689.5"; gene_type "protein_coding"; gene_status "KNOWN"; gene_name "FUT8"; transcript_type "protein_coding"; transcript_status "KNOWN"; transcript_name "FUT8-001"; exon_number 5; exon_id "ENSE00003576253.1"; level 2; tag "basic"; tag "appris_principal"; tag "CCDS"; ccdsid "CCDS9775.1"; havana_gene "OTTHUMG00000142818.2"; havana_transcript "…	distance:86	chr14	66208892	chr14	HAVANA	exon	66208811	66210839	.	+	.	gene_id "ENSG00000033170.12"; transcript_id "ENST00000360689.5"; gene_type "protein_coding"; gene_status "KNOWN"; gene_name "FUT8"; transcript_type "protein_coding"; transcript_status "KNOWN"; transcript_name "FUT8-001"; exon_number 11; exon_id "ENSE00001953869.1"; level 2; tag "basic"; tag "appris_principal"; tag "CCDS"; ccdsid "CCDS9775.1"; havana_gene "OTTHUMG00000142818.2"; havana_transcript …	distance:1947
SM	chr2	191798693	chr2	HAVANA	exon	191797442	191800015	.	+	.	gene_id "ENSG00000115419.8"; transcript_id "ENST00000338435.4"; gene_type "protein_coding"; gene_status "KNOWN"; gene_name "GLS"; transcript_type "protein_coding"; transcript_status "KNOWN"; transcript_name "GLS-002"; exon_number 15; exon_id "ENSE00001945485.1"; level 2; tag "basic"; tag "CCDS"; ccdsid "CCDS58744.1"; havana_gene "OTTHUMG00000132701.3"; havana_transcript "OTTHUMT00000335598.1";	distance:1251	chr2	191798774	chr2	HAVANA	exon	191797442	191800015	.	+	.	gene_id "ENSG00000115419.8"; transcript_id "ENST00000338435.4"; gene_type "protein_coding"; gene_status "KNOWN"; gene_name "GLS"; transcript_type "protein_coding"; transcript_status "KNOWN"; transcript_name "GLS-002"; exon_number 15; exon_id "ENSE00001945485.1"; level 2; tag "basic"; tag "CCDS"; ccdsid "CCDS58744.1"; havana_gene "OTTHUMG00000132701.3"; havana_transcript "OTTHUMT00000335598.1";	distance:1332
MS	chr5	134692791	chr5	HAVANA	exon	134688636	134698591	.	-	.	gene_id "ENSG00000113648.12"; transcript_id "ENST00000512507.1"; gene_type "protein_coding"; gene_status "KNOWN"; gene_name "H2AFY"; transcript_type "processed_transcript"; transcript_status "KNOWN"; transcript_name "H2AFY-009"; exon_number 1; exon_id "ENSE00001748809.2"; level 2; tag "basic"; havana_gene "OTTHUMG00000129141.3"; havana_transcript "OTTHUMT00000371706.1";	distance:5800	chr5	134693018	chr5	HAVANA	exon	134688636	134698591	.	-	.	gene_id "ENSG00000113648.12"; transcript_id "ENST00000512507.1"; gene_type "protein_coding"; gene_status "KNOWN"; gene_name "H2AFY"; transcript_type "processed_transcript"; transcript_status "KNOWN"; transcript_name "H2AFY-009"; exon_number 1; exon_id "ENSE00001748809.2"; level 2; tag "basic"; havana_gene "OTTHUMG00000129141.3"; havana_transcript "OTTHUMT00000371706.1";	distance:5573
MS	chr8	98725968	chr8	HAVANA	exon	98725890	98725997	.	+	.	gene_id "ENSG00000147649.5"; transcript_id "ENST00000336273.3"; gene_type "protein_coding"; gene_status "KNOWN"; gene_name "MTDH"; transcript_type "protein_coding"; transcript_status "KNOWN"; transcript_name "MTDH-001"; exon_number 9; exon_id "ENSE00003515553.1"; level 2; tag "basic"; tag "appris_principal"; tag "CCDS"; ccdsid "CCDS6274.1"; havana_gene "OTTHUMG00000164692.4"; havana_transcript "O…	distance:29	chr8	98725991	chr8	HAVANA	exon	98725890	98725997	.	+	.	gene_id "ENSG00000147649.5"; transcript_id "ENST00000336273.3"; gene_type "protein_coding"; gene_status "KNOWN"; gene_name "MTDH"; transcript_type "protein_coding"; transcript_status "KNOWN"; transcript_name "MTDH-001"; exon_number 9; exon_id "ENSE00003515553.1"; level 2; tag "basic"; tag "appris_principal"; tag "CCDS"; ccdsid "CCDS6274.1"; havana_gene "OTTHUMG00000164692.4"; havana_transcript "O…	distance:6
MS	chr17	76851188	chr17	HAVANA	exon	76849059	76851946	.	-	.	gene_id "ENSG00000035862.8"; transcript_id "ENST00000585421.1"; gene_type "protein_coding"; gene_status "KNOWN"; gene_name "TIMP2"; transcript_type "protein_coding"; transcript_status "PUTATIVE"; transcript_name "TIMP2-008"; exon_number 5; exon_id "ENSE00002749550.1"; level 2; tag "basic"; havana_gene "OTTHUMG00000154517.4"; havana_transcript "OTTHUMT00000438143.2";	distance:758	chr17	76851476	chr17	HAVANA	exon	76849059	76851946	.	-	.	gene_id "ENSG00000035862.8"; transcript_id "ENST00000585421.1"; gene_type "protein_coding"; gene_status "KNOWN"; gene_name "TIMP2"; transcript_type "protein_coding"; transcript_status "PUTATIVE"; transcript_name "TIMP2-008"; exon_number 5; exon_id "ENSE00002749550.1"; level 2; tag "basic"; havana_gene "OTTHUMG00000154517.4"; havana_transcript "OTTHUMT00000438143.2";	distance:470
SM	chr3	27465530	chr3	HAVANA	exon	27465528	27465577	.	-	.	gene_id "ENSG00000033867.12"; transcript_id "ENST00000419036.1"; gene_type "protein_coding"; gene_status "KNOWN"; gene_name "SLC4A7"; transcript_type "protein_coding"; transcript_status "NOVEL"; transcript_name "SLC4A7-003"; exon_number 1; exon_id "ENSE00001770898.1"; level 2; tag "mRNA_start_NF"; tag "cds_start_NF"; havana_gene "OTTHUMG00000155679.15"; havana_transcript "OTTHUMT00000341232.3";	distance:2	chr3	27465542	chr3	HAVANA	exon	27465528	27465577	.	-	.	gene_id "ENSG00000033867.12"; transcript_id "ENST00000419036.1"; gene_type "protein_coding"; gene_status "KNOWN"; gene_name "SLC4A7"; transcript_type "protein_coding"; transcript_status "NOVEL"; transcript_name "SLC4A7-003"; exon_number 1; exon_id "ENSE00001770898.1"; level 2; tag "mRNA_start_NF"; tag "cds_start_NF"; havana_gene "OTTHUMG00000155679.15"; havana_transcript "OTTHUMT00000341232.3";	distance:14
MS	chr5	96350724	chr5	HAVANA	exon	96350643	96350799	.	+	.	gene_id "ENSG00000113441.11"; transcript_id "ENST00000231368.5"; gene_type "protein_coding"; gene_status "KNOWN"; gene_name "LNPEP"; transcript_type "protein_coding"; transcript_status "KNOWN"; transcript_name "LNPEP-001"; exon_number 13; exon_id "ENSE00001083383.1"; level 2; tag "basic"; tag "appris_principal"; tag "CCDS"; ccdsid "CCDS4087.1"; havana_gene "OTTHUMG00000128719.4"; havana_transcrip…	distance:75	chr5	96350734	chr5	HAVANA	exon	96350643	96350799	.	+	.	gene_id "ENSG00000113441.11"; transcript_id "ENST00000231368.5"; gene_type "protein_coding"; gene_status "KNOWN"; gene_name "LNPEP"; transcript_type "protein_coding"; transcript_status "KNOWN"; transcript_name "LNPEP-001"; exon_number 13; exon_id "ENSE00001083383.1"; level 2; tag "basic"; tag "appris_principal"; tag "CCDS"; ccdsid "CCDS4087.1"; havana_gene "OTTHUMG00000128719.4"; havana_transcrip…	distance:65
MS	chr5	96350724	chr5	HAVANA	exon	96350643	96350799	.	+	.	gene_id "ENSG00000113441.11"; transcript_id "ENST00000231368.5"; gene_type "protein_coding"; gene_status "KNOWN"; gene_name "LNPEP"; transcript_type "protein_coding"; transcript_status "KNOWN"; transcript_name "LNPEP-001"; exon_number 13; exon_id "ENSE00001083383.1"; level 2; tag "basic"; tag "appris_principal"; tag "CCDS"; ccdsid "CCDS4087.1"; havana_gene "OTTHUMG00000128719.4"; havana_transcrip…	distance:75	chr5	96350734	chr5	HAVANA	exon	96350643	96350799	.	+	.	gene_id "ENSG00000113441.11"; transcript_id "ENST00000231368.5"; gene_type "protein_coding"; gene_status "KNOWN"; gene_name "LNPEP"; transcript_type "protein_coding"; transcript_status "KNOWN"; transcript_name "LNPEP-001"; exon_number 13; exon_id "ENSE00001083383.1"; level 2; tag "basic"; tag "appris_principal"; tag "CCDS"; ccdsid "CCDS4087.1"; havana_gene "OTTHUMG00000128719.4"; havana_transcrip…	distance:65
MS	chr6	35801334	chr6	HAVANA	exon	35800743	35803265	.	-	.	gene_id "ENSG00000096063.10"; transcript_id "ENST00000373825.2"; gene_type "protein_coding"; gene_status "KNOWN"; gene_name "SRPK1"; transcript_type "protein_coding"; transcript_status "KNOWN"; transcript_name "SRPK1-001"; exon_number 16; exon_id "ENSE00002026764.1"; level 2; tag "basic"; tag "appris_principal"; tag "CCDS"; ccdsid "CCDS47415.1"; havana_gene "OTTHUMG00000014583.5"; havana_transcri…	distance:1931	chr6	35801433	chr6	HAVANA	exon	35801387	35801651	.	+	.	gene_id "ENSG00000197753.6"; transcript_id "ENST00000496656.1"; gene_type "protein_coding"; gene_status "NOVEL"; gene_name "LHFPL5"; transcript_type "processed_transcript"; transcript_status "KNOWN"; transcript_name "LHFPL5-001"; exon_number 4; exon_id "ENSE00001938133.1"; level 2; tag "basic"; havana_gene "OTTHUMG00000014584.1"; havana_transcript "OTTHUMT00000040322.1";	distance:218
SM	chr10	62553644	chr10	HAVANA	exon	62553635	62554610	.	+	.	gene_id "ENSG00000170312.11"; transcript_id "ENST00000395284.3"; gene_type "protein_coding"; gene_status "KNOWN"; gene_name "CDK1"; transcript_type "protein_coding"; transcript_status "KNOWN"; transcript_name "CDK1-007"; exon_number 8; exon_id "ENSE00001461632.1"; level 2; tag "not_organism_supported"; tag "basic"; tag "appris_candidate_longest"; tag "CCDS"; ccdsid "CCDS44408.1"; havana_gene "OTT…	distance:9	chr10	62553694	chr10	HAVANA	exon	62553635	62554610	.	+	.	gene_id "ENSG00000170312.11"; transcript_id "ENST00000395284.3"; gene_type "protein_coding"; gene_status "KNOWN"; gene_name "CDK1"; transcript_type "protein_coding"; transcript_status "KNOWN"; transcript_name "CDK1-007"; exon_number 8; exon_id "ENSE00001461632.1"; level 2; tag "not_organism_supported"; tag "basic"; tag "appris_candidate_longest"; tag "CCDS"; ccdsid "CCDS44408.1"; havana_gene "OTT…	distance:59
SM	chr8	103220311	chr8	HAVANA	exon	103216730	103220513	.	-	.	gene_id "ENSG00000048392.7"; transcript_id "ENST00000251810.3"; gene_type "protein_coding"; gene_status "KNOWN"; gene_name "RRM2B"; transcript_type "protein_coding"; transcript_status "KNOWN"; transcript_name "RRM2B-001"; exon_number 9; exon_id "ENSE00001019056.7"; level 2; tag "basic"; tag "appris_principal"; tag "CCDS"; ccdsid "CCDS34932.1"; havana_gene "OTTHUMG00000164776.4"; havana_transcript…	distance:3581	chr8	103220340	chr8	HAVANA	exon	103216730	103220513	.	-	.	gene_id "ENSG00000048392.7"; transcript_id "ENST00000251810.3"; gene_type "protein_coding"; gene_status "KNOWN"; gene_name "RRM2B"; transcript_type "protein_coding"; transcript_status "KNOWN"; transcript_name "RRM2B-001"; exon_number 9; exon_id "ENSE00001019056.7"; level 2; tag "basic"; tag "appris_principal"; tag "CCDS"; ccdsid "CCDS34932.1"; havana_gene "OTTHUMG00000164776.4"; havana_transcript…	distance:3610
MS	chr11	28057596											chr11	28057637
MS	chr1	59002375	chr1	HAVANA	exon	59002185	59002413	.	-	.	gene_id "ENSG00000162600.7"; transcript_id "ENST00000421528.2"; gene_type "protein_coding"; gene_status "KNOWN"; gene_name "OMA1"; transcript_type "protein_coding"; transcript_status "KNOWN"; transcript_name "OMA1-002"; exon_number 2; exon_id "ENSE00003548836.1"; level 2; tag "mRNA_start_NF"; tag "cds_start_NF"; havana_gene "OTTHUMG00000010068.5"; havana_transcript "OTTHUMT00000027820.2";	distance:38	chr1	59004958	chr1	ENSEMBL	exon	59004467	59004982	.	-	.	gene_id "ENSG00000162600.7"; transcript_id "ENST00000358603.2"; gene_type "protein_coding"; gene_status "KNOWN"; gene_name "OMA1"; transcript_type "protein_coding"; transcript_status "KNOWN"; transcript_name "OMA1-201"; exon_number 2; exon_id "ENSE00003541330.1"; level 3; tag "basic"; havana_gene "OTTHUMG00000010068.5";	distance:24
MS	chr5	151042680	chr5	HAVANA	exon	151040657	151043160	.	-	.	gene_id "ENSG00000113140.6"; transcript_id "ENST00000231061.4"; gene_type "protein_coding"; gene_status "KNOWN"; gene_name "SPARC"; transcript_type "protein_coding"; transcript_status "KNOWN"; transcript_name "SPARC-001"; exon_number 10; exon_id "ENSE00001023043.8"; level 2; tag "basic"; tag "appris_principal"; tag "CCDS"; ccdsid "CCDS4318.1"; havana_gene "OTTHUMG00000130122.3"; havana_transcript…	distance:480	chr5	151042727	chr5	HAVANA	exon	151040657	151043160	.	-	.	gene_id "ENSG00000113140.6"; transcript_id "ENST00000231061.4"; gene_type "protein_coding"; gene_status "KNOWN"; gene_name "SPARC"; transcript_type "protein_coding"; transcript_status "KNOWN"; transcript_name "SPARC-001"; exon_number 10; exon_id "ENSE00001023043.8"; level 2; tag "basic"; tag "appris_principal"; tag "CCDS"; ccdsid "CCDS4318.1"; havana_gene "OTTHUMG00000130122.3"; havana_transcript…	distance:433
MS	chr19	46879833	chr19	HAVANA	exon	46879710	46879831	.	+	.	gene_id "ENSG00000011485.10"; transcript_id "ENST00000012443.4"; gene_type "protein_coding"; gene_status "KNOWN"; gene_name "PPP5C"; transcript_type "protein_coding"; transcript_status "KNOWN"; transcript_name "PPP5C-001"; exon_number 4; exon_id "ENSE00003620203.1"; level 2; tag "basic"; tag "appris_principal"; tag "CCDS"; ccdsid "CCDS12684.1"; havana_gene "OTTHUMG00000134287.5"; havana_transcrip…	distance:2	chr19	47030337
SM	chr17	48166890	chr17	HAVANA	exon	48166474	48167844	.	+	.	gene_id "ENSG00000005884.13"; transcript_id "ENST00000505306.1"; gene_type "protein_coding"; gene_status "KNOWN"; gene_name "ITGA3"; transcript_type "retained_intron"; transcript_status "KNOWN"; transcript_name "ITGA3-002"; exon_number 24; exon_id "ENSE00002041339.1"; level 2; havana_gene "OTTHUMG00000161890.5"; havana_transcript "OTTHUMT00000366299.1";	distance:416	chr17	48167089	chr17	HAVANA	exon	48166474	48167844	.	+	.	gene_id "ENSG00000005884.13"; transcript_id "ENST00000505306.1"; gene_type "protein_coding"; gene_status "KNOWN"; gene_name "ITGA3"; transcript_type "retained_intron"; transcript_status "KNOWN"; transcript_name "ITGA3-002"; exon_number 24; exon_id "ENSE00002041339.1"; level 2; havana_gene "OTTHUMG00000161890.5"; havana_transcript "OTTHUMT00000366299.1";	distance:615
MS	chr19	14626866	chr19	HAVANA	exon	14625582	14626982	.	-	.	gene_id "ENSG00000132002.3"; transcript_id "ENST00000254322.2"; gene_type "protein_coding"; gene_status "KNOWN"; gene_name "DNAJB1"; transcript_type "protein_coding"; transcript_status "KNOWN"; transcript_name "DNAJB1-001"; exon_number 3; exon_id "ENSE00000902162.2"; level 2; tag "basic"; tag "appris_principal"; tag "CCDS"; ccdsid "CCDS12312.1"; havana_gene "OTTHUMG00000183289.1"; havana_transcri…	distance:116	chr19	14627404	chr19	HAVANA	exon	14627278	14627858	.	-	.	gene_id "ENSG00000132002.3"; transcript_id "ENST00000254322.2"; gene_type "protein_coding"; gene_status "KNOWN"; gene_name "DNAJB1"; transcript_type "protein_coding"; transcript_status "KNOWN"; transcript_name "DNAJB1-001"; exon_number 2; exon_id "ENSE00003638874.1"; level 2; tag "basic"; tag "appris_principal"; tag "CCDS"; ccdsid "CCDS12312.1"; havana_gene "OTTHUMG00000183289.1"; havana_transcri…	distance:454
MS	chr5	65108214	chr5	HAVANA	exon	65108082	65108218	.	+	.	gene_id "ENSG00000123213.18"; transcript_id "ENST00000380985.5"; gene_type "protein_coding"; gene_status "KNOWN"; gene_name "NLN"; transcript_type "protein_coding"; transcript_status "KNOWN"; transcript_name "NLN-001"; exon_number 12; exon_id "ENSE00003662810.1"; level 2; tag "basic"; tag "appris_principal"; tag "CCDS"; ccdsid "CCDS3989.1"; havana_gene "OTTHUMG00000097803.5"; havana_transcript "O…	distance:4	chr5	65108217	chr5	HAVANA	exon	65108082	65108218	.	+	.	gene_id "ENSG00000123213.18"; transcript_id "ENST00000380985.5"; gene_type "protein_coding"; gene_status "KNOWN"; gene_name "NLN"; transcript_type "protein_coding"; transcript_status "KNOWN"; transcript_name "NLN-001"; exon_number 12; exon_id "ENSE00003662810.1"; level 2; tag "basic"; tag "appris_principal"; tag "CCDS"; ccdsid "CCDS3989.1"; havana_gene "OTTHUMG00000097803.5"; havana_transcript "O…	distance:1
MS	chr1	8938749	chr1	HAVANA	exon	8938639	8938749	.	-	.	gene_id "ENSG00000074800.9"; transcript_id "ENST00000234590.4"; gene_type "protein_coding"; gene_status "KNOWN"; gene_name "ENO1"; transcript_type "protein_coding"; transcript_status "KNOWN"; transcript_name "ENO1-001"; exon_number 1; exon_id "ENSE00001839322.1"; level 2; tag "basic"; tag "appris_principal"; tag "CCDS"; ccdsid "CCDS97.1"; havana_gene "OTTHUMG00000001773.3"; havana_transcript "OTT…	distance:0	chr1	236646640	chr1	HAVANA	exon	236645567	236648214	.	+	.	gene_id "ENSG00000186197.8"; transcript_id "ENST00000359362.5"; gene_type "protein_coding"; gene_status "KNOWN"; gene_name "EDARADD"; transcript_type "protein_coding"; transcript_status "KNOWN"; transcript_name "EDARADD-002"; exon_number 6; exon_id "ENSE00001726337.3"; level 2; tag "basic"; tag "appris_principal"; tag "CCDS"; ccdsid "CCDS31065.1"; havana_gene "OTTHUMG00000039954.2"; havana_transc…	distance:1574
MS	chr1	8938749	chr1	HAVANA	exon	8938639	8938749	.	-	.	gene_id "ENSG00000074800.9"; transcript_id "ENST00000234590.4"; gene_type "protein_coding"; gene_status "KNOWN"; gene_name "ENO1"; transcript_type "protein_coding"; transcript_status "KNOWN"; transcript_name "ENO1-001"; exon_number 1; exon_id "ENSE00001839322.1"; level 2; tag "basic"; tag "appris_principal"; tag "CCDS"; ccdsid "CCDS97.1"; havana_gene "OTTHUMG00000001773.3"; havana_transcript "OTT…	distance:0	chr1	236646640	chr1	HAVANA	exon	236645567	236648214	.	+	.	gene_id "ENSG00000186197.8"; transcript_id "ENST00000359362.5"; gene_type "protein_coding"; gene_status "KNOWN"; gene_name "EDARADD"; transcript_type "protein_coding"; transcript_status "KNOWN"; transcript_name "EDARADD-002"; exon_number 6; exon_id "ENSE00001726337.3"; level 2; tag "basic"; tag "appris_principal"; tag "CCDS"; ccdsid "CCDS31065.1"; havana_gene "OTTHUMG00000039954.2"; havana_transc…	distance:1574
MS	chr5	151042680	chr5	HAVANA	exon	151040657	151043160	.	-	.	gene_id "ENSG00000113140.6"; transcript_id "ENST00000231061.4"; gene_type "protein_coding"; gene_status "KNOWN"; gene_name "SPARC"; transcript_type "protein_coding"; transcript_status "KNOWN"; transcript_name "SPARC-001"; exon_number 10; exon_id "ENSE00001023043.8"; level 2; tag "basic"; tag "appris_principal"; tag "CCDS"; ccdsid "CCDS4318.1"; havana_gene "OTTHUMG00000130122.3"; havana_transcript…	distance:480	chr5	151042727	chr5	HAVANA	exon	151040657	151043160	.	-	.	gene_id "ENSG00000113140.6"; transcript_id "ENST00000231061.4"; gene_type "protein_coding"; gene_status "KNOWN"; gene_name "SPARC"; transcript_type "protein_coding"; transcript_status "KNOWN"; transcript_name "SPARC-001"; exon_number 10; exon_id "ENSE00001023043.8"; level 2; tag "basic"; tag "appris_principal"; tag "CCDS"; ccdsid "CCDS4318.1"; havana_gene "OTTHUMG00000130122.3"; havana_transcript…	distance:433
SM	chr12	93966545	chr12	HAVANA	exon	93966461	93966812	.	+	.	gene_id "ENSG00000120833.9"; transcript_id "ENST00000340600.2"; gene_type "protein_coding"; gene_status "KNOWN"; gene_name "SOCS2"; transcript_type "protein_coding"; transcript_status "KNOWN"; transcript_name "SOCS2-001"; exon_number 2; exon_id "ENSE00001391584.1"; level 2; tag "basic"; tag "appris_principal"; tag "CCDS"; ccdsid "CCDS9047.1"; havana_gene "OTTHUMG00000170160.3"; havana_transcript …	distance:84	chr12	93968495	chr12	HAVANA	exon	93968498	93970521	.	+	.	gene_id "ENSG00000120833.9"; transcript_id "ENST00000340600.2"; gene_type "protein_coding"; gene_status "KNOWN"; gene_name "SOCS2"; transcript_type "protein_coding"; transcript_status "KNOWN"; transcript_name "SOCS2-001"; exon_number 3; exon_id "ENSE00002384980.1"; level 2; tag "basic"; tag "appris_principal"; tag "CCDS"; ccdsid "CCDS9047.1"; havana_gene "OTTHUMG00000170160.3"; havana_transcript …	distance:3
MS	chr5	96350724	chr5	HAVANA	exon	96350643	96350799	.	+	.	gene_id "ENSG00000113441.11"; transcript_id "ENST00000231368.5"; gene_type "protein_coding"; gene_status "KNOWN"; gene_name "LNPEP"; transcript_type "protein_coding"; transcript_status "KNOWN"; transcript_name "LNPEP-001"; exon_number 13; exon_id "ENSE00001083383.1"; level 2; tag "basic"; tag "appris_principal"; tag "CCDS"; ccdsid "CCDS4087.1"; havana_gene "OTTHUMG00000128719.4"; havana_transcrip…	distance:75	chr5	96350734	chr5	HAVANA	exon	96350643	96350799	.	+	.	gene_id "ENSG00000113441.11"; transcript_id "ENST00000231368.5"; gene_type "protein_coding"; gene_status "KNOWN"; gene_name "LNPEP"; transcript_type "protein_coding"; transcript_status "KNOWN"; transcript_name "LNPEP-001"; exon_number 13; exon_id "ENSE00001083383.1"; level 2; tag "basic"; tag "appris_principal"; tag "CCDS"; ccdsid "CCDS4087.1"; havana_gene "OTTHUMG00000128719.4"; havana_transcrip…	distance:65
MS	chr4	89182268	chr4	HAVANA	exon	89178772	89183878	.	-	.	gene_id "ENSG00000163644.10"; transcript_id "ENST00000608933.1"; gene_type "protein_coding"; gene_status "KNOWN"; gene_name "PPM1K"; transcript_type "protein_coding"; transcript_status "KNOWN"; transcript_name "PPM1K-001"; exon_number 7; exon_id "ENSE00003708574.1"; level 2; tag "basic"; tag "appris_principal"; tag "CCDS"; ccdsid "CCDS3629.1"; havana_gene "OTTHUMG00000130952.5"; havana_transcript…	distance:1610	chr4	89182289	chr4	HAVANA	exon	89178772	89183878	.	-	.	gene_id "ENSG00000163644.10"; transcript_id "ENST00000608933.1"; gene_type "protein_coding"; gene_status "KNOWN"; gene_name "PPM1K"; transcript_type "protein_coding"; transcript_status "KNOWN"; transcript_name "PPM1K-001"; exon_number 7; exon_id "ENSE00003708574.1"; level 2; tag "basic"; tag "appris_principal"; tag "CCDS"; ccdsid "CCDS3629.1"; havana_gene "OTTHUMG00000130952.5"; havana_transcript…	distance:1589
MS	chr5	65108214	chr5	HAVANA	exon	65108082	65108218	.	+	.	gene_id "ENSG00000123213.18"; transcript_id "ENST00000380985.5"; gene_type "protein_coding"; gene_status "KNOWN"; gene_name "NLN"; transcript_type "protein_coding"; transcript_status "KNOWN"; transcript_name "NLN-001"; exon_number 12; exon_id "ENSE00003662810.1"; level 2; tag "basic"; tag "appris_principal"; tag "CCDS"; ccdsid "CCDS3989.1"; havana_gene "OTTHUMG00000097803.5"; havana_transcript "O…	distance:4	chr5	65108214	chr5	HAVANA	exon	65108082	65108218	.	+	.	gene_id "ENSG00000123213.18"; transcript_id "ENST00000380985.5"; gene_type "protein_coding"; gene_status "KNOWN"; gene_name "NLN"; transcript_type "protein_coding"; transcript_status "KNOWN"; transcript_name "NLN-001"; exon_number 12; exon_id "ENSE00003662810.1"; level 2; tag "basic"; tag "appris_principal"; tag "CCDS"; ccdsid "CCDS3989.1"; havana_gene "OTTHUMG00000097803.5"; havana_transcript "O…	distance:4
MS	chr2	237998601	chr2	HAVANA	exon	237998505	237998637	.	+	.	gene_id "ENSG00000198612.6"; transcript_id "ENST00000354371.2"; gene_type "protein_coding"; gene_status "KNOWN"; gene_name "COPS8"; transcript_type "protein_coding"; transcript_status "KNOWN"; transcript_name "COPS8-001"; exon_number 4; exon_id "ENSE00003546557.1"; level 2; tag "basic"; tag "appris_candidate_longest"; tag "CCDS"; ccdsid "CCDS2517.1"; havana_gene "OTTHUMG00000133297.4"; havana_tra…	distance:36	chr2	237998601	chr2	HAVANA	exon	237998505	237998637	.	+	.	gene_id "ENSG00000198612.6"; transcript_id "ENST00000354371.2"; gene_type "protein_coding"; gene_status "KNOWN"; gene_name "COPS8"; transcript_type "protein_coding"; transcript_status "KNOWN"; transcript_name "COPS8-001"; exon_number 4; exon_id "ENSE00003546557.1"; level 2; tag "basic"; tag "appris_candidate_longest"; tag "CCDS"; ccdsid "CCDS2517.1"; havana_gene "OTTHUMG00000133297.4"; havana_tra…	distance:36
SM	chr1	222906768	chr1	HAVANA	exon	222905970	222908538	.	+	.	gene_id "ENSG00000162819.7"; transcript_id "ENST00000340934.5"; gene_type "protein_coding"; gene_status "KNOWN"; gene_name "BROX"; transcript_type "protein_coding"; transcript_status "NOVEL"; transcript_name "BROX-001"; exon_number 13; exon_id "ENSE00001442891.4"; level 2; tag "basic"; tag "appris_principal"; tag "CCDS"; ccdsid "CCDS1534.1"; havana_gene "OTTHUMG00000037650.2"; havana_transcript "…	distance:798	chr1	222906783	chr1	HAVANA	exon	222905970	222908538	.	+	.	gene_id "ENSG00000162819.7"; transcript_id "ENST00000340934.5"; gene_type "protein_coding"; gene_status "KNOWN"; gene_name "BROX"; transcript_type "protein_coding"; transcript_status "NOVEL"; transcript_name "BROX-001"; exon_number 13; exon_id "ENSE00001442891.4"; level 2; tag "basic"; tag "appris_principal"; tag "CCDS"; ccdsid "CCDS1534.1"; havana_gene "OTTHUMG00000037650.2"; havana_transcript "…	distance:813
SM	chr2	64819279	chr2	HAVANA	exon	64819019	64820139	.	+	.	gene_id "ENSG00000119844.10"; transcript_id "ENST00000238856.4"; gene_type "protein_coding"; gene_status "KNOWN"; gene_name "AFTPH"; transcript_type "protein_coding"; transcript_status "KNOWN"; transcript_name "AFTPH-003"; exon_number 9; exon_id "ENSE00001867069.1"; level 2; tag "basic"; tag "appris_principal"; tag "CCDS"; ccdsid "CCDS1878.1"; havana_gene "OTTHUMG00000129539.2"; havana_transcript…	distance:260	chr2	64819302	chr2	HAVANA	exon	64819019	64820139	.	+	.	gene_id "ENSG00000119844.10"; transcript_id "ENST00000238856.4"; gene_type "protein_coding"; gene_status "KNOWN"; gene_name "AFTPH"; transcript_type "protein_coding"; transcript_status "KNOWN"; transcript_name "AFTPH-003"; exon_number 9; exon_id "ENSE00001867069.1"; level 2; tag "basic"; tag "appris_principal"; tag "CCDS"; ccdsid "CCDS1878.1"; havana_gene "OTTHUMG00000129539.2"; havana_transcript…	distance:283
SM	chr10	62553644	chr10	HAVANA	exon	62553635	62554610	.	+	.	gene_id "ENSG00000170312.11"; transcript_id "ENST00000395284.3"; gene_type "protein_coding"; gene_status "KNOWN"; gene_name "CDK1"; transcript_type "protein_coding"; transcript_status "KNOWN"; transcript_name "CDK1-007"; exon_number 8; exon_id "ENSE00001461632.1"; level 2; tag "not_organism_supported"; tag "basic"; tag "appris_candidate_longest"; tag "CCDS"; ccdsid "CCDS44408.1"; havana_gene "OTT…	distance:9	chr10	62553694	chr10	HAVANA	exon	62553635	62554610	.	+	.	gene_id "ENSG00000170312.11"; transcript_id "ENST00000395284.3"; gene_type "protein_coding"; gene_status "KNOWN"; gene_name "CDK1"; transcript_type "protein_coding"; transcript_status "KNOWN"; transcript_name "CDK1-007"; exon_number 8; exon_id "ENSE00001461632.1"; level 2; tag "not_organism_supported"; tag "basic"; tag "appris_candidate_longest"; tag "CCDS"; ccdsid "CCDS44408.1"; havana_gene "OTT…	distance:59
MS	chr13	53039588	chr13	HAVANA	exon	53039430	53039978	.	+	.	gene_id "ENSG00000136108.10"; transcript_id "ENST00000378034.3"; gene_type "protein_coding"; gene_status "KNOWN"; gene_name "CKAP2"; transcript_type "protein_coding"; transcript_status "KNOWN"; transcript_name "CKAP2-002"; exon_number 6; exon_id "ENSE00001475977.2"; level 2; tag "basic"; havana_gene "OTTHUMG00000016967.6"; havana_transcript "OTTHUMT00000045071.3";	distance:390	chr13	53039600	chr13	HAVANA	exon	53039430	53039978	.	+	.	gene_id "ENSG00000136108.10"; transcript_id "ENST00000378034.3"; gene_type "protein_coding"; gene_status "KNOWN"; gene_name "CKAP2"; transcript_type "protein_coding"; transcript_status "KNOWN"; transcript_name "CKAP2-002"; exon_number 6; exon_id "ENSE00001475977.2"; level 2; tag "basic"; havana_gene "OTTHUMG00000016967.6"; havana_transcript "OTTHUMT00000045071.3";	distance:378
MS	chr5	65108214	chr5	HAVANA	exon	65108082	65108218	.	+	.	gene_id "ENSG00000123213.18"; transcript_id "ENST00000380985.5"; gene_type "protein_coding"; gene_status "KNOWN"; gene_name "NLN"; transcript_type "protein_coding"; transcript_status "KNOWN"; transcript_name "NLN-001"; exon_number 12; exon_id "ENSE00003662810.1"; level 2; tag "basic"; tag "appris_principal"; tag "CCDS"; ccdsid "CCDS3989.1"; havana_gene "OTTHUMG00000097803.5"; havana_transcript "O…	distance:4	chr5	65108214	chr5	HAVANA	exon	65108082	65108218	.	+	.	gene_id "ENSG00000123213.18"; transcript_id "ENST00000380985.5"; gene_type "protein_coding"; gene_status "KNOWN"; gene_name "NLN"; transcript_type "protein_coding"; transcript_status "KNOWN"; transcript_name "NLN-001"; exon_number 12; exon_id "ENSE00003662810.1"; level 2; tag "basic"; tag "appris_principal"; tag "CCDS"; ccdsid "CCDS3989.1"; havana_gene "OTTHUMG00000097803.5"; havana_transcript "O…	distance:4
MS	chr7	32525881	chr7	HAVANA	exon	32524951	32526905	.	-	.	gene_id "ENSG00000106355.5"; transcript_id "ENST00000450169.2"; gene_type "protein_coding"; gene_status "KNOWN"; gene_name "LSM5"; transcript_type "protein_coding"; transcript_status "KNOWN"; transcript_name "LSM5-001"; exon_number 5; exon_id "ENSE00001682291.2"; level 2; tag "basic"; tag "appris_principal"; tag "CCDS"; ccdsid "CCDS5438.1"; havana_gene "OTTHUMG00000022913.3"; havana_transcript "O…	distance:1024	chr7	32525910	chr7	HAVANA	exon	32524951	32526905	.	-	.	gene_id "ENSG00000106355.5"; transcript_id "ENST00000450169.2"; gene_type "protein_coding"; gene_status "KNOWN"; gene_name "LSM5"; transcript_type "protein_coding"; transcript_status "KNOWN"; transcript_name "LSM5-001"; exon_number 5; exon_id "ENSE00001682291.2"; level 2; tag "basic"; tag "appris_principal"; tag "CCDS"; ccdsid "CCDS5438.1"; havana_gene "OTTHUMG00000022913.3"; havana_transcript "O…	distance:995
SM	chr3	174495587											chr3	174495896
SM	chr5	54579539	chr5	HAVANA	exon	54579031	54579639	.	-	.	gene_id "ENSG00000067248.5"; transcript_id "ENST00000251636.5"; gene_type "protein_coding"; gene_status "KNOWN"; gene_name "DHX29"; transcript_type "protein_coding"; transcript_status "KNOWN"; transcript_name "DHX29-001"; exon_number 11; exon_id "ENSE00001261045.1"; level 2; tag "basic"; tag "appris_principal"; tag "CCDS"; ccdsid "CCDS34158.1"; havana_gene "OTTHUMG00000162313.1"; havana_transcrip…	distance:508	chr5	54579556	chr5	HAVANA	exon	54579031	54579639	.	-	.	gene_id "ENSG00000067248.5"; transcript_id "ENST00000251636.5"; gene_type "protein_coding"; gene_status "KNOWN"; gene_name "DHX29"; transcript_type "protein_coding"; transcript_status "KNOWN"; transcript_name "DHX29-001"; exon_number 11; exon_id "ENSE00001261045.1"; level 2; tag "basic"; tag "appris_principal"; tag "CCDS"; ccdsid "CCDS34158.1"; havana_gene "OTTHUMG00000162313.1"; havana_transcrip…	distance:525
SM	chr10	27551884	chr10	HAVANA	exon	27551886	27552143	.	+	.	gene_id "ENSG00000238021.2"; transcript_id "ENST00000576034.1"; gene_type "pseudogene"; gene_status "KNOWN"; gene_name "ARMC4P1"; transcript_type "processed_transcript"; transcript_status "KNOWN"; transcript_name "ARMC4P1-002"; exon_number 2; exon_id "ENSE00002650123.1"; level 2; tag "basic"; havana_gene "OTTHUMG00000017856.2"; havana_transcript "OTTHUMT00000436997.1";	distance:2	chr10	28196592	chr10	ENSEMBL	exon	28196592	28196706	.	-	.	gene_id "ENSG00000169126.11"; transcript_id "ENST00000537576.1"; gene_type "protein_coding"; gene_status "KNOWN"; gene_name "ARMC4"; transcript_type "protein_coding"; transcript_status "KNOWN"; transcript_name "ARMC4-202"; exon_number 12; exon_id "ENSE00001153606.1"; level 3; tag "basic"; havana_gene "OTTHUMG00000017867.2";	distance:0
SM	chr9	104327923											chr9	104327963
SM	chr3	151599255	chr3	HAVANA	exon	151598347	151602405	.	+	.	gene_id "ENSG00000198829.5"; transcript_id "ENST00000362032.5"; gene_type "protein_coding"; gene_status "KNOWN"; gene_name "SUCNR1"; transcript_type "protein_coding"; transcript_status "KNOWN"; transcript_name "SUCNR1-001"; exon_number 3; exon_id "ENSE00001131718.8"; level 2; tag "basic"; tag "appris_principal"; tag "CCDS"; ccdsid "CCDS3162.1"; havana_gene "OTTHUMG00000159880.2"; havana_transcrip…	distance:908	chr3	151599366	chr3	HAVANA	exon	151598347	151602405	.	+	.	gene_id "ENSG00000198829.5"; transcript_id "ENST00000362032.5"; gene_type "protein_coding"; gene_status "KNOWN"; gene_name "SUCNR1"; transcript_type "protein_coding"; transcript_status "KNOWN"; transcript_name "SUCNR1-001"; exon_number 3; exon_id "ENSE00001131718.8"; level 2; tag "basic"; tag "appris_principal"; tag "CCDS"; ccdsid "CCDS3162.1"; havana_gene "OTTHUMG00000159880.2"; havana_transcrip…	distance:1019
MS	chr1	8938749	chr1	HAVANA	exon	8938639	8938749	.	-	.	gene_id "ENSG00000074800.9"; transcript_id "ENST00000234590.4"; gene_type "protein_coding"; gene_status "KNOWN"; gene_name "ENO1"; transcript_type "protein_coding"; transcript_status "KNOWN"; transcript_name "ENO1-001"; exon_number 1; exon_id "ENSE00001839322.1"; level 2; tag "basic"; tag "appris_principal"; tag "CCDS"; ccdsid "CCDS97.1"; havana_gene "OTTHUMG00000001773.3"; havana_transcript "OTT…	distance:0	chr1	236646640	chr1	HAVANA	exon	236645567	236648214	.	+	.	gene_id "ENSG00000186197.8"; transcript_id "ENST00000359362.5"; gene_type "protein_coding"; gene_status "KNOWN"; gene_name "EDARADD"; transcript_type "protein_coding"; transcript_status "KNOWN"; transcript_name "EDARADD-002"; exon_number 6; exon_id "ENSE00001726337.3"; level 2; tag "basic"; tag "appris_principal"; tag "CCDS"; ccdsid "CCDS31065.1"; havana_gene "OTTHUMG00000039954.2"; havana_transc…	distance:1574
MS	chr13	53039588	chr13	HAVANA	exon	53039430	53039978	.	+	.	gene_id "ENSG00000136108.10"; transcript_id "ENST00000378034.3"; gene_type "protein_coding"; gene_status "KNOWN"; gene_name "CKAP2"; transcript_type "protein_coding"; transcript_status "KNOWN"; transcript_name "CKAP2-002"; exon_number 6; exon_id "ENSE00001475977.2"; level 2; tag "basic"; havana_gene "OTTHUMG00000016967.6"; havana_transcript "OTTHUMT00000045071.3";	distance:390	chr13	53039600	chr13	HAVANA	exon	53039430	53039978	.	+	.	gene_id "ENSG00000136108.10"; transcript_id "ENST00000378034.3"; gene_type "protein_coding"; gene_status "KNOWN"; gene_name "CKAP2"; transcript_type "protein_coding"; transcript_status "KNOWN"; transcript_name "CKAP2-002"; exon_number 6; exon_id "ENSE00001475977.2"; level 2; tag "basic"; havana_gene "OTTHUMG00000016967.6"; havana_transcript "OTTHUMT00000045071.3";	distance:378
MS	chr13	53039588	chr13	HAVANA	exon	53039430	53039978	.	+	.	gene_id "ENSG00000136108.10"; transcript_id "ENST00000378034.3"; gene_type "protein_coding"; gene_status "KNOWN"; gene_name "CKAP2"; transcript_type "protein_coding"; transcript_status "KNOWN"; transcript_name "CKAP2-002"; exon_number 6; exon_id "ENSE00001475977.2"; level 2; tag "basic"; havana_gene "OTTHUMG00000016967.6"; havana_transcript "OTTHUMT00000045071.3";	distance:390	chr13	53039600	chr13	HAVANA	exon	53039430	53039978	.	+	.	gene_id "ENSG00000136108.10"; transcript_id "ENST00000378034.3"; gene_type "protein_coding"; gene_status "KNOWN"; gene_name "CKAP2"; transcript_type "protein_coding"; transcript_status "KNOWN"; transcript_name "CKAP2-002"; exon_number 6; exon_id "ENSE00001475977.2"; level 2; tag "basic"; havana_gene "OTTHUMG00000016967.6"; havana_transcript "OTTHUMT00000045071.3";	distance:378
SM	chr2	64819279	chr2	HAVANA	exon	64819019	64820139	.	+	.	gene_id "ENSG00000119844.10"; transcript_id "ENST00000238856.4"; gene_type "protein_coding"; gene_status "KNOWN"; gene_name "AFTPH"; transcript_type "protein_coding"; transcript_status "KNOWN"; transcript_name "AFTPH-003"; exon_number 9; exon_id "ENSE00001867069.1"; level 2; tag "basic"; tag "appris_principal"; tag "CCDS"; ccdsid "CCDS1878.1"; havana_gene "OTTHUMG00000129539.2"; havana_transcript…	distance:260	chr2	64819302	chr2	HAVANA	exon	64819019	64820139	.	+	.	gene_id "ENSG00000119844.10"; transcript_id "ENST00000238856.4"; gene_type "protein_coding"; gene_status "KNOWN"; gene_name "AFTPH"; transcript_type "protein_coding"; transcript_status "KNOWN"; transcript_name "AFTPH-003"; exon_number 9; exon_id "ENSE00001867069.1"; level 2; tag "basic"; tag "appris_principal"; tag "CCDS"; ccdsid "CCDS1878.1"; havana_gene "OTTHUMG00000129539.2"; havana_transcript…	distance:283
MS	chr13	53039588	chr13	HAVANA	exon	53039430	53039978	.	+	.	gene_id "ENSG00000136108.10"; transcript_id "ENST00000378034.3"; gene_type "protein_coding"; gene_status "KNOWN"; gene_name "CKAP2"; transcript_type "protein_coding"; transcript_status "KNOWN"; transcript_name "CKAP2-002"; exon_number 6; exon_id "ENSE00001475977.2"; level 2; tag "basic"; havana_gene "OTTHUMG00000016967.6"; havana_transcript "OTTHUMT00000045071.3";	distance:390	chr13	53039600	chr13	HAVANA	exon	53039430	53039978	.	+	.	gene_id "ENSG00000136108.10"; transcript_id "ENST00000378034.3"; gene_type "protein_coding"; gene_status "KNOWN"; gene_name "CKAP2"; transcript_type "protein_coding"; transcript_status "KNOWN"; transcript_name "CKAP2-002"; exon_number 6; exon_id "ENSE00001475977.2"; level 2; tag "basic"; havana_gene "OTTHUMG00000016967.6"; havana_transcript "OTTHUMT00000045071.3";	distance:378
MS	chr5	65108214	chr5	HAVANA	exon	65108082	65108218	.	+	.	gene_id "ENSG00000123213.18"; transcript_id "ENST00000380985.5"; gene_type "protein_coding"; gene_status "KNOWN"; gene_name "NLN"; transcript_type "protein_coding"; transcript_status "KNOWN"; transcript_name "NLN-001"; exon_number 12; exon_id "ENSE00003662810.1"; level 2; tag "basic"; tag "appris_principal"; tag "CCDS"; ccdsid "CCDS3989.1"; havana_gene "OTTHUMG00000097803.5"; havana_transcript "O…	distance:4	chr5	65108214	chr5	HAVANA	exon	65108082	65108218	.	+	.	gene_id "ENSG00000123213.18"; transcript_id "ENST00000380985.5"; gene_type "protein_coding"; gene_status "KNOWN"; gene_name "NLN"; transcript_type "protein_coding"; transcript_status "KNOWN"; transcript_name "NLN-001"; exon_number 12; exon_id "ENSE00003662810.1"; level 2; tag "basic"; tag "appris_principal"; tag "CCDS"; ccdsid "CCDS3989.1"; havana_gene "OTTHUMG00000097803.5"; havana_transcript "O…	distance:4
MS	chr11	28057589											chr11	28057637
MS	chr5	96350724	chr5	HAVANA	exon	96350643	96350799	.	+	.	gene_id "ENSG00000113441.11"; transcript_id "ENST00000231368.5"; gene_type "protein_coding"; gene_status "KNOWN"; gene_name "LNPEP"; transcript_type "protein_coding"; transcript_status "KNOWN"; transcript_name "LNPEP-001"; exon_number 13; exon_id "ENSE00001083383.1"; level 2; tag "basic"; tag "appris_principal"; tag "CCDS"; ccdsid "CCDS4087.1"; havana_gene "OTTHUMG00000128719.4"; havana_transcrip…	distance:75	chr5	96350734	chr5	HAVANA	exon	96350643	96350799	.	+	.	gene_id "ENSG00000113441.11"; transcript_id "ENST00000231368.5"; gene_type "protein_coding"; gene_status "KNOWN"; gene_name "LNPEP"; transcript_type "protein_coding"; transcript_status "KNOWN"; transcript_name "LNPEP-001"; exon_number 13; exon_id "ENSE00001083383.1"; level 2; tag "basic"; tag "appris_principal"; tag "CCDS"; ccdsid "CCDS4087.1"; havana_gene "OTTHUMG00000128719.4"; havana_transcrip…	distance:65
SM	chr1	218846392											chr1	218846411
SM	chr3	174495587											chr3	174495896
SM	chr10	54075110											chr10	54076087	chr10	HAVANA	exon	54076055	54076195	.	+	.	gene_id "ENSG00000107984.5"; transcript_id "ENST00000373970.3"; gene_type "protein_coding"; gene_status "KNOWN"; gene_name "DKK1"; transcript_type "protein_coding"; transcript_status "KNOWN"; transcript_name "DKK1-003"; exon_number 3; exon_id "ENSE00003628542.1"; level 2; tag "basic"; tag "appris_principal"; tag "CCDS"; ccdsid "CCDS7246.1"; havana_gene "OTTHUMG00000018247.1"; havana_transcript "O…	distance:32
SM	chr16	70192759	chr16	HAVANA	exon	70190378	70195184	.	+	.	gene_id "ENSG00000090857.9"; transcript_id "ENST00000288050.4"; gene_type "protein_coding"; gene_status "KNOWN"; gene_name "PDPR"; transcript_type "protein_coding"; transcript_status "KNOWN"; transcript_name "PDPR-001"; exon_number 19; exon_id "ENSE00002612162.1"; level 2; tag "basic"; tag "appris_principal"; tag "CCDS"; ccdsid "CCDS45520.1"; havana_gene "OTTHUMG00000176963.2"; havana_transcript …	distance:2381	chr16	70192807	chr16	HAVANA	exon	70190378	70195184	.	+	.	gene_id "ENSG00000090857.9"; transcript_id "ENST00000288050.4"; gene_type "protein_coding"; gene_status "KNOWN"; gene_name "PDPR"; transcript_type "protein_coding"; transcript_status "KNOWN"; transcript_name "PDPR-001"; exon_number 19; exon_id "ENSE00002612162.1"; level 2; tag "basic"; tag "appris_principal"; tag "CCDS"; ccdsid "CCDS45520.1"; havana_gene "OTTHUMG00000176963.2"; havana_transcript …	distance:2429
MS	chr13	53039588	chr13	HAVANA	exon	53039430	53039978	.	+	.	gene_id "ENSG00000136108.10"; transcript_id "ENST00000378034.3"; gene_type "protein_coding"; gene_status "KNOWN"; gene_name "CKAP2"; transcript_type "protein_coding"; transcript_status "KNOWN"; transcript_name "CKAP2-002"; exon_number 6; exon_id "ENSE00001475977.2"; level 2; tag "basic"; havana_gene "OTTHUMG00000016967.6"; havana_transcript "OTTHUMT00000045071.3";	distance:390	chr13	53039600	chr13	HAVANA	exon	53039430	53039978	.	+	.	gene_id "ENSG00000136108.10"; transcript_id "ENST00000378034.3"; gene_type "protein_coding"; gene_status "KNOWN"; gene_name "CKAP2"; transcript_type "protein_coding"; transcript_status "KNOWN"; transcript_name "CKAP2-002"; exon_number 6; exon_id "ENSE00001475977.2"; level 2; tag "basic"; havana_gene "OTTHUMG00000016967.6"; havana_transcript "OTTHUMT00000045071.3";	distance:378
MS	chr4	89182268	chr4	HAVANA	exon	89178772	89183878	.	-	.	gene_id "ENSG00000163644.10"; transcript_id "ENST00000608933.1"; gene_type "protein_coding"; gene_status "KNOWN"; gene_name "PPM1K"; transcript_type "protein_coding"; transcript_status "KNOWN"; transcript_name "PPM1K-001"; exon_number 7; exon_id "ENSE00003708574.1"; level 2; tag "basic"; tag "appris_principal"; tag "CCDS"; ccdsid "CCDS3629.1"; havana_gene "OTTHUMG00000130952.5"; havana_transcript…	distance:1610	chr4	89182289	chr4	HAVANA	exon	89178772	89183878	.	-	.	gene_id "ENSG00000163644.10"; transcript_id "ENST00000608933.1"; gene_type "protein_coding"; gene_status "KNOWN"; gene_name "PPM1K"; transcript_type "protein_coding"; transcript_status "KNOWN"; transcript_name "PPM1K-001"; exon_number 7; exon_id "ENSE00003708574.1"; level 2; tag "basic"; tag "appris_principal"; tag "CCDS"; ccdsid "CCDS3629.1"; havana_gene "OTTHUMG00000130952.5"; havana_transcript…	distance:1589
MS	chr7	5028808	chr7	HAVANA	exon	5028694	5028808	.	+	.	gene_id "ENSG00000196204.7"; transcript_id "ENST00000406089.2"; gene_type "pseudogene"; gene_status "KNOWN"; gene_name "RNF216P1"; transcript_type "processed_transcript"; transcript_status "KNOWN"; transcript_name "RNF216P1-014"; exon_number 6; exon_id "ENSE00002319879.1"; level 2; havana_gene "OTTHUMG00000151797.12"; havana_transcript "OTTHUMT00000323963.2";	distance:0	chr7	5770450	chr7	HAVANA	exon	5770346	5770448	.	-	.	gene_id "ENSG00000011275.14"; transcript_id "ENST00000425013.2"; gene_type "protein_coding"; gene_status "KNOWN"; gene_name "RNF216"; transcript_type "protein_coding"; transcript_status "KNOWN"; transcript_name "RNF216-001"; exon_number 6; exon_id "ENSE00003630046.1"; level 2; tag "basic"; tag "appris_candidate"; tag "CCDS"; ccdsid "CCDS34595.1"; havana_gene "OTTHUMG00000155500.2"; havana_transcr…	distance:2
MS	chr14	66083005	chr14	HAVANA	exon	66082929	66083091	.	+	.	gene_id "ENSG00000033170.12"; transcript_id "ENST00000360689.5"; gene_type "protein_coding"; gene_status "KNOWN"; gene_name "FUT8"; transcript_type "protein_coding"; transcript_status "KNOWN"; transcript_name "FUT8-001"; exon_number 5; exon_id "ENSE00003576253.1"; level 2; tag "basic"; tag "appris_principal"; tag "CCDS"; ccdsid "CCDS9775.1"; havana_gene "OTTHUMG00000142818.2"; havana_transcript "…	distance:86	chr14	66208892	chr14	HAVANA	exon	66208811	66210839	.	+	.	gene_id "ENSG00000033170.12"; transcript_id "ENST00000360689.5"; gene_type "protein_coding"; gene_status "KNOWN"; gene_name "FUT8"; transcript_type "protein_coding"; transcript_status "KNOWN"; transcript_name "FUT8-001"; exon_number 11; exon_id "ENSE00001953869.1"; level 2; tag "basic"; tag "appris_principal"; tag "CCDS"; ccdsid "CCDS9775.1"; havana_gene "OTTHUMG00000142818.2"; havana_transcript …	distance:1947
MS	chr5	96350724	chr5	HAVANA	exon	96350643	96350799	.	+	.	gene_id "ENSG00000113441.11"; transcript_id "ENST00000231368.5"; gene_type "protein_coding"; gene_status "KNOWN"; gene_name "LNPEP"; transcript_type "protein_coding"; transcript_status "KNOWN"; transcript_name "LNPEP-001"; exon_number 13; exon_id "ENSE00001083383.1"; level 2; tag "basic"; tag "appris_principal"; tag "CCDS"; ccdsid "CCDS4087.1"; havana_gene "OTTHUMG00000128719.4"; havana_transcrip…	distance:75	chr5	96350734	chr5	HAVANA	exon	96350643	96350799	.	+	.	gene_id "ENSG00000113441.11"; transcript_id "ENST00000231368.5"; gene_type "protein_coding"; gene_status "KNOWN"; gene_name "LNPEP"; transcript_type "protein_coding"; transcript_status "KNOWN"; transcript_name "LNPEP-001"; exon_number 13; exon_id "ENSE00001083383.1"; level 2; tag "basic"; tag "appris_principal"; tag "CCDS"; ccdsid "CCDS4087.1"; havana_gene "OTTHUMG00000128719.4"; havana_transcrip…	distance:65
SM	chr17	75398218	chr17	HAVANA	exon	75398141	75398484	.	+	.	gene_id "ENSG00000184640.13"; transcript_id "ENST00000589070.1"; gene_type "protein_coding"; gene_status "KNOWN"; gene_name "SEPT9"; transcript_type "protein_coding"; transcript_status "PUTATIVE"; transcript_name "SEPT9-024"; exon_number 2; exon_id "ENSE00002836556.1"; level 2; tag "mRNA_end_NF"; tag "cds_end_NF"; havana_gene "OTTHUMG00000177327.15"; havana_transcript "OTTHUMT00000436585.1";	distance:77	chr17	75398463	chr17	HAVANA	exon	75398141	75398484	.	+	.	gene_id "ENSG00000184640.13"; transcript_id "ENST00000589070.1"; gene_type "protein_coding"; gene_status "KNOWN"; gene_name "SEPT9"; transcript_type "protein_coding"; transcript_status "PUTATIVE"; transcript_name "SEPT9-024"; exon_number 2; exon_id "ENSE00002836556.1"; level 2; tag "mRNA_end_NF"; tag "cds_end_NF"; havana_gene "OTTHUMG00000177327.15"; havana_transcript "OTTHUMT00000436585.1";	distance:322
SM	chr10	27551884	chr10	HAVANA	exon	27551886	27552143	.	+	.	gene_id "ENSG00000238021.2"; transcript_id "ENST00000576034.1"; gene_type "pseudogene"; gene_status "KNOWN"; gene_name "ARMC4P1"; transcript_type "processed_transcript"; transcript_status "KNOWN"; transcript_name "ARMC4P1-002"; exon_number 2; exon_id "ENSE00002650123.1"; level 2; tag "basic"; havana_gene "OTTHUMG00000017856.2"; havana_transcript "OTTHUMT00000436997.1";	distance:2	chr10	28196592	chr10	ENSEMBL	exon	28196592	28196706	.	-	.	gene_id "ENSG00000169126.11"; transcript_id "ENST00000537576.1"; gene_type "protein_coding"; gene_status "KNOWN"; gene_name "ARMC4"; transcript_type "protein_coding"; transcript_status "KNOWN"; transcript_name "ARMC4-202"; exon_number 12; exon_id "ENSE00001153606.1"; level 3; tag "basic"; havana_gene "OTTHUMG00000017867.2";	distance:0
MS	chr5	96350724	chr5	HAVANA	exon	96350643	96350799	.	+	.	gene_id "ENSG00000113441.11"; transcript_id "ENST00000231368.5"; gene_type "protein_coding"; gene_status "KNOWN"; gene_name "LNPEP"; transcript_type "protein_coding"; transcript_status "KNOWN"; transcript_name "LNPEP-001"; exon_number 13; exon_id "ENSE00001083383.1"; level 2; tag "basic"; tag "appris_principal"; tag "CCDS"; ccdsid "CCDS4087.1"; havana_gene "OTTHUMG00000128719.4"; havana_transcrip…	distance:75	chr5	96350734	chr5	HAVANA	exon	96350643	96350799	.	+	.	gene_id "ENSG00000113441.11"; transcript_id "ENST00000231368.5"; gene_type "protein_coding"; gene_status "KNOWN"; gene_name "LNPEP"; transcript_type "protein_coding"; transcript_status "KNOWN"; transcript_name "LNPEP-001"; exon_number 13; exon_id "ENSE00001083383.1"; level 2; tag "basic"; tag "appris_principal"; tag "CCDS"; ccdsid "CCDS4087.1"; havana_gene "OTTHUMG00000128719.4"; havana_transcrip…	distance:65
SM	chr10	27551884	chr10	HAVANA	exon	27551886	27552143	.	+	.	gene_id "ENSG00000238021.2"; transcript_id "ENST00000576034.1"; gene_type "pseudogene"; gene_status "KNOWN"; gene_name "ARMC4P1"; transcript_type "processed_transcript"; transcript_status "KNOWN"; transcript_name "ARMC4P1-002"; exon_number 2; exon_id "ENSE00002650123.1"; level 2; tag "basic"; havana_gene "OTTHUMG00000017856.2"; havana_transcript "OTTHUMT00000436997.1";	distance:2	chr10	28196592	chr10	ENSEMBL	exon	28196592	28196706	.	-	.	gene_id "ENSG00000169126.11"; transcript_id "ENST00000537576.1"; gene_type "protein_coding"; gene_status "KNOWN"; gene_name "ARMC4"; transcript_type "protein_coding"; transcript_status "KNOWN"; transcript_name "ARMC4-202"; exon_number 12; exon_id "ENSE00001153606.1"; level 3; tag "basic"; havana_gene "OTTHUMG00000017867.2";	distance:0
MS	chr5	151042680	chr5	HAVANA	exon	151040657	151043160	.	-	.	gene_id "ENSG00000113140.6"; transcript_id "ENST00000231061.4"; gene_type "protein_coding"; gene_status "KNOWN"; gene_name "SPARC"; transcript_type "protein_coding"; transcript_status "KNOWN"; transcript_name "SPARC-001"; exon_number 10; exon_id "ENSE00001023043.8"; level 2; tag "basic"; tag "appris_principal"; tag "CCDS"; ccdsid "CCDS4318.1"; havana_gene "OTTHUMG00000130122.3"; havana_transcript…	distance:480	chr5	151042727	chr5	HAVANA	exon	151040657	151043160	.	-	.	gene_id "ENSG00000113140.6"; transcript_id "ENST00000231061.4"; gene_type "protein_coding"; gene_status "KNOWN"; gene_name "SPARC"; transcript_type "protein_coding"; transcript_status "KNOWN"; transcript_name "SPARC-001"; exon_number 10; exon_id "ENSE00001023043.8"; level 2; tag "basic"; tag "appris_principal"; tag "CCDS"; ccdsid "CCDS4318.1"; havana_gene "OTTHUMG00000130122.3"; havana_transcript…	distance:433
MS	chr4	120417697	chr4	HAVANA	exon	120415550	120419893	.	-	.	gene_id "ENSG00000138735.11"; transcript_id "ENST00000354960.3"; gene_type "protein_coding"; gene_status "KNOWN"; gene_name "PDE5A"; transcript_type "protein_coding"; transcript_status "KNOWN"; transcript_name "PDE5A-001"; exon_number 21; exon_id "ENSE00001890486.1"; level 2; tag "basic"; tag "CCDS"; ccdsid "CCDS3713.1"; havana_gene "OTTHUMG00000132971.5"; havana_transcript "OTTHUMT00000256529.1";	distance:2196	chr4	120417765	chr4	HAVANA	exon	120415550	120419893	.	-	.	gene_id "ENSG00000138735.11"; transcript_id "ENST00000354960.3"; gene_type "protein_coding"; gene_status "KNOWN"; gene_name "PDE5A"; transcript_type "protein_coding"; transcript_status "KNOWN"; transcript_name "PDE5A-001"; exon_number 21; exon_id "ENSE00001890486.1"; level 2; tag "basic"; tag "CCDS"; ccdsid "CCDS3713.1"; havana_gene "OTTHUMG00000132971.5"; havana_transcript "OTTHUMT00000256529.1";	distance:2128
MS	chr5	151042680	chr5	HAVANA	exon	151040657	151043160	.	-	.	gene_id "ENSG00000113140.6"; transcript_id "ENST00000231061.4"; gene_type "protein_coding"; gene_status "KNOWN"; gene_name "SPARC"; transcript_type "protein_coding"; transcript_status "KNOWN"; transcript_name "SPARC-001"; exon_number 10; exon_id "ENSE00001023043.8"; level 2; tag "basic"; tag "appris_principal"; tag "CCDS"; ccdsid "CCDS4318.1"; havana_gene "OTTHUMG00000130122.3"; havana_transcript…	distance:480	chr5	151042727	chr5	HAVANA	exon	151040657	151043160	.	-	.	gene_id "ENSG00000113140.6"; transcript_id "ENST00000231061.4"; gene_type "protein_coding"; gene_status "KNOWN"; gene_name "SPARC"; transcript_type "protein_coding"; transcript_status "KNOWN"; transcript_name "SPARC-001"; exon_number 10; exon_id "ENSE00001023043.8"; level 2; tag "basic"; tag "appris_principal"; tag "CCDS"; ccdsid "CCDS4318.1"; havana_gene "OTTHUMG00000130122.3"; havana_transcript…	distance:433
MS	chr5	96350724	chr5	HAVANA	exon	96350643	96350799	.	+	.	gene_id "ENSG00000113441.11"; transcript_id "ENST00000231368.5"; gene_type "protein_coding"; gene_status "KNOWN"; gene_name "LNPEP"; transcript_type "protein_coding"; transcript_status "KNOWN"; transcript_name "LNPEP-001"; exon_number 13; exon_id "ENSE00001083383.1"; level 2; tag "basic"; tag "appris_principal"; tag "CCDS"; ccdsid "CCDS4087.1"; havana_gene "OTTHUMG00000128719.4"; havana_transcrip…	distance:75	chr5	96350734	chr5	HAVANA	exon	96350643	96350799	.	+	.	gene_id "ENSG00000113441.11"; transcript_id "ENST00000231368.5"; gene_type "protein_coding"; gene_status "KNOWN"; gene_name "LNPEP"; transcript_type "protein_coding"; transcript_status "KNOWN"; transcript_name "LNPEP-001"; exon_number 13; exon_id "ENSE00001083383.1"; level 2; tag "basic"; tag "appris_principal"; tag "CCDS"; ccdsid "CCDS4087.1"; havana_gene "OTTHUMG00000128719.4"; havana_transcrip…	distance:65
MS	chr5	65108214	chr5	HAVANA	exon	65108082	65108218	.	+	.	gene_id "ENSG00000123213.18"; transcript_id "ENST00000380985.5"; gene_type "protein_coding"; gene_status "KNOWN"; gene_name "NLN"; transcript_type "protein_coding"; transcript_status "KNOWN"; transcript_name "NLN-001"; exon_number 12; exon_id "ENSE00003662810.1"; level 2; tag "basic"; tag "appris_principal"; tag "CCDS"; ccdsid "CCDS3989.1"; havana_gene "OTTHUMG00000097803.5"; havana_transcript "O…	distance:4	chr5	65108217	chr5	HAVANA	exon	65108082	65108218	.	+	.	gene_id "ENSG00000123213.18"; transcript_id "ENST00000380985.5"; gene_type "protein_coding"; gene_status "KNOWN"; gene_name "NLN"; transcript_type "protein_coding"; transcript_status "KNOWN"; transcript_name "NLN-001"; exon_number 12; exon_id "ENSE00003662810.1"; level 2; tag "basic"; tag "appris_principal"; tag "CCDS"; ccdsid "CCDS3989.1"; havana_gene "OTTHUMG00000097803.5"; havana_transcript "O…	distance:1
MS	chr16	66653811	chr16	HAVANA	exon	66648653	66655678	.	-	.	gene_id "ENSG00000183723.8"; transcript_id "ENST00000581487.1"; gene_type "protein_coding"; gene_status "KNOWN"; gene_name "CMTM4"; transcript_type "retained_intron"; transcript_status "KNOWN"; transcript_name "CMTM4-005"; exon_number 1; exon_id "ENSE00002715295.1"; level 2; havana_gene "OTTHUMG00000137500.4"; havana_transcript "OTTHUMT00000441530.1";	distance:1867	chr16	66654718	chr16	HAVANA	exon	66648653	66655678	.	-	.	gene_id "ENSG00000183723.8"; transcript_id "ENST00000581487.1"; gene_type "protein_coding"; gene_status "KNOWN"; gene_name "CMTM4"; transcript_type "retained_intron"; transcript_status "KNOWN"; transcript_name "CMTM4-005"; exon_number 1; exon_id "ENSE00002715295.1"; level 2; havana_gene "OTTHUMG00000137500.4"; havana_transcript "OTTHUMT00000441530.1";	distance:960
SM	chrX	30744968											chrX	101033749
MS	chr5	65108214	chr5	HAVANA	exon	65108082	65108218	.	+	.	gene_id "ENSG00000123213.18"; transcript_id "ENST00000380985.5"; gene_type "protein_coding"; gene_status "KNOWN"; gene_name "NLN"; transcript_type "protein_coding"; transcript_status "KNOWN"; transcript_name "NLN-001"; exon_number 12; exon_id "ENSE00003662810.1"; level 2; tag "basic"; tag "appris_principal"; tag "CCDS"; ccdsid "CCDS3989.1"; havana_gene "OTTHUMG00000097803.5"; havana_transcript "O…	distance:4	chr5	65108214	chr5	HAVANA	exon	65108082	65108218	.	+	.	gene_id "ENSG00000123213.18"; transcript_id "ENST00000380985.5"; gene_type "protein_coding"; gene_status "KNOWN"; gene_name "NLN"; transcript_type "protein_coding"; transcript_status "KNOWN"; transcript_name "NLN-001"; exon_number 12; exon_id "ENSE00003662810.1"; level 2; tag "basic"; tag "appris_principal"; tag "CCDS"; ccdsid "CCDS3989.1"; havana_gene "OTTHUMG00000097803.5"; havana_transcript "O…	distance:4
SM	chr10	62553644	chr10	HAVANA	exon	62553635	62554610	.	+	.	gene_id "ENSG00000170312.11"; transcript_id "ENST00000395284.3"; gene_type "protein_coding"; gene_status "KNOWN"; gene_name "CDK1"; transcript_type "protein_coding"; transcript_status "KNOWN"; transcript_name "CDK1-007"; exon_number 8; exon_id "ENSE00001461632.1"; level 2; tag "not_organism_supported"; tag "basic"; tag "appris_candidate_longest"; tag "CCDS"; ccdsid "CCDS44408.1"; havana_gene "OTT…	distance:9	chr10	62553694	chr10	HAVANA	exon	62553635	62554610	.	+	.	gene_id "ENSG00000170312.11"; transcript_id "ENST00000395284.3"; gene_type "protein_coding"; gene_status "KNOWN"; gene_name "CDK1"; transcript_type "protein_coding"; transcript_status "KNOWN"; transcript_name "CDK1-007"; exon_number 8; exon_id "ENSE00001461632.1"; level 2; tag "not_organism_supported"; tag "basic"; tag "appris_candidate_longest"; tag "CCDS"; ccdsid "CCDS44408.1"; havana_gene "OTT…	distance:59
SM	chr10	62553644	chr10	HAVANA	exon	62553635	62554610	.	+	.	gene_id "ENSG00000170312.11"; transcript_id "ENST00000395284.3"; gene_type "protein_coding"; gene_status "KNOWN"; gene_name "CDK1"; transcript_type "protein_coding"; transcript_status "KNOWN"; transcript_name "CDK1-007"; exon_number 8; exon_id "ENSE00001461632.1"; level 2; tag "not_organism_supported"; tag "basic"; tag "appris_candidate_longest"; tag "CCDS"; ccdsid "CCDS44408.1"; havana_gene "OTT…	distance:9	chr10	62553694	chr10	HAVANA	exon	62553635	62554610	.	+	.	gene_id "ENSG00000170312.11"; transcript_id "ENST00000395284.3"; gene_type "protein_coding"; gene_status "KNOWN"; gene_name "CDK1"; transcript_type "protein_coding"; transcript_status "KNOWN"; transcript_name "CDK1-007"; exon_number 8; exon_id "ENSE00001461632.1"; level 2; tag "not_organism_supported"; tag "basic"; tag "appris_candidate_longest"; tag "CCDS"; ccdsid "CCDS44408.1"; havana_gene "OTT…	distance:59
SM	chr2	191798693	chr2	HAVANA	exon	191797442	191800015	.	+	.	gene_id "ENSG00000115419.8"; transcript_id "ENST00000338435.4"; gene_type "protein_coding"; gene_status "KNOWN"; gene_name "GLS"; transcript_type "protein_coding"; transcript_status "KNOWN"; transcript_name "GLS-002"; exon_number 15; exon_id "ENSE00001945485.1"; level 2; tag "basic"; tag "CCDS"; ccdsid "CCDS58744.1"; havana_gene "OTTHUMG00000132701.3"; havana_transcript "OTTHUMT00000335598.1";	distance:1251	chr2	191798774	chr2	HAVANA	exon	191797442	191800015	.	+	.	gene_id "ENSG00000115419.8"; transcript_id "ENST00000338435.4"; gene_type "protein_coding"; gene_status "KNOWN"; gene_name "GLS"; transcript_type "protein_coding"; transcript_status "KNOWN"; transcript_name "GLS-002"; exon_number 15; exon_id "ENSE00001945485.1"; level 2; tag "basic"; tag "CCDS"; ccdsid "CCDS58744.1"; havana_gene "OTTHUMG00000132701.3"; havana_transcript "OTTHUMT00000335598.1";	distance:1332
SM	chr5	54579539	chr5	HAVANA	exon	54579031	54579639	.	-	.	gene_id "ENSG00000067248.5"; transcript_id "ENST00000251636.5"; gene_type "protein_coding"; gene_status "KNOWN"; gene_name "DHX29"; transcript_type "protein_coding"; transcript_status "KNOWN"; transcript_name "DHX29-001"; exon_number 11; exon_id "ENSE00001261045.1"; level 2; tag "basic"; tag "appris_principal"; tag "CCDS"; ccdsid "CCDS34158.1"; havana_gene "OTTHUMG00000162313.1"; havana_transcrip…	distance:508	chr5	54579556	chr5	HAVANA	exon	54579031	54579639	.	-	.	gene_id "ENSG00000067248.5"; transcript_id "ENST00000251636.5"; gene_type "protein_coding"; gene_status "KNOWN"; gene_name "DHX29"; transcript_type "protein_coding"; transcript_status "KNOWN"; transcript_name "DHX29-001"; exon_number 11; exon_id "ENSE00001261045.1"; level 2; tag "basic"; tag "appris_principal"; tag "CCDS"; ccdsid "CCDS34158.1"; havana_gene "OTTHUMG00000162313.1"; havana_transcrip…	distance:525
MS	chr8	42152407											chr8	42152457
SM	chr10	27551884	chr10	HAVANA	exon	27551886	27552143	.	+	.	gene_id "ENSG00000238021.2"; transcript_id "ENST00000576034.1"; gene_type "pseudogene"; gene_status "KNOWN"; gene_name "ARMC4P1"; transcript_type "processed_transcript"; transcript_status "KNOWN"; transcript_name "ARMC4P1-002"; exon_number 2; exon_id "ENSE00002650123.1"; level 2; tag "basic"; havana_gene "OTTHUMG00000017856.2"; havana_transcript "OTTHUMT00000436997.1";	distance:2	chr10	28196592	chr10	ENSEMBL	exon	28196592	28196706	.	-	.	gene_id "ENSG00000169126.11"; transcript_id "ENST00000537576.1"; gene_type "protein_coding"; gene_status "KNOWN"; gene_name "ARMC4"; transcript_type "protein_coding"; transcript_status "KNOWN"; transcript_name "ARMC4-202"; exon_number 12; exon_id "ENSE00001153606.1"; level 3; tag "basic"; havana_gene "OTTHUMG00000017867.2";	distance:0
SM	chr17	29298124	chr17	HAVANA	exon	29297219	29298463	.	+	.	gene_id "ENSG00000181481.9"; transcript_id "ENST00000328381.5"; gene_type "protein_coding"; gene_status "KNOWN"; gene_name "RNF135"; transcript_type "protein_coding"; transcript_status "KNOWN"; transcript_name "RNF135-001"; exon_number 1; exon_id "ENSE00002223347.2"; level 2; tag "basic"; tag "appris_candidate_longest"; tag "CCDS"; ccdsid "CCDS11262.1"; havana_gene "OTTHUMG00000132867.5"; havana_…	distance:905	chr17	29298353	chr17	HAVANA	exon	29297219	29298463	.	+	.	gene_id "ENSG00000181481.9"; transcript_id "ENST00000328381.5"; gene_type "protein_coding"; gene_status "KNOWN"; gene_name "RNF135"; transcript_type "protein_coding"; transcript_status "KNOWN"; transcript_name "RNF135-001"; exon_number 1; exon_id "ENSE00002223347.2"; level 2; tag "basic"; tag "appris_candidate_longest"; tag "CCDS"; ccdsid "CCDS11262.1"; havana_gene "OTTHUMG00000132867.5"; havana_…	distance:1134
MS	chr5	44744549											chr5	44744603
SM	chr5	54579539	chr5	HAVANA	exon	54579031	54579639	.	-	.	gene_id "ENSG00000067248.5"; transcript_id "ENST00000251636.5"; gene_type "protein_coding"; gene_status "KNOWN"; gene_name "DHX29"; transcript_type "protein_coding"; transcript_status "KNOWN"; transcript_name "DHX29-001"; exon_number 11; exon_id "ENSE00001261045.1"; level 2; tag "basic"; tag "appris_principal"; tag "CCDS"; ccdsid "CCDS34158.1"; havana_gene "OTTHUMG00000162313.1"; havana_transcrip…	distance:508	chr5	54579556	chr5	HAVANA	exon	54579031	54579639	.	-	.	gene_id "ENSG00000067248.5"; transcript_id "ENST00000251636.5"; gene_type "protein_coding"; gene_status "KNOWN"; gene_name "DHX29"; transcript_type "protein_coding"; transcript_status "KNOWN"; transcript_name "DHX29-001"; exon_number 11; exon_id "ENSE00001261045.1"; level 2; tag "basic"; tag "appris_principal"; tag "CCDS"; ccdsid "CCDS34158.1"; havana_gene "OTTHUMG00000162313.1"; havana_transcrip…	distance:525
MS	chr5	151042680	chr5	HAVANA	exon	151040657	151043160	.	-	.	gene_id "ENSG00000113140.6"; transcript_id "ENST00000231061.4"; gene_type "protein_coding"; gene_status "KNOWN"; gene_name "SPARC"; transcript_type "protein_coding"; transcript_status "KNOWN"; transcript_name "SPARC-001"; exon_number 10; exon_id "ENSE00001023043.8"; level 2; tag "basic"; tag "appris_principal"; tag "CCDS"; ccdsid "CCDS4318.1"; havana_gene "OTTHUMG00000130122.3"; havana_transcript…	distance:480	chr5	151042727	chr5	HAVANA	exon	151040657	151043160	.	-	.	gene_id "ENSG00000113140.6"; transcript_id "ENST00000231061.4"; gene_type "protein_coding"; gene_status "KNOWN"; gene_name "SPARC"; transcript_type "protein_coding"; transcript_status "KNOWN"; transcript_name "SPARC-001"; exon_number 10; exon_id "ENSE00001023043.8"; level 2; tag "basic"; tag "appris_principal"; tag "CCDS"; ccdsid "CCDS4318.1"; havana_gene "OTTHUMG00000130122.3"; havana_transcript…	distance:433
SM	chr5	54579539	chr5	HAVANA	exon	54579031	54579639	.	-	.	gene_id "ENSG00000067248.5"; transcript_id "ENST00000251636.5"; gene_type "protein_coding"; gene_status "KNOWN"; gene_name "DHX29"; transcript_type "protein_coding"; transcript_status "KNOWN"; transcript_name "DHX29-001"; exon_number 11; exon_id "ENSE00001261045.1"; level 2; tag "basic"; tag "appris_principal"; tag "CCDS"; ccdsid "CCDS34158.1"; havana_gene "OTTHUMG00000162313.1"; havana_transcrip…	distance:508	chr5	54579556	chr5	HAVANA	exon	54579031	54579639	.	-	.	gene_id "ENSG00000067248.5"; transcript_id "ENST00000251636.5"; gene_type "protein_coding"; gene_status "KNOWN"; gene_name "DHX29"; transcript_type "protein_coding"; transcript_status "KNOWN"; transcript_name "DHX29-001"; exon_number 11; exon_id "ENSE00001261045.1"; level 2; tag "basic"; tag "appris_principal"; tag "CCDS"; ccdsid "CCDS34158.1"; havana_gene "OTTHUMG00000162313.1"; havana_transcrip…	distance:525
SM	chr2	233722397	chr2	ENSEMBL	exon	233721503	233725285	.	+	.	gene_id "ENSG00000204120.10"; transcript_id "ENST00000373566.3"; gene_type "protein_coding"; gene_status "KNOWN"; gene_name "GIGYF2"; transcript_type "protein_coding"; transcript_status "KNOWN"; transcript_name "GIGYF2-201"; exon_number 30; exon_id "ENSE00002519456.1"; level 3; tag "basic"; havana_gene "OTTHUMG00000153237.7";	distance:894	chr2	233722596	chr2	ENSEMBL	exon	233721503	233725285	.	+	.	gene_id "ENSG00000204120.10"; transcript_id "ENST00000373566.3"; gene_type "protein_coding"; gene_status "KNOWN"; gene_name "GIGYF2"; transcript_type "protein_coding"; transcript_status "KNOWN"; transcript_name "GIGYF2-201"; exon_number 30; exon_id "ENSE00002519456.1"; level 3; tag "basic"; havana_gene "OTTHUMG00000153237.7";	distance:1093
MS	chr6	35801334	chr6	HAVANA	exon	35800743	35803265	.	-	.	gene_id "ENSG00000096063.10"; transcript_id "ENST00000373825.2"; gene_type "protein_coding"; gene_status "KNOWN"; gene_name "SRPK1"; transcript_type "protein_coding"; transcript_status "KNOWN"; transcript_name "SRPK1-001"; exon_number 16; exon_id "ENSE00002026764.1"; level 2; tag "basic"; tag "appris_principal"; tag "CCDS"; ccdsid "CCDS47415.1"; havana_gene "OTTHUMG00000014583.5"; havana_transcri…	distance:1931	chr6	35801433	chr6	HAVANA	exon	35801387	35801651	.	+	.	gene_id "ENSG00000197753.6"; transcript_id "ENST00000496656.1"; gene_type "protein_coding"; gene_status "NOVEL"; gene_name "LHFPL5"; transcript_type "processed_transcript"; transcript_status "KNOWN"; transcript_name "LHFPL5-001"; exon_number 4; exon_id "ENSE00001938133.1"; level 2; tag "basic"; havana_gene "OTTHUMG00000014584.1"; havana_transcript "OTTHUMT00000040322.1";	distance:218
MS	chr5	151042680	chr5	HAVANA	exon	151040657	151043160	.	-	.	gene_id "ENSG00000113140.6"; transcript_id "ENST00000231061.4"; gene_type "protein_coding"; gene_status "KNOWN"; gene_name "SPARC"; transcript_type "protein_coding"; transcript_status "KNOWN"; transcript_name "SPARC-001"; exon_number 10; exon_id "ENSE00001023043.8"; level 2; tag "basic"; tag "appris_principal"; tag "CCDS"; ccdsid "CCDS4318.1"; havana_gene "OTTHUMG00000130122.3"; havana_transcript…	distance:480	chr5	151042727	chr5	HAVANA	exon	151040657	151043160	.	-	.	gene_id "ENSG00000113140.6"; transcript_id "ENST00000231061.4"; gene_type "protein_coding"; gene_status "KNOWN"; gene_name "SPARC"; transcript_type "protein_coding"; transcript_status "KNOWN"; transcript_name "SPARC-001"; exon_number 10; exon_id "ENSE00001023043.8"; level 2; tag "basic"; tag "appris_principal"; tag "CCDS"; ccdsid "CCDS4318.1"; havana_gene "OTTHUMG00000130122.3"; havana_transcript…	distance:433
MS	chr12	56537100	chr12	HAVANA	exon	56537012	56537117	.	+	.	gene_id "ENSG00000139641.8"; transcript_id "ENST00000394048.5"; gene_type "protein_coding"; gene_status "KNOWN"; gene_name "ESYT1"; transcript_type "protein_coding"; transcript_status "KNOWN"; transcript_name "ESYT1-001"; exon_number 29; exon_id "ENSE00000939470.1"; level 2; tag "basic"; tag "appris_candidate"; tag "CCDS"; ccdsid "CCDS8904.1"; havana_gene "OTTHUMG00000170197.1"; havana_transcript…	distance:17	chr12	56537107	chr12	HAVANA	exon	56537012	56537117	.	+	.	gene_id "ENSG00000139641.8"; transcript_id "ENST00000394048.5"; gene_type "protein_coding"; gene_status "KNOWN"; gene_name "ESYT1"; transcript_type "protein_coding"; transcript_status "KNOWN"; transcript_name "ESYT1-001"; exon_number 29; exon_id "ENSE00000939470.1"; level 2; tag "basic"; tag "appris_candidate"; tag "CCDS"; ccdsid "CCDS8904.1"; havana_gene "OTTHUMG00000170197.1"; havana_transcript…	distance:10
SM	chr10	62553644	chr10	HAVANA	exon	62553635	62554610	.	+	.	gene_id "ENSG00000170312.11"; transcript_id "ENST00000395284.3"; gene_type "protein_coding"; gene_status "KNOWN"; gene_name "CDK1"; transcript_type "protein_coding"; transcript_status "KNOWN"; transcript_name "CDK1-007"; exon_number 8; exon_id "ENSE00001461632.1"; level 2; tag "not_organism_supported"; tag "basic"; tag "appris_candidate_longest"; tag "CCDS"; ccdsid "CCDS44408.1"; havana_gene "OTT…	distance:9	chr10	62553694	chr10	HAVANA	exon	62553635	62554610	.	+	.	gene_id "ENSG00000170312.11"; transcript_id "ENST00000395284.3"; gene_type "protein_coding"; gene_status "KNOWN"; gene_name "CDK1"; transcript_type "protein_coding"; transcript_status "KNOWN"; transcript_name "CDK1-007"; exon_number 8; exon_id "ENSE00001461632.1"; level 2; tag "not_organism_supported"; tag "basic"; tag "appris_candidate_longest"; tag "CCDS"; ccdsid "CCDS44408.1"; havana_gene "OTT…	distance:59
MS	chr6	35801334	chr6	HAVANA	exon	35800743	35803265	.	-	.	gene_id "ENSG00000096063.10"; transcript_id "ENST00000373825.2"; gene_type "protein_coding"; gene_status "KNOWN"; gene_name "SRPK1"; transcript_type "protein_coding"; transcript_status "KNOWN"; transcript_name "SRPK1-001"; exon_number 16; exon_id "ENSE00002026764.1"; level 2; tag "basic"; tag "appris_principal"; tag "CCDS"; ccdsid "CCDS47415.1"; havana_gene "OTTHUMG00000014583.5"; havana_transcri…	distance:1931	chr6	35801433	chr6	HAVANA	exon	35801387	35801651	.	+	.	gene_id "ENSG00000197753.6"; transcript_id "ENST00000496656.1"; gene_type "protein_coding"; gene_status "NOVEL"; gene_name "LHFPL5"; transcript_type "processed_transcript"; transcript_status "KNOWN"; transcript_name "LHFPL5-001"; exon_number 4; exon_id "ENSE00001938133.1"; level 2; tag "basic"; havana_gene "OTTHUMG00000014584.1"; havana_transcript "OTTHUMT00000040322.1";	distance:218
SM	chr5	54579539	chr5	HAVANA	exon	54579031	54579639	.	-	.	gene_id "ENSG00000067248.5"; transcript_id "ENST00000251636.5"; gene_type "protein_coding"; gene_status "KNOWN"; gene_name "DHX29"; transcript_type "protein_coding"; transcript_status "KNOWN"; transcript_name "DHX29-001"; exon_number 11; exon_id "ENSE00001261045.1"; level 2; tag "basic"; tag "appris_principal"; tag "CCDS"; ccdsid "CCDS34158.1"; havana_gene "OTTHUMG00000162313.1"; havana_transcrip…	distance:508	chr5	54579556	chr5	HAVANA	exon	54579031	54579639	.	-	.	gene_id "ENSG00000067248.5"; transcript_id "ENST00000251636.5"; gene_type "protein_coding"; gene_status "KNOWN"; gene_name "DHX29"; transcript_type "protein_coding"; transcript_status "KNOWN"; transcript_name "DHX29-001"; exon_number 11; exon_id "ENSE00001261045.1"; level 2; tag "basic"; tag "appris_principal"; tag "CCDS"; ccdsid "CCDS34158.1"; havana_gene "OTTHUMG00000162313.1"; havana_transcrip…	distance:525
SM	chr10	62553644	chr10	HAVANA	exon	62553635	62554610	.	+	.	gene_id "ENSG00000170312.11"; transcript_id "ENST00000395284.3"; gene_type "protein_coding"; gene_status "KNOWN"; gene_name "CDK1"; transcript_type "protein_coding"; transcript_status "KNOWN"; transcript_name "CDK1-007"; exon_number 8; exon_id "ENSE00001461632.1"; level 2; tag "not_organism_supported"; tag "basic"; tag "appris_candidate_longest"; tag "CCDS"; ccdsid "CCDS44408.1"; havana_gene "OTT…	distance:9	chr10	62553694	chr10	HAVANA	exon	62553635	62554610	.	+	.	gene_id "ENSG00000170312.11"; transcript_id "ENST00000395284.3"; gene_type "protein_coding"; gene_status "KNOWN"; gene_name "CDK1"; transcript_type "protein_coding"; transcript_status "KNOWN"; transcript_name "CDK1-007"; exon_number 8; exon_id "ENSE00001461632.1"; level 2; tag "not_organism_supported"; tag "basic"; tag "appris_candidate_longest"; tag "CCDS"; ccdsid "CCDS44408.1"; havana_gene "OTT…	distance:59
SM	chr17	48141892	chr17	HAVANA	exon	48141892	48141971	.	+	.	gene_id "ENSG00000005884.13"; transcript_id "ENST00000506401.2"; gene_type "protein_coding"; gene_status "KNOWN"; gene_name "ITGA3"; transcript_type "nonsense_mediated_decay"; transcript_status "KNOWN"; transcript_name "ITGA3-003"; exon_number 4; exon_id "ENSE00003650723.1"; level 2; havana_gene "OTTHUMG00000161890.5"; havana_transcript "OTTHUMT00000366300.2";	distance:0	chr17	48148218	chr17	HAVANA	exon	48148208	48148294	.	+	.	gene_id "ENSG00000005884.13"; transcript_id "ENST00000506401.2"; gene_type "protein_coding"; gene_status "KNOWN"; gene_name "ITGA3"; transcript_type "nonsense_mediated_decay"; transcript_status "KNOWN"; transcript_name "ITGA3-003"; exon_number 5; exon_id "ENSE00003539801.1"; level 2; havana_gene "OTTHUMG00000161890.5"; havana_transcript "OTTHUMT00000366300.2";	distance:10
MS	chr5	65108214	chr5	HAVANA	exon	65108082	65108218	.	+	.	gene_id "ENSG00000123213.18"; transcript_id "ENST00000380985.5"; gene_type "protein_coding"; gene_status "KNOWN"; gene_name "NLN"; transcript_type "protein_coding"; transcript_status "KNOWN"; transcript_name "NLN-001"; exon_number 12; exon_id "ENSE00003662810.1"; level 2; tag "basic"; tag "appris_principal"; tag "CCDS"; ccdsid "CCDS3989.1"; havana_gene "OTTHUMG00000097803.5"; havana_transcript "O…	distance:4	chr5	65108214	chr5	HAVANA	exon	65108082	65108218	.	+	.	gene_id "ENSG00000123213.18"; transcript_id "ENST00000380985.5"; gene_type "protein_coding"; gene_status "KNOWN"; gene_name "NLN"; transcript_type "protein_coding"; transcript_status "KNOWN"; transcript_name "NLN-001"; exon_number 12; exon_id "ENSE00003662810.1"; level 2; tag "basic"; tag "appris_principal"; tag "CCDS"; ccdsid "CCDS3989.1"; havana_gene "OTTHUMG00000097803.5"; havana_transcript "O…	distance:4
SM	chr14	90872553	chr14	HAVANA	exon	90871033	90874605	.	+	.	gene_id "ENSG00000198668.6"; transcript_id "ENST00000356978.4"; gene_type "protein_coding"; gene_status "KNOWN"; gene_name "CALM1"; transcript_type "protein_coding"; transcript_status "KNOWN"; transcript_name "CALM1-001"; exon_number 6; exon_id "ENSE00001373724.5"; level 2; tag "basic"; tag "appris_candidate"; tag "CCDS"; ccdsid "CCDS9892.1"; havana_gene "OTTHUMG00000171044.1"; havana_transcript …	distance:1520	chr14	90872840	chr14	HAVANA	exon	90871033	90874605	.	+	.	gene_id "ENSG00000198668.6"; transcript_id "ENST00000356978.4"; gene_type "protein_coding"; gene_status "KNOWN"; gene_name "CALM1"; transcript_type "protein_coding"; transcript_status "KNOWN"; transcript_name "CALM1-001"; exon_number 6; exon_id "ENSE00001373724.5"; level 2; tag "basic"; tag "appris_candidate"; tag "CCDS"; ccdsid "CCDS9892.1"; havana_gene "OTTHUMG00000171044.1"; havana_transcript …	distance:1807
SM	chr6	170844363	chr6	HAVANA	exon	170844205	170844493	.	-	.	gene_id "ENSG00000008018.8"; transcript_id "ENST00000262193.6"; gene_type "protein_coding"; gene_status "KNOWN"; gene_name "PSMB1"; transcript_type "protein_coding"; transcript_status "KNOWN"; transcript_name "PSMB1-001"; exon_number 6; exon_id "ENSE00001209949.8"; level 2; tag "basic"; tag "appris_principal"; tag "CCDS"; ccdsid "CCDS34577.1"; havana_gene "OTTHUMG00000016087.2"; havana_transcript…	distance:158	chr6	170844365	chr6	HAVANA	exon	170844205	170844493	.	-	.	gene_id "ENSG00000008018.8"; transcript_id "ENST00000262193.6"; gene_type "protein_coding"; gene_status "KNOWN"; gene_name "PSMB1"; transcript_type "protein_coding"; transcript_status "KNOWN"; transcript_name "PSMB1-001"; exon_number 6; exon_id "ENSE00001209949.8"; level 2; tag "basic"; tag "appris_principal"; tag "CCDS"; ccdsid "CCDS34577.1"; havana_gene "OTTHUMG00000016087.2"; havana_transcript…	distance:160
MS	chr14	66083005	chr14	HAVANA	exon	66082929	66083091	.	+	.	gene_id "ENSG00000033170.12"; transcript_id "ENST00000360689.5"; gene_type "protein_coding"; gene_status "KNOWN"; gene_name "FUT8"; transcript_type "protein_coding"; transcript_status "KNOWN"; transcript_name "FUT8-001"; exon_number 5; exon_id "ENSE00003576253.1"; level 2; tag "basic"; tag "appris_principal"; tag "CCDS"; ccdsid "CCDS9775.1"; havana_gene "OTTHUMG00000142818.2"; havana_transcript "…	distance:86	chr14	66208892	chr14	HAVANA	exon	66208811	66210839	.	+	.	gene_id "ENSG00000033170.12"; transcript_id "ENST00000360689.5"; gene_type "protein_coding"; gene_status "KNOWN"; gene_name "FUT8"; transcript_type "protein_coding"; transcript_status "KNOWN"; transcript_name "FUT8-001"; exon_number 11; exon_id "ENSE00001953869.1"; level 2; tag "basic"; tag "appris_principal"; tag "CCDS"; ccdsid "CCDS9775.1"; havana_gene "OTTHUMG00000142818.2"; havana_transcript …	distance:1947
MS	chr5	151042680	chr5	HAVANA	exon	151040657	151043160	.	-	.	gene_id "ENSG00000113140.6"; transcript_id "ENST00000231061.4"; gene_type "protein_coding"; gene_status "KNOWN"; gene_name "SPARC"; transcript_type "protein_coding"; transcript_status "KNOWN"; transcript_name "SPARC-001"; exon_number 10; exon_id "ENSE00001023043.8"; level 2; tag "basic"; tag "appris_principal"; tag "CCDS"; ccdsid "CCDS4318.1"; havana_gene "OTTHUMG00000130122.3"; havana_transcript…	distance:480	chr5	151042727	chr5	HAVANA	exon	151040657	151043160	.	-	.	gene_id "ENSG00000113140.6"; transcript_id "ENST00000231061.4"; gene_type "protein_coding"; gene_status "KNOWN"; gene_name "SPARC"; transcript_type "protein_coding"; transcript_status "KNOWN"; transcript_name "SPARC-001"; exon_number 10; exon_id "ENSE00001023043.8"; level 2; tag "basic"; tag "appris_principal"; tag "CCDS"; ccdsid "CCDS4318.1"; havana_gene "OTTHUMG00000130122.3"; havana_transcript…	distance:433
MS	chr1	8938749	chr1	HAVANA	exon	8938639	8938749	.	-	.	gene_id "ENSG00000074800.9"; transcript_id "ENST00000234590.4"; gene_type "protein_coding"; gene_status "KNOWN"; gene_name "ENO1"; transcript_type "protein_coding"; transcript_status "KNOWN"; transcript_name "ENO1-001"; exon_number 1; exon_id "ENSE00001839322.1"; level 2; tag "basic"; tag "appris_principal"; tag "CCDS"; ccdsid "CCDS97.1"; havana_gene "OTTHUMG00000001773.3"; havana_transcript "OTT…	distance:0	chr1	236646640	chr1	HAVANA	exon	236645567	236648214	.	+	.	gene_id "ENSG00000186197.8"; transcript_id "ENST00000359362.5"; gene_type "protein_coding"; gene_status "KNOWN"; gene_name "EDARADD"; transcript_type "protein_coding"; transcript_status "KNOWN"; transcript_name "EDARADD-002"; exon_number 6; exon_id "ENSE00001726337.3"; level 2; tag "basic"; tag "appris_principal"; tag "CCDS"; ccdsid "CCDS31065.1"; havana_gene "OTTHUMG00000039954.2"; havana_transc…	distance:1574
SM	chrX	30744968											chrX	101033749
MS	chr5	151042680	chr5	HAVANA	exon	151040657	151043160	.	-	.	gene_id "ENSG00000113140.6"; transcript_id "ENST00000231061.4"; gene_type "protein_coding"; gene_status "KNOWN"; gene_name "SPARC"; transcript_type "protein_coding"; transcript_status "KNOWN"; transcript_name "SPARC-001"; exon_number 10; exon_id "ENSE00001023043.8"; level 2; tag "basic"; tag "appris_principal"; tag "CCDS"; ccdsid "CCDS4318.1"; havana_gene "OTTHUMG00000130122.3"; havana_transcript…	distance:480	chr5	151042727	chr5	HAVANA	exon	151040657	151043160	.	-	.	gene_id "ENSG00000113140.6"; transcript_id "ENST00000231061.4"; gene_type "protein_coding"; gene_status "KNOWN"; gene_name "SPARC"; transcript_type "protein_coding"; transcript_status "KNOWN"; transcript_name "SPARC-001"; exon_number 10; exon_id "ENSE00001023043.8"; level 2; tag "basic"; tag "appris_principal"; tag "CCDS"; ccdsid "CCDS4318.1"; havana_gene "OTTHUMG00000130122.3"; havana_transcript…	distance:433
SM	chr10	27551884	chr10	HAVANA	exon	27551886	27552143	.	+	.	gene_id "ENSG00000238021.2"; transcript_id "ENST00000576034.1"; gene_type "pseudogene"; gene_status "KNOWN"; gene_name "ARMC4P1"; transcript_type "processed_transcript"; transcript_status "KNOWN"; transcript_name "ARMC4P1-002"; exon_number 2; exon_id "ENSE00002650123.1"; level 2; tag "basic"; havana_gene "OTTHUMG00000017856.2"; havana_transcript "OTTHUMT00000436997.1";	distance:2	chr10	28196592	chr10	ENSEMBL	exon	28196592	28196706	.	-	.	gene_id "ENSG00000169126.11"; transcript_id "ENST00000537576.1"; gene_type "protein_coding"; gene_status "KNOWN"; gene_name "ARMC4"; transcript_type "protein_coding"; transcript_status "KNOWN"; transcript_name "ARMC4-202"; exon_number 12; exon_id "ENSE00001153606.1"; level 3; tag "basic"; havana_gene "OTTHUMG00000017867.2";	distance:0
SM	chr7	44252447	chr7	HAVANA	exon	44251846	44252488	.	+	.	gene_id "ENSG00000106636.3"; transcript_id "ENST00000496112.1"; gene_type "protein_coding"; gene_status "KNOWN"; gene_name "YKT6"; transcript_type "protein_coding"; transcript_status "NOVEL"; transcript_name "YKT6-002"; exon_number 6; exon_id "ENSE00001916300.1"; level 1; tag "basic"; tag "exp_conf"; havana_gene "OTTHUMG00000129089.3"; havana_transcript "OTTHUMT00000343171.1";	distance:601	chr7	44252447	chr7	HAVANA	exon	44251846	44252488	.	+	.	gene_id "ENSG00000106636.3"; transcript_id "ENST00000496112.1"; gene_type "protein_coding"; gene_status "KNOWN"; gene_name "YKT6"; transcript_type "protein_coding"; transcript_status "NOVEL"; transcript_name "YKT6-002"; exon_number 6; exon_id "ENSE00001916300.1"; level 1; tag "basic"; tag "exp_conf"; havana_gene "OTTHUMG00000129089.3"; havana_transcript "OTTHUMT00000343171.1";	distance:601
MS	chr2	237998601	chr2	HAVANA	exon	237998505	237998637	.	+	.	gene_id "ENSG00000198612.6"; transcript_id "ENST00000354371.2"; gene_type "protein_coding"; gene_status "KNOWN"; gene_name "COPS8"; transcript_type "protein_coding"; transcript_status "KNOWN"; transcript_name "COPS8-001"; exon_number 4; exon_id "ENSE00003546557.1"; level 2; tag "basic"; tag "appris_candidate_longest"; tag "CCDS"; ccdsid "CCDS2517.1"; havana_gene "OTTHUMG00000133297.4"; havana_tra…	distance:36	chr2	237998601	chr2	HAVANA	exon	237998505	237998637	.	+	.	gene_id "ENSG00000198612.6"; transcript_id "ENST00000354371.2"; gene_type "protein_coding"; gene_status "KNOWN"; gene_name "COPS8"; transcript_type "protein_coding"; transcript_status "KNOWN"; transcript_name "COPS8-001"; exon_number 4; exon_id "ENSE00003546557.1"; level 2; tag "basic"; tag "appris_candidate_longest"; tag "CCDS"; ccdsid "CCDS2517.1"; havana_gene "OTTHUMG00000133297.4"; havana_tra…	distance:36
MS	chr7	32525881	chr7	HAVANA	exon	32524951	32526905	.	-	.	gene_id "ENSG00000106355.5"; transcript_id "ENST00000450169.2"; gene_type "protein_coding"; gene_status "KNOWN"; gene_name "LSM5"; transcript_type "protein_coding"; transcript_status "KNOWN"; transcript_name "LSM5-001"; exon_number 5; exon_id "ENSE00001682291.2"; level 2; tag "basic"; tag "appris_principal"; tag "CCDS"; ccdsid "CCDS5438.1"; havana_gene "OTTHUMG00000022913.3"; havana_transcript "O…	distance:1024	chr7	32525910	chr7	HAVANA	exon	32524951	32526905	.	-	.	gene_id "ENSG00000106355.5"; transcript_id "ENST00000450169.2"; gene_type "protein_coding"; gene_status "KNOWN"; gene_name "LSM5"; transcript_type "protein_coding"; transcript_status "KNOWN"; transcript_name "LSM5-001"; exon_number 5; exon_id "ENSE00001682291.2"; level 2; tag "basic"; tag "appris_principal"; tag "CCDS"; ccdsid "CCDS5438.1"; havana_gene "OTTHUMG00000022913.3"; havana_transcript "O…	distance:995
SM	chr6	170844363	chr6	HAVANA	exon	170844205	170844493	.	-	.	gene_id "ENSG00000008018.8"; transcript_id "ENST00000262193.6"; gene_type "protein_coding"; gene_status "KNOWN"; gene_name "PSMB1"; transcript_type "protein_coding"; transcript_status "KNOWN"; transcript_name "PSMB1-001"; exon_number 6; exon_id "ENSE00001209949.8"; level 2; tag "basic"; tag "appris_principal"; tag "CCDS"; ccdsid "CCDS34577.1"; havana_gene "OTTHUMG00000016087.2"; havana_transcript…	distance:158	chr6	170844365	chr6	HAVANA	exon	170844205	170844493	.	-	.	gene_id "ENSG00000008018.8"; transcript_id "ENST00000262193.6"; gene_type "protein_coding"; gene_status "KNOWN"; gene_name "PSMB1"; transcript_type "protein_coding"; transcript_status "KNOWN"; transcript_name "PSMB1-001"; exon_number 6; exon_id "ENSE00001209949.8"; level 2; tag "basic"; tag "appris_principal"; tag "CCDS"; ccdsid "CCDS34577.1"; havana_gene "OTTHUMG00000016087.2"; havana_transcript…	distance:160
MS	chr19	38222429											chr19	38222447
SM	chr10	62553644	chr10	HAVANA	exon	62553635	62554610	.	+	.	gene_id "ENSG00000170312.11"; transcript_id "ENST00000395284.3"; gene_type "protein_coding"; gene_status "KNOWN"; gene_name "CDK1"; transcript_type "protein_coding"; transcript_status "KNOWN"; transcript_name "CDK1-007"; exon_number 8; exon_id "ENSE00001461632.1"; level 2; tag "not_organism_supported"; tag "basic"; tag "appris_candidate_longest"; tag "CCDS"; ccdsid "CCDS44408.1"; havana_gene "OTT…	distance:9	chr10	62553694	chr10	HAVANA	exon	62553635	62554610	.	+	.	gene_id "ENSG00000170312.11"; transcript_id "ENST00000395284.3"; gene_type "protein_coding"; gene_status "KNOWN"; gene_name "CDK1"; transcript_type "protein_coding"; transcript_status "KNOWN"; transcript_name "CDK1-007"; exon_number 8; exon_id "ENSE00001461632.1"; level 2; tag "not_organism_supported"; tag "basic"; tag "appris_candidate_longest"; tag "CCDS"; ccdsid "CCDS44408.1"; havana_gene "OTT…	distance:59
SM	chr5	54579539	chr5	HAVANA	exon	54579031	54579639	.	-	.	gene_id "ENSG00000067248.5"; transcript_id "ENST00000251636.5"; gene_type "protein_coding"; gene_status "KNOWN"; gene_name "DHX29"; transcript_type "protein_coding"; transcript_status "KNOWN"; transcript_name "DHX29-001"; exon_number 11; exon_id "ENSE00001261045.1"; level 2; tag "basic"; tag "appris_principal"; tag "CCDS"; ccdsid "CCDS34158.1"; havana_gene "OTTHUMG00000162313.1"; havana_transcrip…	distance:508	chr5	54579556	chr5	HAVANA	exon	54579031	54579639	.	-	.	gene_id "ENSG00000067248.5"; transcript_id "ENST00000251636.5"; gene_type "protein_coding"; gene_status "KNOWN"; gene_name "DHX29"; transcript_type "protein_coding"; transcript_status "KNOWN"; transcript_name "DHX29-001"; exon_number 11; exon_id "ENSE00001261045.1"; level 2; tag "basic"; tag "appris_principal"; tag "CCDS"; ccdsid "CCDS34158.1"; havana_gene "OTTHUMG00000162313.1"; havana_transcrip…	distance:525
MS	chr2	237998601	chr2	HAVANA	exon	237998505	237998637	.	+	.	gene_id "ENSG00000198612.6"; transcript_id "ENST00000354371.2"; gene_type "protein_coding"; gene_status "KNOWN"; gene_name "COPS8"; transcript_type "protein_coding"; transcript_status "KNOWN"; transcript_name "COPS8-001"; exon_number 4; exon_id "ENSE00003546557.1"; level 2; tag "basic"; tag "appris_candidate_longest"; tag "CCDS"; ccdsid "CCDS2517.1"; havana_gene "OTTHUMG00000133297.4"; havana_tra…	distance:36	chr2	237998601	chr2	HAVANA	exon	237998505	237998637	.	+	.	gene_id "ENSG00000198612.6"; transcript_id "ENST00000354371.2"; gene_type "protein_coding"; gene_status "KNOWN"; gene_name "COPS8"; transcript_type "protein_coding"; transcript_status "KNOWN"; transcript_name "COPS8-001"; exon_number 4; exon_id "ENSE00003546557.1"; level 2; tag "basic"; tag "appris_candidate_longest"; tag "CCDS"; ccdsid "CCDS2517.1"; havana_gene "OTTHUMG00000133297.4"; havana_tra…	distance:36
SM	chr10	27551884	chr10	HAVANA	exon	27551886	27552143	.	+	.	gene_id "ENSG00000238021.2"; transcript_id "ENST00000576034.1"; gene_type "pseudogene"; gene_status "KNOWN"; gene_name "ARMC4P1"; transcript_type "processed_transcript"; transcript_status "KNOWN"; transcript_name "ARMC4P1-002"; exon_number 2; exon_id "ENSE00002650123.1"; level 2; tag "basic"; havana_gene "OTTHUMG00000017856.2"; havana_transcript "OTTHUMT00000436997.1";	distance:2	chr10	28196592	chr10	ENSEMBL	exon	28196592	28196706	.	-	.	gene_id "ENSG00000169126.11"; transcript_id "ENST00000537576.1"; gene_type "protein_coding"; gene_status "KNOWN"; gene_name "ARMC4"; transcript_type "protein_coding"; transcript_status "KNOWN"; transcript_name "ARMC4-202"; exon_number 12; exon_id "ENSE00001153606.1"; level 3; tag "basic"; havana_gene "OTTHUMG00000017867.2";	distance:0
MS	chr7	32525881	chr7	HAVANA	exon	32524951	32526905	.	-	.	gene_id "ENSG00000106355.5"; transcript_id "ENST00000450169.2"; gene_type "protein_coding"; gene_status "KNOWN"; gene_name "LSM5"; transcript_type "protein_coding"; transcript_status "KNOWN"; transcript_name "LSM5-001"; exon_number 5; exon_id "ENSE00001682291.2"; level 2; tag "basic"; tag "appris_principal"; tag "CCDS"; ccdsid "CCDS5438.1"; havana_gene "OTTHUMG00000022913.3"; havana_transcript "O…	distance:1024	chr7	32525910	chr7	HAVANA	exon	32524951	32526905	.	-	.	gene_id "ENSG00000106355.5"; transcript_id "ENST00000450169.2"; gene_type "protein_coding"; gene_status "KNOWN"; gene_name "LSM5"; transcript_type "protein_coding"; transcript_status "KNOWN"; transcript_name "LSM5-001"; exon_number 5; exon_id "ENSE00001682291.2"; level 2; tag "basic"; tag "appris_principal"; tag "CCDS"; ccdsid "CCDS5438.1"; havana_gene "OTTHUMG00000022913.3"; havana_transcript "O…	distance:995
MS	chr6	35801334	chr6	HAVANA	exon	35800743	35803265	.	-	.	gene_id "ENSG00000096063.10"; transcript_id "ENST00000373825.2"; gene_type "protein_coding"; gene_status "KNOWN"; gene_name "SRPK1"; transcript_type "protein_coding"; transcript_status "KNOWN"; transcript_name "SRPK1-001"; exon_number 16; exon_id "ENSE00002026764.1"; level 2; tag "basic"; tag "appris_principal"; tag "CCDS"; ccdsid "CCDS47415.1"; havana_gene "OTTHUMG00000014583.5"; havana_transcri…	distance:1931	chr6	35801433	chr6	HAVANA	exon	35801387	35801651	.	+	.	gene_id "ENSG00000197753.6"; transcript_id "ENST00000496656.1"; gene_type "protein_coding"; gene_status "NOVEL"; gene_name "LHFPL5"; transcript_type "processed_transcript"; transcript_status "KNOWN"; transcript_name "LHFPL5-001"; exon_number 4; exon_id "ENSE00001938133.1"; level 2; tag "basic"; havana_gene "OTTHUMG00000014584.1"; havana_transcript "OTTHUMT00000040322.1";	distance:218
MS	chr5	96350724	chr5	HAVANA	exon	96350643	96350799	.	+	.	gene_id "ENSG00000113441.11"; transcript_id "ENST00000231368.5"; gene_type "protein_coding"; gene_status "KNOWN"; gene_name "LNPEP"; transcript_type "protein_coding"; transcript_status "KNOWN"; transcript_name "LNPEP-001"; exon_number 13; exon_id "ENSE00001083383.1"; level 2; tag "basic"; tag "appris_principal"; tag "CCDS"; ccdsid "CCDS4087.1"; havana_gene "OTTHUMG00000128719.4"; havana_transcrip…	distance:75	chr5	96350734	chr5	HAVANA	exon	96350643	96350799	.	+	.	gene_id "ENSG00000113441.11"; transcript_id "ENST00000231368.5"; gene_type "protein_coding"; gene_status "KNOWN"; gene_name "LNPEP"; transcript_type "protein_coding"; transcript_status "KNOWN"; transcript_name "LNPEP-001"; exon_number 13; exon_id "ENSE00001083383.1"; level 2; tag "basic"; tag "appris_principal"; tag "CCDS"; ccdsid "CCDS4087.1"; havana_gene "OTTHUMG00000128719.4"; havana_transcrip…	distance:65
MS	chr2	237998601	chr2	HAVANA	exon	237998505	237998637	.	+	.	gene_id "ENSG00000198612.6"; transcript_id "ENST00000354371.2"; gene_type "protein_coding"; gene_status "KNOWN"; gene_name "COPS8"; transcript_type "protein_coding"; transcript_status "KNOWN"; transcript_name "COPS8-001"; exon_number 4; exon_id "ENSE00003546557.1"; level 2; tag "basic"; tag "appris_candidate_longest"; tag "CCDS"; ccdsid "CCDS2517.1"; havana_gene "OTTHUMG00000133297.4"; havana_tra…	distance:36	chr2	237998601	chr2	HAVANA	exon	237998505	237998637	.	+	.	gene_id "ENSG00000198612.6"; transcript_id "ENST00000354371.2"; gene_type "protein_coding"; gene_status "KNOWN"; gene_name "COPS8"; transcript_type "protein_coding"; transcript_status "KNOWN"; transcript_name "COPS8-001"; exon_number 4; exon_id "ENSE00003546557.1"; level 2; tag "basic"; tag "appris_candidate_longest"; tag "CCDS"; ccdsid "CCDS2517.1"; havana_gene "OTTHUMG00000133297.4"; havana_tra…	distance:36
MS	chr5	65108214	chr5	HAVANA	exon	65108082	65108218	.	+	.	gene_id "ENSG00000123213.18"; transcript_id "ENST00000380985.5"; gene_type "protein_coding"; gene_status "KNOWN"; gene_name "NLN"; transcript_type "protein_coding"; transcript_status "KNOWN"; transcript_name "NLN-001"; exon_number 12; exon_id "ENSE00003662810.1"; level 2; tag "basic"; tag "appris_principal"; tag "CCDS"; ccdsid "CCDS3989.1"; havana_gene "OTTHUMG00000097803.5"; havana_transcript "O…	distance:4	chr5	65108214	chr5	HAVANA	exon	65108082	65108218	.	+	.	gene_id "ENSG00000123213.18"; transcript_id "ENST00000380985.5"; gene_type "protein_coding"; gene_status "KNOWN"; gene_name "NLN"; transcript_type "protein_coding"; transcript_status "KNOWN"; transcript_name "NLN-001"; exon_number 12; exon_id "ENSE00003662810.1"; level 2; tag "basic"; tag "appris_principal"; tag "CCDS"; ccdsid "CCDS3989.1"; havana_gene "OTTHUMG00000097803.5"; havana_transcript "O…	distance:4
SM	chr1	218846392											chr1	218846411
SM	chr10	27551884	chr10	HAVANA	exon	27551886	27552143	.	+	.	gene_id "ENSG00000238021.2"; transcript_id "ENST00000576034.1"; gene_type "pseudogene"; gene_status "KNOWN"; gene_name "ARMC4P1"; transcript_type "processed_transcript"; transcript_status "KNOWN"; transcript_name "ARMC4P1-002"; exon_number 2; exon_id "ENSE00002650123.1"; level 2; tag "basic"; havana_gene "OTTHUMG00000017856.2"; havana_transcript "OTTHUMT00000436997.1";	distance:2	chr10	28196592	chr10	ENSEMBL	exon	28196592	28196706	.	-	.	gene_id "ENSG00000169126.11"; transcript_id "ENST00000537576.1"; gene_type "protein_coding"; gene_status "KNOWN"; gene_name "ARMC4"; transcript_type "protein_coding"; transcript_status "KNOWN"; transcript_name "ARMC4-202"; exon_number 12; exon_id "ENSE00001153606.1"; level 3; tag "basic"; havana_gene "OTTHUMG00000017867.2";	distance:0
MS	chr5	96350724	chr5	HAVANA	exon	96350643	96350799	.	+	.	gene_id "ENSG00000113441.11"; transcript_id "ENST00000231368.5"; gene_type "protein_coding"; gene_status "KNOWN"; gene_name "LNPEP"; transcript_type "protein_coding"; transcript_status "KNOWN"; transcript_name "LNPEP-001"; exon_number 13; exon_id "ENSE00001083383.1"; level 2; tag "basic"; tag "appris_principal"; tag "CCDS"; ccdsid "CCDS4087.1"; havana_gene "OTTHUMG00000128719.4"; havana_transcrip…	distance:75	chr5	96350736	chr5	HAVANA	exon	96350643	96350799	.	+	.	gene_id "ENSG00000113441.11"; transcript_id "ENST00000231368.5"; gene_type "protein_coding"; gene_status "KNOWN"; gene_name "LNPEP"; transcript_type "protein_coding"; transcript_status "KNOWN"; transcript_name "LNPEP-001"; exon_number 13; exon_id "ENSE00001083383.1"; level 2; tag "basic"; tag "appris_principal"; tag "CCDS"; ccdsid "CCDS4087.1"; havana_gene "OTTHUMG00000128719.4"; havana_transcrip…	distance:63
MS	chr2	237998601	chr2	HAVANA	exon	237998505	237998637	.	+	.	gene_id "ENSG00000198612.6"; transcript_id "ENST00000354371.2"; gene_type "protein_coding"; gene_status "KNOWN"; gene_name "COPS8"; transcript_type "protein_coding"; transcript_status "KNOWN"; transcript_name "COPS8-001"; exon_number 4; exon_id "ENSE00003546557.1"; level 2; tag "basic"; tag "appris_candidate_longest"; tag "CCDS"; ccdsid "CCDS2517.1"; havana_gene "OTTHUMG00000133297.4"; havana_tra…	distance:36	chr2	237998601	chr2	HAVANA	exon	237998505	237998637	.	+	.	gene_id "ENSG00000198612.6"; transcript_id "ENST00000354371.2"; gene_type "protein_coding"; gene_status "KNOWN"; gene_name "COPS8"; transcript_type "protein_coding"; transcript_status "KNOWN"; transcript_name "COPS8-001"; exon_number 4; exon_id "ENSE00003546557.1"; level 2; tag "basic"; tag "appris_candidate_longest"; tag "CCDS"; ccdsid "CCDS2517.1"; havana_gene "OTTHUMG00000133297.4"; havana_tra…	distance:36
SM	chr15	85346036	chr15	HAVANA	exon	85345094	85349202	.	+	.	gene_id "ENSG00000166716.5"; transcript_id "ENST00000560079.2"; gene_type "protein_coding"; gene_status "KNOWN"; gene_name "ZNF592"; transcript_type "protein_coding"; transcript_status "KNOWN"; transcript_name "ZNF592-001"; exon_number 11; exon_id "ENSE00002553293.2"; level 2; tag "basic"; tag "appris_principal"; tag "CCDS"; ccdsid "CCDS32317.1"; havana_gene "OTTHUMG00000172490.2"; havana_transcr…	distance:942	chr15	85346062	chr15	HAVANA	exon	85345094	85349202	.	+	.	gene_id "ENSG00000166716.5"; transcript_id "ENST00000560079.2"; gene_type "protein_coding"; gene_status "KNOWN"; gene_name "ZNF592"; transcript_type "protein_coding"; transcript_status "KNOWN"; transcript_name "ZNF592-001"; exon_number 11; exon_id "ENSE00002553293.2"; level 2; tag "basic"; tag "appris_principal"; tag "CCDS"; ccdsid "CCDS32317.1"; havana_gene "OTTHUMG00000172490.2"; havana_transcr…	distance:968
MS	chr2	237998601	chr2	HAVANA	exon	237998505	237998637	.	+	.	gene_id "ENSG00000198612.6"; transcript_id "ENST00000354371.2"; gene_type "protein_coding"; gene_status "KNOWN"; gene_name "COPS8"; transcript_type "protein_coding"; transcript_status "KNOWN"; transcript_name "COPS8-001"; exon_number 4; exon_id "ENSE00003546557.1"; level 2; tag "basic"; tag "appris_candidate_longest"; tag "CCDS"; ccdsid "CCDS2517.1"; havana_gene "OTTHUMG00000133297.4"; havana_tra…	distance:36	chr2	237998601	chr2	HAVANA	exon	237998505	237998637	.	+	.	gene_id "ENSG00000198612.6"; transcript_id "ENST00000354371.2"; gene_type "protein_coding"; gene_status "KNOWN"; gene_name "COPS8"; transcript_type "protein_coding"; transcript_status "KNOWN"; transcript_name "COPS8-001"; exon_number 4; exon_id "ENSE00003546557.1"; level 2; tag "basic"; tag "appris_candidate_longest"; tag "CCDS"; ccdsid "CCDS2517.1"; havana_gene "OTTHUMG00000133297.4"; havana_tra…	distance:36
SM	chr17	40994379	chr17	HAVANA	exon	40993515	40995256	.	+	.	gene_id "ENSG00000131467.6"; transcript_id "ENST00000545225.1"; gene_type "protein_coding"; gene_status "KNOWN"; gene_name "PSME3"; transcript_type "protein_coding"; transcript_status "PUTATIVE"; transcript_name "PSME3-006"; exon_number 13; exon_id "ENSE00002310190.1"; level 1; tag "alternative_5_UTR"; tag "basic"; tag "exp_conf"; havana_gene "OTTHUMG00000180654.2"; havana_transcript "OTTHUMT0000…	distance:864	chr17	40994429	chr17	HAVANA	exon	40993515	40995256	.	+	.	gene_id "ENSG00000131467.6"; transcript_id "ENST00000545225.1"; gene_type "protein_coding"; gene_status "KNOWN"; gene_name "PSME3"; transcript_type "protein_coding"; transcript_status "PUTATIVE"; transcript_name "PSME3-006"; exon_number 13; exon_id "ENSE00002310190.1"; level 1; tag "alternative_5_UTR"; tag "basic"; tag "exp_conf"; havana_gene "OTTHUMG00000180654.2"; havana_transcript "OTTHUMT0000…	distance:914
MS	chr3	47958312	chr3	HAVANA	exon	47957441	47958664	.	-	.	gene_id "ENSG00000047849.17"; transcript_id "ENST00000395734.3"; gene_type "protein_coding"; gene_status "KNOWN"; gene_name "MAP4"; transcript_type "protein_coding"; transcript_status "KNOWN"; transcript_name "MAP4-006"; exon_number 7; exon_id "ENSE00001663893.1"; level 2; tag "basic"; tag "appris_candidate"; tag "CCDS"; ccdsid "CCDS46818.1"; havana_gene "OTTHUMG00000156828.3"; havana_transcript …	distance:352	chr3	47958666	chr3	ENSEMBL	exon	47958360	47958664	.	-	.	gene_id "ENSG00000047849.17"; transcript_id "ENST00000383737.4"; gene_type "protein_coding"; gene_status "KNOWN"; gene_name "MAP4"; transcript_type "protein_coding"; transcript_status "KNOWN"; transcript_name "MAP4-202"; exon_number 7; exon_id "ENSE00001702100.1"; level 3; tag "basic"; havana_gene "OTTHUMG00000156828.3";	distance:2
SM	chr2	191798693	chr2	HAVANA	exon	191797442	191800015	.	+	.	gene_id "ENSG00000115419.8"; transcript_id "ENST00000338435.4"; gene_type "protein_coding"; gene_status "KNOWN"; gene_name "GLS"; transcript_type "protein_coding"; transcript_status "KNOWN"; transcript_name "GLS-002"; exon_number 15; exon_id "ENSE00001945485.1"; level 2; tag "basic"; tag "CCDS"; ccdsid "CCDS58744.1"; havana_gene "OTTHUMG00000132701.3"; havana_transcript "OTTHUMT00000335598.1";	distance:1251	chr2	191798774	chr2	HAVANA	exon	191797442	191800015	.	+	.	gene_id "ENSG00000115419.8"; transcript_id "ENST00000338435.4"; gene_type "protein_coding"; gene_status "KNOWN"; gene_name "GLS"; transcript_type "protein_coding"; transcript_status "KNOWN"; transcript_name "GLS-002"; exon_number 15; exon_id "ENSE00001945485.1"; level 2; tag "basic"; tag "CCDS"; ccdsid "CCDS58744.1"; havana_gene "OTTHUMG00000132701.3"; havana_transcript "OTTHUMT00000335598.1";	distance:1332
MS	chr5	151042680	chr5	HAVANA	exon	151040657	151043160	.	-	.	gene_id "ENSG00000113140.6"; transcript_id "ENST00000231061.4"; gene_type "protein_coding"; gene_status "KNOWN"; gene_name "SPARC"; transcript_type "protein_coding"; transcript_status "KNOWN"; transcript_name "SPARC-001"; exon_number 10; exon_id "ENSE00001023043.8"; level 2; tag "basic"; tag "appris_principal"; tag "CCDS"; ccdsid "CCDS4318.1"; havana_gene "OTTHUMG00000130122.3"; havana_transcript…	distance:480	chr5	151042727	chr5	HAVANA	exon	151040657	151043160	.	-	.	gene_id "ENSG00000113140.6"; transcript_id "ENST00000231061.4"; gene_type "protein_coding"; gene_status "KNOWN"; gene_name "SPARC"; transcript_type "protein_coding"; transcript_status "KNOWN"; transcript_name "SPARC-001"; exon_number 10; exon_id "ENSE00001023043.8"; level 2; tag "basic"; tag "appris_principal"; tag "CCDS"; ccdsid "CCDS4318.1"; havana_gene "OTTHUMG00000130122.3"; havana_transcript…	distance:433
MS	chr7	32525881	chr7	HAVANA	exon	32524951	32526905	.	-	.	gene_id "ENSG00000106355.5"; transcript_id "ENST00000450169.2"; gene_type "protein_coding"; gene_status "KNOWN"; gene_name "LSM5"; transcript_type "protein_coding"; transcript_status "KNOWN"; transcript_name "LSM5-001"; exon_number 5; exon_id "ENSE00001682291.2"; level 2; tag "basic"; tag "appris_principal"; tag "CCDS"; ccdsid "CCDS5438.1"; havana_gene "OTTHUMG00000022913.3"; havana_transcript "O…	distance:1024	chr7	32525910	chr7	HAVANA	exon	32524951	32526905	.	-	.	gene_id "ENSG00000106355.5"; transcript_id "ENST00000450169.2"; gene_type "protein_coding"; gene_status "KNOWN"; gene_name "LSM5"; transcript_type "protein_coding"; transcript_status "KNOWN"; transcript_name "LSM5-001"; exon_number 5; exon_id "ENSE00001682291.2"; level 2; tag "basic"; tag "appris_principal"; tag "CCDS"; ccdsid "CCDS5438.1"; havana_gene "OTTHUMG00000022913.3"; havana_transcript "O…	distance:995
MS	chr2	237998601	chr2	HAVANA	exon	237998505	237998637	.	+	.	gene_id "ENSG00000198612.6"; transcript_id "ENST00000354371.2"; gene_type "protein_coding"; gene_status "KNOWN"; gene_name "COPS8"; transcript_type "protein_coding"; transcript_status "KNOWN"; transcript_name "COPS8-001"; exon_number 4; exon_id "ENSE00003546557.1"; level 2; tag "basic"; tag "appris_candidate_longest"; tag "CCDS"; ccdsid "CCDS2517.1"; havana_gene "OTTHUMG00000133297.4"; havana_tra…	distance:36	chr2	237998601	chr2	HAVANA	exon	237998505	237998637	.	+	.	gene_id "ENSG00000198612.6"; transcript_id "ENST00000354371.2"; gene_type "protein_coding"; gene_status "KNOWN"; gene_name "COPS8"; transcript_type "protein_coding"; transcript_status "KNOWN"; transcript_name "COPS8-001"; exon_number 4; exon_id "ENSE00003546557.1"; level 2; tag "basic"; tag "appris_candidate_longest"; tag "CCDS"; ccdsid "CCDS2517.1"; havana_gene "OTTHUMG00000133297.4"; havana_tra…	distance:36
SM	chr10	27551884	chr10	HAVANA	exon	27551886	27552143	.	+	.	gene_id "ENSG00000238021.2"; transcript_id "ENST00000576034.1"; gene_type "pseudogene"; gene_status "KNOWN"; gene_name "ARMC4P1"; transcript_type "processed_transcript"; transcript_status "KNOWN"; transcript_name "ARMC4P1-002"; exon_number 2; exon_id "ENSE00002650123.1"; level 2; tag "basic"; havana_gene "OTTHUMG00000017856.2"; havana_transcript "OTTHUMT00000436997.1";	distance:2	chr10	28196592	chr10	ENSEMBL	exon	28196592	28196706	.	-	.	gene_id "ENSG00000169126.11"; transcript_id "ENST00000537576.1"; gene_type "protein_coding"; gene_status "KNOWN"; gene_name "ARMC4"; transcript_type "protein_coding"; transcript_status "KNOWN"; transcript_name "ARMC4-202"; exon_number 12; exon_id "ENSE00001153606.1"; level 3; tag "basic"; havana_gene "OTTHUMG00000017867.2";	distance:0
MS	chr4	89182268	chr4	HAVANA	exon	89178772	89183878	.	-	.	gene_id "ENSG00000163644.10"; transcript_id "ENST00000608933.1"; gene_type "protein_coding"; gene_status "KNOWN"; gene_name "PPM1K"; transcript_type "protein_coding"; transcript_status "KNOWN"; transcript_name "PPM1K-001"; exon_number 7; exon_id "ENSE00003708574.1"; level 2; tag "basic"; tag "appris_principal"; tag "CCDS"; ccdsid "CCDS3629.1"; havana_gene "OTTHUMG00000130952.5"; havana_transcript…	distance:1610	chr4	89182289	chr4	HAVANA	exon	89178772	89183878	.	-	.	gene_id "ENSG00000163644.10"; transcript_id "ENST00000608933.1"; gene_type "protein_coding"; gene_status "KNOWN"; gene_name "PPM1K"; transcript_type "protein_coding"; transcript_status "KNOWN"; transcript_name "PPM1K-001"; exon_number 7; exon_id "ENSE00003708574.1"; level 2; tag "basic"; tag "appris_principal"; tag "CCDS"; ccdsid "CCDS3629.1"; havana_gene "OTTHUMG00000130952.5"; havana_transcript…	distance:1589
MS	chr7	5028808	chr7	HAVANA	exon	5028694	5028808	.	+	.	gene_id "ENSG00000196204.7"; transcript_id "ENST00000406089.2"; gene_type "pseudogene"; gene_status "KNOWN"; gene_name "RNF216P1"; transcript_type "processed_transcript"; transcript_status "KNOWN"; transcript_name "RNF216P1-014"; exon_number 6; exon_id "ENSE00002319879.1"; level 2; havana_gene "OTTHUMG00000151797.12"; havana_transcript "OTTHUMT00000323963.2";	distance:0	chr7	5770450	chr7	HAVANA	exon	5770346	5770448	.	-	.	gene_id "ENSG00000011275.14"; transcript_id "ENST00000425013.2"; gene_type "protein_coding"; gene_status "KNOWN"; gene_name "RNF216"; transcript_type "protein_coding"; transcript_status "KNOWN"; transcript_name "RNF216-001"; exon_number 6; exon_id "ENSE00003630046.1"; level 2; tag "basic"; tag "appris_candidate"; tag "CCDS"; ccdsid "CCDS34595.1"; havana_gene "OTTHUMG00000155500.2"; havana_transcr…	distance:2
SM	chr2	191798693	chr2	HAVANA	exon	191797442	191800015	.	+	.	gene_id "ENSG00000115419.8"; transcript_id "ENST00000338435.4"; gene_type "protein_coding"; gene_status "KNOWN"; gene_name "GLS"; transcript_type "protein_coding"; transcript_status "KNOWN"; transcript_name "GLS-002"; exon_number 15; exon_id "ENSE00001945485.1"; level 2; tag "basic"; tag "CCDS"; ccdsid "CCDS58744.1"; havana_gene "OTTHUMG00000132701.3"; havana_transcript "OTTHUMT00000335598.1";	distance:1251	chr2	191798770	chr2	HAVANA	exon	191797442	191800015	.	+	.	gene_id "ENSG00000115419.8"; transcript_id "ENST00000338435.4"; gene_type "protein_coding"; gene_status "KNOWN"; gene_name "GLS"; transcript_type "protein_coding"; transcript_status "KNOWN"; transcript_name "GLS-002"; exon_number 15; exon_id "ENSE00001945485.1"; level 2; tag "basic"; tag "CCDS"; ccdsid "CCDS58744.1"; havana_gene "OTTHUMG00000132701.3"; havana_transcript "OTTHUMT00000335598.1";	distance:1328
SM	chr5	54579539	chr5	HAVANA	exon	54579031	54579639	.	-	.	gene_id "ENSG00000067248.5"; transcript_id "ENST00000251636.5"; gene_type "protein_coding"; gene_status "KNOWN"; gene_name "DHX29"; transcript_type "protein_coding"; transcript_status "KNOWN"; transcript_name "DHX29-001"; exon_number 11; exon_id "ENSE00001261045.1"; level 2; tag "basic"; tag "appris_principal"; tag "CCDS"; ccdsid "CCDS34158.1"; havana_gene "OTTHUMG00000162313.1"; havana_transcrip…	distance:508	chr5	54579556	chr5	HAVANA	exon	54579031	54579639	.	-	.	gene_id "ENSG00000067248.5"; transcript_id "ENST00000251636.5"; gene_type "protein_coding"; gene_status "KNOWN"; gene_name "DHX29"; transcript_type "protein_coding"; transcript_status "KNOWN"; transcript_name "DHX29-001"; exon_number 11; exon_id "ENSE00001261045.1"; level 2; tag "basic"; tag "appris_principal"; tag "CCDS"; ccdsid "CCDS34158.1"; havana_gene "OTTHUMG00000162313.1"; havana_transcrip…	distance:525
SM	chr3	174495587											chr3	174495896
MS	chr11	28057589											chr11	28057637
MS	chr4	120417697	chr4	HAVANA	exon	120415550	120419893	.	-	.	gene_id "ENSG00000138735.11"; transcript_id "ENST00000354960.3"; gene_type "protein_coding"; gene_status "KNOWN"; gene_name "PDE5A"; transcript_type "protein_coding"; transcript_status "KNOWN"; transcript_name "PDE5A-001"; exon_number 21; exon_id "ENSE00001890486.1"; level 2; tag "basic"; tag "CCDS"; ccdsid "CCDS3713.1"; havana_gene "OTTHUMG00000132971.5"; havana_transcript "OTTHUMT00000256529.1";	distance:2196	chr4	120417765	chr4	HAVANA	exon	120415550	120419893	.	-	.	gene_id "ENSG00000138735.11"; transcript_id "ENST00000354960.3"; gene_type "protein_coding"; gene_status "KNOWN"; gene_name "PDE5A"; transcript_type "protein_coding"; transcript_status "KNOWN"; transcript_name "PDE5A-001"; exon_number 21; exon_id "ENSE00001890486.1"; level 2; tag "basic"; tag "CCDS"; ccdsid "CCDS3713.1"; havana_gene "OTTHUMG00000132971.5"; havana_transcript "OTTHUMT00000256529.1";	distance:2128
MS	chr7	32525881	chr7	HAVANA	exon	32524951	32526905	.	-	.	gene_id "ENSG00000106355.5"; transcript_id "ENST00000450169.2"; gene_type "protein_coding"; gene_status "KNOWN"; gene_name "LSM5"; transcript_type "protein_coding"; transcript_status "KNOWN"; transcript_name "LSM5-001"; exon_number 5; exon_id "ENSE00001682291.2"; level 2; tag "basic"; tag "appris_principal"; tag "CCDS"; ccdsid "CCDS5438.1"; havana_gene "OTTHUMG00000022913.3"; havana_transcript "O…	distance:1024	chr7	32525910	chr7	HAVANA	exon	32524951	32526905	.	-	.	gene_id "ENSG00000106355.5"; transcript_id "ENST00000450169.2"; gene_type "protein_coding"; gene_status "KNOWN"; gene_name "LSM5"; transcript_type "protein_coding"; transcript_status "KNOWN"; transcript_name "LSM5-001"; exon_number 5; exon_id "ENSE00001682291.2"; level 2; tag "basic"; tag "appris_principal"; tag "CCDS"; ccdsid "CCDS5438.1"; havana_gene "OTTHUMG00000022913.3"; havana_transcript "O…	distance:995
SM	chr12	111051965	chr12	HAVANA	exon	111051832	111052207	.	+	.	gene_id "ENSG00000204852.11"; transcript_id "ENST00000550703.2"; gene_type "protein_coding"; gene_status "KNOWN"; gene_name "TCTN1"; transcript_type "protein_coding"; transcript_status "PUTATIVE"; transcript_name "TCTN1-021"; exon_number 1; exon_id "ENSE00003544642.1"; level 2; tag "basic"; havana_gene "OTTHUMG00000150051.7"; havana_transcript "OTTHUMT00000404638.2";	distance:133	chr12	111052097	chr12	HAVANA	exon	111051832	111052207	.	+	.	gene_id "ENSG00000204852.11"; transcript_id "ENST00000550703.2"; gene_type "protein_coding"; gene_status "KNOWN"; gene_name "TCTN1"; transcript_type "protein_coding"; transcript_status "PUTATIVE"; transcript_name "TCTN1-021"; exon_number 1; exon_id "ENSE00003544642.1"; level 2; tag "basic"; havana_gene "OTTHUMG00000150051.7"; havana_transcript "OTTHUMT00000404638.2";	distance:265
MS	chr5	44744549											chr5	44744603
MS	chr7	44424181	chr7	HAVANA	exon	44418720	44425720	.	-	.	gene_id "ENSG00000015676.13"; transcript_id "ENST00000355451.7"; gene_type "protein_coding"; gene_status "KNOWN"; gene_name "NUDCD3"; transcript_type "protein_coding"; transcript_status "KNOWN"; transcript_name "NUDCD3-001"; exon_number 6; exon_id "ENSE00001551580.4"; level 2; tag "basic"; tag "appris_principal"; tag "CCDS"; ccdsid "CCDS5490.2"; havana_gene "OTTHUMG00000129174.4"; havana_transcri…	distance:1539	chr7	44424220	chr7	HAVANA	exon	44418720	44425720	.	-	.	gene_id "ENSG00000015676.13"; transcript_id "ENST00000355451.7"; gene_type "protein_coding"; gene_status "KNOWN"; gene_name "NUDCD3"; transcript_type "protein_coding"; transcript_status "KNOWN"; transcript_name "NUDCD3-001"; exon_number 6; exon_id "ENSE00001551580.4"; level 2; tag "basic"; tag "appris_principal"; tag "CCDS"; ccdsid "CCDS5490.2"; havana_gene "OTTHUMG00000129174.4"; havana_transcri…	distance:1500
SM	chr1	109479755	chr1	HAVANA	exon	109479699	109480040	.	-	.	gene_id "ENSG00000121940.11"; transcript_id "ENST00000356970.2"; gene_type "protein_coding"; gene_status "KNOWN"; gene_name "CLCC1"; transcript_type "protein_coding"; transcript_status "KNOWN"; transcript_name "CLCC1-001"; exon_number 10; exon_id "ENSE00000826665.1"; level 2; tag "basic"; tag "appris_principal"; tag "CCDS"; ccdsid "CCDS41362.1"; havana_gene "OTTHUMG00000011732.1"; havana_transcri…	distance:56	chr1	109479932	chr1	HAVANA	exon	109479699	109480040	.	-	.	gene_id "ENSG00000121940.11"; transcript_id "ENST00000356970.2"; gene_type "protein_coding"; gene_status "KNOWN"; gene_name "CLCC1"; transcript_type "protein_coding"; transcript_status "KNOWN"; transcript_name "CLCC1-001"; exon_number 10; exon_id "ENSE00000826665.1"; level 2; tag "basic"; tag "appris_principal"; tag "CCDS"; ccdsid "CCDS41362.1"; havana_gene "OTTHUMG00000011732.1"; havana_transcri…	distance:233
MS	chr11	28057589											chr11	28057637
MS	chr5	65108214	chr5	HAVANA	exon	65108082	65108218	.	+	.	gene_id "ENSG00000123213.18"; transcript_id "ENST00000380985.5"; gene_type "protein_coding"; gene_status "KNOWN"; gene_name "NLN"; transcript_type "protein_coding"; transcript_status "KNOWN"; transcript_name "NLN-001"; exon_number 12; exon_id "ENSE00003662810.1"; level 2; tag "basic"; tag "appris_principal"; tag "CCDS"; ccdsid "CCDS3989.1"; havana_gene "OTTHUMG00000097803.5"; havana_transcript "O…	distance:4	chr5	65108214	chr5	HAVANA	exon	65108082	65108218	.	+	.	gene_id "ENSG00000123213.18"; transcript_id "ENST00000380985.5"; gene_type "protein_coding"; gene_status "KNOWN"; gene_name "NLN"; transcript_type "protein_coding"; transcript_status "KNOWN"; transcript_name "NLN-001"; exon_number 12; exon_id "ENSE00003662810.1"; level 2; tag "basic"; tag "appris_principal"; tag "CCDS"; ccdsid "CCDS3989.1"; havana_gene "OTTHUMG00000097803.5"; havana_transcript "O…	distance:4
SM	chrX	30744968											chrX	101033749
MS	chr7	5028808	chr7	HAVANA	exon	5028694	5028808	.	+	.	gene_id "ENSG00000196204.7"; transcript_id "ENST00000406089.2"; gene_type "pseudogene"; gene_status "KNOWN"; gene_name "RNF216P1"; transcript_type "processed_transcript"; transcript_status "KNOWN"; transcript_name "RNF216P1-014"; exon_number 6; exon_id "ENSE00002319879.1"; level 2; havana_gene "OTTHUMG00000151797.12"; havana_transcript "OTTHUMT00000323963.2";	distance:0	chr7	5770450	chr7	HAVANA	exon	5770346	5770448	.	-	.	gene_id "ENSG00000011275.14"; transcript_id "ENST00000425013.2"; gene_type "protein_coding"; gene_status "KNOWN"; gene_name "RNF216"; transcript_type "protein_coding"; transcript_status "KNOWN"; transcript_name "RNF216-001"; exon_number 6; exon_id "ENSE00003630046.1"; level 2; tag "basic"; tag "appris_candidate"; tag "CCDS"; ccdsid "CCDS34595.1"; havana_gene "OTTHUMG00000155500.2"; havana_transcr…	distance:2
SM	chr10	62553644	chr10	HAVANA	exon	62553635	62554610	.	+	.	gene_id "ENSG00000170312.11"; transcript_id "ENST00000395284.3"; gene_type "protein_coding"; gene_status "KNOWN"; gene_name "CDK1"; transcript_type "protein_coding"; transcript_status "KNOWN"; transcript_name "CDK1-007"; exon_number 8; exon_id "ENSE00001461632.1"; level 2; tag "not_organism_supported"; tag "basic"; tag "appris_candidate_longest"; tag "CCDS"; ccdsid "CCDS44408.1"; havana_gene "OTT…	distance:9	chr10	62553694	chr10	HAVANA	exon	62553635	62554610	.	+	.	gene_id "ENSG00000170312.11"; transcript_id "ENST00000395284.3"; gene_type "protein_coding"; gene_status "KNOWN"; gene_name "CDK1"; transcript_type "protein_coding"; transcript_status "KNOWN"; transcript_name "CDK1-007"; exon_number 8; exon_id "ENSE00001461632.1"; level 2; tag "not_organism_supported"; tag "basic"; tag "appris_candidate_longest"; tag "CCDS"; ccdsid "CCDS44408.1"; havana_gene "OTT…	distance:59
MS	chr11	28057596											chr11	28057637
MS	chr11	28057596											chr11	28057637
SM	chr11	62299602	chr11	HAVANA	exon	62283377	62301546	.	-	.	gene_id "ENSG00000124942.9"; transcript_id "ENST00000378024.4"; gene_type "protein_coding"; gene_status "KNOWN"; gene_name "AHNAK"; transcript_type "protein_coding"; transcript_status "KNOWN"; transcript_name "AHNAK-005"; exon_number 5; exon_id "ENSE00001475929.4"; level 2; tag "basic"; tag "appris_candidate_longest"; tag "CCDS"; ccdsid "CCDS31584.1"; havana_gene "OTTHUMG00000167558.4"; havana_tr…	distance:16225	chr11	62299614	chr11	HAVANA	exon	62283377	62301546	.	-	.	gene_id "ENSG00000124942.9"; transcript_id "ENST00000378024.4"; gene_type "protein_coding"; gene_status "KNOWN"; gene_name "AHNAK"; transcript_type "protein_coding"; transcript_status "KNOWN"; transcript_name "AHNAK-005"; exon_number 5; exon_id "ENSE00001475929.4"; level 2; tag "basic"; tag "appris_candidate_longest"; tag "CCDS"; ccdsid "CCDS31584.1"; havana_gene "OTTHUMG00000167558.4"; havana_tr…	distance:16237
MS	chr20	56226449	chr20	HAVANA	exon	56223448	56227654	.	-	.	gene_id "ENSG00000124225.11"; transcript_id "ENST00000341744.3"; gene_type "protein_coding"; gene_status "KNOWN"; gene_name "PMEPA1"; transcript_type "protein_coding"; transcript_status "KNOWN"; transcript_name "PMEPA1-001"; exon_number 4; exon_id "ENSE00001927080.1"; level 2; tag "basic"; tag "appris_principal"; tag "CCDS"; ccdsid "CCDS13463.1"; havana_gene "OTTHUMG00000032831.2"; havana_transcr…	distance:1205	chr20	56226609	chr20	HAVANA	exon	56223448	56227654	.	-	.	gene_id "ENSG00000124225.11"; transcript_id "ENST00000341744.3"; gene_type "protein_coding"; gene_status "KNOWN"; gene_name "PMEPA1"; transcript_type "protein_coding"; transcript_status "KNOWN"; transcript_name "PMEPA1-001"; exon_number 4; exon_id "ENSE00001927080.1"; level 2; tag "basic"; tag "appris_principal"; tag "CCDS"; ccdsid "CCDS13463.1"; havana_gene "OTTHUMG00000032831.2"; havana_transcr…	distance:1045
MS	chrX	153580667	chrX	HAVANA	exon	153580549	153580815	.	-	.	gene_id "ENSG00000196924.10"; transcript_id "ENST00000420627.1"; gene_type "protein_coding"; gene_status "KNOWN"; gene_name "FLNA"; transcript_type "nonsense_mediated_decay"; transcript_status "KNOWN"; transcript_name "FLNA-021"; exon_number 40; exon_id "ENSE00003567168.1"; level 2; tag "not_organism_supported"; tag "mRNA_start_NF"; tag "cds_start_NF"; havana_gene "OTTHUMG00000022712.28"; havana_…	distance:148	chrX	153581197	chrX	HAVANA	exon	153581140	153581292	.	-	.	gene_id "ENSG00000196924.10"; transcript_id "ENST00000420627.1"; gene_type "protein_coding"; gene_status "KNOWN"; gene_name "FLNA"; transcript_type "nonsense_mediated_decay"; transcript_status "KNOWN"; transcript_name "FLNA-021"; exon_number 38; exon_id "ENSE00003650120.1"; level 2; tag "not_organism_supported"; tag "mRNA_start_NF"; tag "cds_start_NF"; havana_gene "OTTHUMG00000022712.28"; havana_…	distance:95
SM	chr9	104327923											chr9	104327963
SM	chr9	104327923											chr9	104327963
SM	chr10	62553644	chr10	HAVANA	exon	62553635	62554610	.	+	.	gene_id "ENSG00000170312.11"; transcript_id "ENST00000395284.3"; gene_type "protein_coding"; gene_status "KNOWN"; gene_name "CDK1"; transcript_type "protein_coding"; transcript_status "KNOWN"; transcript_name "CDK1-007"; exon_number 8; exon_id "ENSE00001461632.1"; level 2; tag "not_organism_supported"; tag "basic"; tag "appris_candidate_longest"; tag "CCDS"; ccdsid "CCDS44408.1"; havana_gene "OTT…	distance:9	chr10	62553694	chr10	HAVANA	exon	62553635	62554610	.	+	.	gene_id "ENSG00000170312.11"; transcript_id "ENST00000395284.3"; gene_type "protein_coding"; gene_status "KNOWN"; gene_name "CDK1"; transcript_type "protein_coding"; transcript_status "KNOWN"; transcript_name "CDK1-007"; exon_number 8; exon_id "ENSE00001461632.1"; level 2; tag "not_organism_supported"; tag "basic"; tag "appris_candidate_longest"; tag "CCDS"; ccdsid "CCDS44408.1"; havana_gene "OTT…	distance:59
SM	chr10	28367342											chr10	28367373
SM	chr9	104327923											chr9	104327963
MS	chr6	35801334	chr6	HAVANA	exon	35800743	35803265	.	-	.	gene_id "ENSG00000096063.10"; transcript_id "ENST00000373825.2"; gene_type "protein_coding"; gene_status "KNOWN"; gene_name "SRPK1"; transcript_type "protein_coding"; transcript_status "KNOWN"; transcript_name "SRPK1-001"; exon_number 16; exon_id "ENSE00002026764.1"; level 2; tag "basic"; tag "appris_principal"; tag "CCDS"; ccdsid "CCDS47415.1"; havana_gene "OTTHUMG00000014583.5"; havana_transcri…	distance:1931	chr6	35801433	chr6	HAVANA	exon	35801387	35801651	.	+	.	gene_id "ENSG00000197753.6"; transcript_id "ENST00000496656.1"; gene_type "protein_coding"; gene_status "NOVEL"; gene_name "LHFPL5"; transcript_type "processed_transcript"; transcript_status "KNOWN"; transcript_name "LHFPL5-001"; exon_number 4; exon_id "ENSE00001938133.1"; level 2; tag "basic"; havana_gene "OTTHUMG00000014584.1"; havana_transcript "OTTHUMT00000040322.1";	distance:218
MS	chr5	65108214	chr5	HAVANA	exon	65108082	65108218	.	+	.	gene_id "ENSG00000123213.18"; transcript_id "ENST00000380985.5"; gene_type "protein_coding"; gene_status "KNOWN"; gene_name "NLN"; transcript_type "protein_coding"; transcript_status "KNOWN"; transcript_name "NLN-001"; exon_number 12; exon_id "ENSE00003662810.1"; level 2; tag "basic"; tag "appris_principal"; tag "CCDS"; ccdsid "CCDS3989.1"; havana_gene "OTTHUMG00000097803.5"; havana_transcript "O…	distance:4	chr5	65108214	chr5	HAVANA	exon	65108082	65108218	.	+	.	gene_id "ENSG00000123213.18"; transcript_id "ENST00000380985.5"; gene_type "protein_coding"; gene_status "KNOWN"; gene_name "NLN"; transcript_type "protein_coding"; transcript_status "KNOWN"; transcript_name "NLN-001"; exon_number 12; exon_id "ENSE00003662810.1"; level 2; tag "basic"; tag "appris_principal"; tag "CCDS"; ccdsid "CCDS3989.1"; havana_gene "OTTHUMG00000097803.5"; havana_transcript "O…	distance:4
MS	chr4	120417697	chr4	HAVANA	exon	120415550	120419893	.	-	.	gene_id "ENSG00000138735.11"; transcript_id "ENST00000354960.3"; gene_type "protein_coding"; gene_status "KNOWN"; gene_name "PDE5A"; transcript_type "protein_coding"; transcript_status "KNOWN"; transcript_name "PDE5A-001"; exon_number 21; exon_id "ENSE00001890486.1"; level 2; tag "basic"; tag "CCDS"; ccdsid "CCDS3713.1"; havana_gene "OTTHUMG00000132971.5"; havana_transcript "OTTHUMT00000256529.1";	distance:2196	chr4	120417765	chr4	HAVANA	exon	120415550	120419893	.	-	.	gene_id "ENSG00000138735.11"; transcript_id "ENST00000354960.3"; gene_type "protein_coding"; gene_status "KNOWN"; gene_name "PDE5A"; transcript_type "protein_coding"; transcript_status "KNOWN"; transcript_name "PDE5A-001"; exon_number 21; exon_id "ENSE00001890486.1"; level 2; tag "basic"; tag "CCDS"; ccdsid "CCDS3713.1"; havana_gene "OTTHUMG00000132971.5"; havana_transcript "OTTHUMT00000256529.1";	distance:2128
MS	chr1	8938749	chr1	HAVANA	exon	8938639	8938749	.	-	.	gene_id "ENSG00000074800.9"; transcript_id "ENST00000234590.4"; gene_type "protein_coding"; gene_status "KNOWN"; gene_name "ENO1"; transcript_type "protein_coding"; transcript_status "KNOWN"; transcript_name "ENO1-001"; exon_number 1; exon_id "ENSE00001839322.1"; level 2; tag "basic"; tag "appris_principal"; tag "CCDS"; ccdsid "CCDS97.1"; havana_gene "OTTHUMG00000001773.3"; havana_transcript "OTT…	distance:0	chr1	236646640	chr1	HAVANA	exon	236645567	236648214	.	+	.	gene_id "ENSG00000186197.8"; transcript_id "ENST00000359362.5"; gene_type "protein_coding"; gene_status "KNOWN"; gene_name "EDARADD"; transcript_type "protein_coding"; transcript_status "KNOWN"; transcript_name "EDARADD-002"; exon_number 6; exon_id "ENSE00001726337.3"; level 2; tag "basic"; tag "appris_principal"; tag "CCDS"; ccdsid "CCDS31065.1"; havana_gene "OTTHUMG00000039954.2"; havana_transc…	distance:1574
MS	chr2	237998601	chr2	HAVANA	exon	237998505	237998637	.	+	.	gene_id "ENSG00000198612.6"; transcript_id "ENST00000354371.2"; gene_type "protein_coding"; gene_status "KNOWN"; gene_name "COPS8"; transcript_type "protein_coding"; transcript_status "KNOWN"; transcript_name "COPS8-001"; exon_number 4; exon_id "ENSE00003546557.1"; level 2; tag "basic"; tag "appris_candidate_longest"; tag "CCDS"; ccdsid "CCDS2517.1"; havana_gene "OTTHUMG00000133297.4"; havana_tra…	distance:36	chr2	237998601	chr2	HAVANA	exon	237998505	237998637	.	+	.	gene_id "ENSG00000198612.6"; transcript_id "ENST00000354371.2"; gene_type "protein_coding"; gene_status "KNOWN"; gene_name "COPS8"; transcript_type "protein_coding"; transcript_status "KNOWN"; transcript_name "COPS8-001"; exon_number 4; exon_id "ENSE00003546557.1"; level 2; tag "basic"; tag "appris_candidate_longest"; tag "CCDS"; ccdsid "CCDS2517.1"; havana_gene "OTTHUMG00000133297.4"; havana_tra…	distance:36
MS	chr4	89182268	chr4	HAVANA	exon	89178772	89183878	.	-	.	gene_id "ENSG00000163644.10"; transcript_id "ENST00000608933.1"; gene_type "protein_coding"; gene_status "KNOWN"; gene_name "PPM1K"; transcript_type "protein_coding"; transcript_status "KNOWN"; transcript_name "PPM1K-001"; exon_number 7; exon_id "ENSE00003708574.1"; level 2; tag "basic"; tag "appris_principal"; tag "CCDS"; ccdsid "CCDS3629.1"; havana_gene "OTTHUMG00000130952.5"; havana_transcript…	distance:1610	chr4	89182289	chr4	HAVANA	exon	89178772	89183878	.	-	.	gene_id "ENSG00000163644.10"; transcript_id "ENST00000608933.1"; gene_type "protein_coding"; gene_status "KNOWN"; gene_name "PPM1K"; transcript_type "protein_coding"; transcript_status "KNOWN"; transcript_name "PPM1K-001"; exon_number 7; exon_id "ENSE00003708574.1"; level 2; tag "basic"; tag "appris_principal"; tag "CCDS"; ccdsid "CCDS3629.1"; havana_gene "OTTHUMG00000130952.5"; havana_transcript…	distance:1589
SM	chr2	191798693	chr2	HAVANA	exon	191797442	191800015	.	+	.	gene_id "ENSG00000115419.8"; transcript_id "ENST00000338435.4"; gene_type "protein_coding"; gene_status "KNOWN"; gene_name "GLS"; transcript_type "protein_coding"; transcript_status "KNOWN"; transcript_name "GLS-002"; exon_number 15; exon_id "ENSE00001945485.1"; level 2; tag "basic"; tag "CCDS"; ccdsid "CCDS58744.1"; havana_gene "OTTHUMG00000132701.3"; havana_transcript "OTTHUMT00000335598.1";	distance:1251	chr2	191798770	chr2	HAVANA	exon	191797442	191800015	.	+	.	gene_id "ENSG00000115419.8"; transcript_id "ENST00000338435.4"; gene_type "protein_coding"; gene_status "KNOWN"; gene_name "GLS"; transcript_type "protein_coding"; transcript_status "KNOWN"; transcript_name "GLS-002"; exon_number 15; exon_id "ENSE00001945485.1"; level 2; tag "basic"; tag "CCDS"; ccdsid "CCDS58744.1"; havana_gene "OTTHUMG00000132701.3"; havana_transcript "OTTHUMT00000335598.1";	distance:1328
MS	chr13	53039588	chr13	HAVANA	exon	53039430	53039978	.	+	.	gene_id "ENSG00000136108.10"; transcript_id "ENST00000378034.3"; gene_type "protein_coding"; gene_status "KNOWN"; gene_name "CKAP2"; transcript_type "protein_coding"; transcript_status "KNOWN"; transcript_name "CKAP2-002"; exon_number 6; exon_id "ENSE00001475977.2"; level 2; tag "basic"; havana_gene "OTTHUMG00000016967.6"; havana_transcript "OTTHUMT00000045071.3";	distance:390	chr13	53039600	chr13	HAVANA	exon	53039430	53039978	.	+	.	gene_id "ENSG00000136108.10"; transcript_id "ENST00000378034.3"; gene_type "protein_coding"; gene_status "KNOWN"; gene_name "CKAP2"; transcript_type "protein_coding"; transcript_status "KNOWN"; transcript_name "CKAP2-002"; exon_number 6; exon_id "ENSE00001475977.2"; level 2; tag "basic"; havana_gene "OTTHUMG00000016967.6"; havana_transcript "OTTHUMT00000045071.3";	distance:378
SM	chr3	196730467											chr3	196730732	chr3	HAVANA	exon	196730621	196730841	.	+	.	gene_id "ENSG00000228109.1"; transcript_id "ENST00000414354.1"; gene_type "antisense"; gene_status "NOVEL"; gene_name "MFI2-AS1"; transcript_type "antisense"; transcript_status "KNOWN"; transcript_name "MFI2-AS1-004"; exon_number 1; exon_id "ENSE00001595625.1"; level 1; tag "basic"; tag "exp_conf"; havana_gene "OTTHUMG00000155519.1"; havana_transcript "OTTHUMT00000340468.1";	distance:111
SM	chr2	191798693	chr2	HAVANA	exon	191797442	191800015	.	+	.	gene_id "ENSG00000115419.8"; transcript_id "ENST00000338435.4"; gene_type "protein_coding"; gene_status "KNOWN"; gene_name "GLS"; transcript_type "protein_coding"; transcript_status "KNOWN"; transcript_name "GLS-002"; exon_number 15; exon_id "ENSE00001945485.1"; level 2; tag "basic"; tag "CCDS"; ccdsid "CCDS58744.1"; havana_gene "OTTHUMG00000132701.3"; havana_transcript "OTTHUMT00000335598.1";	distance:1251	chr2	191798774	chr2	HAVANA	exon	191797442	191800015	.	+	.	gene_id "ENSG00000115419.8"; transcript_id "ENST00000338435.4"; gene_type "protein_coding"; gene_status "KNOWN"; gene_name "GLS"; transcript_type "protein_coding"; transcript_status "KNOWN"; transcript_name "GLS-002"; exon_number 15; exon_id "ENSE00001945485.1"; level 2; tag "basic"; tag "CCDS"; ccdsid "CCDS58744.1"; havana_gene "OTTHUMG00000132701.3"; havana_transcript "OTTHUMT00000335598.1";	distance:1332
MS	chr5	151042680	chr5	HAVANA	exon	151040657	151043160	.	-	.	gene_id "ENSG00000113140.6"; transcript_id "ENST00000231061.4"; gene_type "protein_coding"; gene_status "KNOWN"; gene_name "SPARC"; transcript_type "protein_coding"; transcript_status "KNOWN"; transcript_name "SPARC-001"; exon_number 10; exon_id "ENSE00001023043.8"; level 2; tag "basic"; tag "appris_principal"; tag "CCDS"; ccdsid "CCDS4318.1"; havana_gene "OTTHUMG00000130122.3"; havana_transcript…	distance:480	chr5	151042727	chr5	HAVANA	exon	151040657	151043160	.	-	.	gene_id "ENSG00000113140.6"; transcript_id "ENST00000231061.4"; gene_type "protein_coding"; gene_status "KNOWN"; gene_name "SPARC"; transcript_type "protein_coding"; transcript_status "KNOWN"; transcript_name "SPARC-001"; exon_number 10; exon_id "ENSE00001023043.8"; level 2; tag "basic"; tag "appris_principal"; tag "CCDS"; ccdsid "CCDS4318.1"; havana_gene "OTTHUMG00000130122.3"; havana_transcript…	distance:433
MS	chr6	35801334	chr6	HAVANA	exon	35800743	35803265	.	-	.	gene_id "ENSG00000096063.10"; transcript_id "ENST00000373825.2"; gene_type "protein_coding"; gene_status "KNOWN"; gene_name "SRPK1"; transcript_type "protein_coding"; transcript_status "KNOWN"; transcript_name "SRPK1-001"; exon_number 16; exon_id "ENSE00002026764.1"; level 2; tag "basic"; tag "appris_principal"; tag "CCDS"; ccdsid "CCDS47415.1"; havana_gene "OTTHUMG00000014583.5"; havana_transcri…	distance:1931	chr6	35801433	chr6	HAVANA	exon	35801387	35801651	.	+	.	gene_id "ENSG00000197753.6"; transcript_id "ENST00000496656.1"; gene_type "protein_coding"; gene_status "NOVEL"; gene_name "LHFPL5"; transcript_type "processed_transcript"; transcript_status "KNOWN"; transcript_name "LHFPL5-001"; exon_number 4; exon_id "ENSE00001938133.1"; level 2; tag "basic"; havana_gene "OTTHUMG00000014584.1"; havana_transcript "OTTHUMT00000040322.1";	distance:218
MS	chr2	237998601	chr2	HAVANA	exon	237998505	237998637	.	+	.	gene_id "ENSG00000198612.6"; transcript_id "ENST00000354371.2"; gene_type "protein_coding"; gene_status "KNOWN"; gene_name "COPS8"; transcript_type "protein_coding"; transcript_status "KNOWN"; transcript_name "COPS8-001"; exon_number 4; exon_id "ENSE00003546557.1"; level 2; tag "basic"; tag "appris_candidate_longest"; tag "CCDS"; ccdsid "CCDS2517.1"; havana_gene "OTTHUMG00000133297.4"; havana_tra…	distance:36	chr2	237998601	chr2	HAVANA	exon	237998505	237998637	.	+	.	gene_id "ENSG00000198612.6"; transcript_id "ENST00000354371.2"; gene_type "protein_coding"; gene_status "KNOWN"; gene_name "COPS8"; transcript_type "protein_coding"; transcript_status "KNOWN"; transcript_name "COPS8-001"; exon_number 4; exon_id "ENSE00003546557.1"; level 2; tag "basic"; tag "appris_candidate_longest"; tag "CCDS"; ccdsid "CCDS2517.1"; havana_gene "OTTHUMG00000133297.4"; havana_tra…	distance:36
MS	chr5	44744549											chr5	44744603
MS	chr7	32525881	chr7	HAVANA	exon	32524951	32526905	.	-	.	gene_id "ENSG00000106355.5"; transcript_id "ENST00000450169.2"; gene_type "protein_coding"; gene_status "KNOWN"; gene_name "LSM5"; transcript_type "protein_coding"; transcript_status "KNOWN"; transcript_name "LSM5-001"; exon_number 5; exon_id "ENSE00001682291.2"; level 2; tag "basic"; tag "appris_principal"; tag "CCDS"; ccdsid "CCDS5438.1"; havana_gene "OTTHUMG00000022913.3"; havana_transcript "O…	distance:1024	chr7	32525910	chr7	HAVANA	exon	32524951	32526905	.	-	.	gene_id "ENSG00000106355.5"; transcript_id "ENST00000450169.2"; gene_type "protein_coding"; gene_status "KNOWN"; gene_name "LSM5"; transcript_type "protein_coding"; transcript_status "KNOWN"; transcript_name "LSM5-001"; exon_number 5; exon_id "ENSE00001682291.2"; level 2; tag "basic"; tag "appris_principal"; tag "CCDS"; ccdsid "CCDS5438.1"; havana_gene "OTTHUMG00000022913.3"; havana_transcript "O…	distance:995
MS	chr14	66083005	chr14	HAVANA	exon	66082929	66083091	.	+	.	gene_id "ENSG00000033170.12"; transcript_id "ENST00000360689.5"; gene_type "protein_coding"; gene_status "KNOWN"; gene_name "FUT8"; transcript_type "protein_coding"; transcript_status "KNOWN"; transcript_name "FUT8-001"; exon_number 5; exon_id "ENSE00003576253.1"; level 2; tag "basic"; tag "appris_principal"; tag "CCDS"; ccdsid "CCDS9775.1"; havana_gene "OTTHUMG00000142818.2"; havana_transcript "…	distance:86	chr14	66208892	chr14	HAVANA	exon	66208811	66210839	.	+	.	gene_id "ENSG00000033170.12"; transcript_id "ENST00000360689.5"; gene_type "protein_coding"; gene_status "KNOWN"; gene_name "FUT8"; transcript_type "protein_coding"; transcript_status "KNOWN"; transcript_name "FUT8-001"; exon_number 11; exon_id "ENSE00001953869.1"; level 2; tag "basic"; tag "appris_principal"; tag "CCDS"; ccdsid "CCDS9775.1"; havana_gene "OTTHUMG00000142818.2"; havana_transcript …	distance:1947
SM	chr9	104327923											chr9	104327963
MS	chr14	66083005	chr14	HAVANA	exon	66082929	66083091	.	+	.	gene_id "ENSG00000033170.12"; transcript_id "ENST00000360689.5"; gene_type "protein_coding"; gene_status "KNOWN"; gene_name "FUT8"; transcript_type "protein_coding"; transcript_status "KNOWN"; transcript_name "FUT8-001"; exon_number 5; exon_id "ENSE00003576253.1"; level 2; tag "basic"; tag "appris_principal"; tag "CCDS"; ccdsid "CCDS9775.1"; havana_gene "OTTHUMG00000142818.2"; havana_transcript "…	distance:86	chr14	66208892	chr14	HAVANA	exon	66208811	66210839	.	+	.	gene_id "ENSG00000033170.12"; transcript_id "ENST00000360689.5"; gene_type "protein_coding"; gene_status "KNOWN"; gene_name "FUT8"; transcript_type "protein_coding"; transcript_status "KNOWN"; transcript_name "FUT8-001"; exon_number 11; exon_id "ENSE00001953869.1"; level 2; tag "basic"; tag "appris_principal"; tag "CCDS"; ccdsid "CCDS9775.1"; havana_gene "OTTHUMG00000142818.2"; havana_transcript …	distance:1947
MS	chr11	28057589											chr11	28057637
MS	chr14	66083005	chr14	HAVANA	exon	66082929	66083091	.	+	.	gene_id "ENSG00000033170.12"; transcript_id "ENST00000360689.5"; gene_type "protein_coding"; gene_status "KNOWN"; gene_name "FUT8"; transcript_type "protein_coding"; transcript_status "KNOWN"; transcript_name "FUT8-001"; exon_number 5; exon_id "ENSE00003576253.1"; level 2; tag "basic"; tag "appris_principal"; tag "CCDS"; ccdsid "CCDS9775.1"; havana_gene "OTTHUMG00000142818.2"; havana_transcript "…	distance:86	chr14	66208892	chr14	HAVANA	exon	66208811	66210839	.	+	.	gene_id "ENSG00000033170.12"; transcript_id "ENST00000360689.5"; gene_type "protein_coding"; gene_status "KNOWN"; gene_name "FUT8"; transcript_type "protein_coding"; transcript_status "KNOWN"; transcript_name "FUT8-001"; exon_number 11; exon_id "ENSE00001953869.1"; level 2; tag "basic"; tag "appris_principal"; tag "CCDS"; ccdsid "CCDS9775.1"; havana_gene "OTTHUMG00000142818.2"; havana_transcript …	distance:1947
MS	chr11	28057589											chr11	28057637
SM	chr1	109479755	chr1	HAVANA	exon	109479699	109480040	.	-	.	gene_id "ENSG00000121940.11"; transcript_id "ENST00000356970.2"; gene_type "protein_coding"; gene_status "KNOWN"; gene_name "CLCC1"; transcript_type "protein_coding"; transcript_status "KNOWN"; transcript_name "CLCC1-001"; exon_number 10; exon_id "ENSE00000826665.1"; level 2; tag "basic"; tag "appris_principal"; tag "CCDS"; ccdsid "CCDS41362.1"; havana_gene "OTTHUMG00000011732.1"; havana_transcri…	distance:56	chr1	109479932	chr1	HAVANA	exon	109479699	109480040	.	-	.	gene_id "ENSG00000121940.11"; transcript_id "ENST00000356970.2"; gene_type "protein_coding"; gene_status "KNOWN"; gene_name "CLCC1"; transcript_type "protein_coding"; transcript_status "KNOWN"; transcript_name "CLCC1-001"; exon_number 10; exon_id "ENSE00000826665.1"; level 2; tag "basic"; tag "appris_principal"; tag "CCDS"; ccdsid "CCDS41362.1"; havana_gene "OTTHUMG00000011732.1"; havana_transcri…	distance:233
SM	chr1	222906768	chr1	HAVANA	exon	222905970	222908538	.	+	.	gene_id "ENSG00000162819.7"; transcript_id "ENST00000340934.5"; gene_type "protein_coding"; gene_status "KNOWN"; gene_name "BROX"; transcript_type "protein_coding"; transcript_status "NOVEL"; transcript_name "BROX-001"; exon_number 13; exon_id "ENSE00001442891.4"; level 2; tag "basic"; tag "appris_principal"; tag "CCDS"; ccdsid "CCDS1534.1"; havana_gene "OTTHUMG00000037650.2"; havana_transcript "…	distance:798	chr1	222906783	chr1	HAVANA	exon	222905970	222908538	.	+	.	gene_id "ENSG00000162819.7"; transcript_id "ENST00000340934.5"; gene_type "protein_coding"; gene_status "KNOWN"; gene_name "BROX"; transcript_type "protein_coding"; transcript_status "NOVEL"; transcript_name "BROX-001"; exon_number 13; exon_id "ENSE00001442891.4"; level 2; tag "basic"; tag "appris_principal"; tag "CCDS"; ccdsid "CCDS1534.1"; havana_gene "OTTHUMG00000037650.2"; havana_transcript "…	distance:813
SM	chrM	2828	chrM	ENSEMBL	exon	1671	3229	.	+	.	gene_id "ENSG00000210082.2"; transcript_id "ENST00000387347.2"; gene_type "Mt_rRNA"; gene_status "KNOWN"; gene_name "MT-RNR2"; transcript_type "Mt_rRNA"; transcript_status "KNOWN"; transcript_name "MT-RNR2-201"; exon_number 1; exon_id "ENSE00001544497.2"; level 3; tag "basic";	distance:1157	chrM	2891	chrM	ENSEMBL	exon	1671	3229	.	+	.	gene_id "ENSG00000210082.2"; transcript_id "ENST00000387347.2"; gene_type "Mt_rRNA"; gene_status "KNOWN"; gene_name "MT-RNR2"; transcript_type "Mt_rRNA"; transcript_status "KNOWN"; transcript_name "MT-RNR2-201"; exon_number 1; exon_id "ENSE00001544497.2"; level 3; tag "basic";	distance:1220
SM	chr15	81271594	chr15	HAVANA	exon	81271272	81271818	.	-	.	gene_id "ENSG00000117899.6"; transcript_id "ENST00000561312.1"; gene_type "protein_coding"; gene_status "KNOWN"; gene_name "MESDC2"; transcript_type "nonsense_mediated_decay"; transcript_status "KNOWN"; transcript_name "MESDC2-002"; exon_number 3; exon_id "ENSE00002559771.1"; level 2; tag "CCDS"; ccdsid "CCDS32308.1"; havana_gene "OTTHUMG00000172288.2"; havana_transcript "OTTHUMT00000417674.1";	distance:322	chr15	81271594	chr15	HAVANA	exon	81271272	81271818	.	-	.	gene_id "ENSG00000117899.6"; transcript_id "ENST00000561312.1"; gene_type "protein_coding"; gene_status "KNOWN"; gene_name "MESDC2"; transcript_type "nonsense_mediated_decay"; transcript_status "KNOWN"; transcript_name "MESDC2-002"; exon_number 3; exon_id "ENSE00002559771.1"; level 2; tag "CCDS"; ccdsid "CCDS32308.1"; havana_gene "OTTHUMG00000172288.2"; havana_transcript "OTTHUMT00000417674.1";	distance:322
MS	chr2	237998601	chr2	HAVANA	exon	237998505	237998637	.	+	.	gene_id "ENSG00000198612.6"; transcript_id "ENST00000354371.2"; gene_type "protein_coding"; gene_status "KNOWN"; gene_name "COPS8"; transcript_type "protein_coding"; transcript_status "KNOWN"; transcript_name "COPS8-001"; exon_number 4; exon_id "ENSE00003546557.1"; level 2; tag "basic"; tag "appris_candidate_longest"; tag "CCDS"; ccdsid "CCDS2517.1"; havana_gene "OTTHUMG00000133297.4"; havana_tra…	distance:36	chr2	237998601	chr2	HAVANA	exon	237998505	237998637	.	+	.	gene_id "ENSG00000198612.6"; transcript_id "ENST00000354371.2"; gene_type "protein_coding"; gene_status "KNOWN"; gene_name "COPS8"; transcript_type "protein_coding"; transcript_status "KNOWN"; transcript_name "COPS8-001"; exon_number 4; exon_id "ENSE00003546557.1"; level 2; tag "basic"; tag "appris_candidate_longest"; tag "CCDS"; ccdsid "CCDS2517.1"; havana_gene "OTTHUMG00000133297.4"; havana_tra…	distance:36
MS	chr11	28057596											chr11	28057637
MS	chr5	44744549											chr5	44744603
MS	chr5	44744549											chr5	44744603
SM	chr2	191798693	chr2	HAVANA	exon	191797442	191800015	.	+	.	gene_id "ENSG00000115419.8"; transcript_id "ENST00000338435.4"; gene_type "protein_coding"; gene_status "KNOWN"; gene_name "GLS"; transcript_type "protein_coding"; transcript_status "KNOWN"; transcript_name "GLS-002"; exon_number 15; exon_id "ENSE00001945485.1"; level 2; tag "basic"; tag "CCDS"; ccdsid "CCDS58744.1"; havana_gene "OTTHUMG00000132701.3"; havana_transcript "OTTHUMT00000335598.1";	distance:1251	chr2	191798774	chr2	HAVANA	exon	191797442	191800015	.	+	.	gene_id "ENSG00000115419.8"; transcript_id "ENST00000338435.4"; gene_type "protein_coding"; gene_status "KNOWN"; gene_name "GLS"; transcript_type "protein_coding"; transcript_status "KNOWN"; transcript_name "GLS-002"; exon_number 15; exon_id "ENSE00001945485.1"; level 2; tag "basic"; tag "CCDS"; ccdsid "CCDS58744.1"; havana_gene "OTTHUMG00000132701.3"; havana_transcript "OTTHUMT00000335598.1";	distance:1332
MS	chr11	28057589											chr11	28057637
SM	chr6	170844363	chr6	HAVANA	exon	170844205	170844493	.	-	.	gene_id "ENSG00000008018.8"; transcript_id "ENST00000262193.6"; gene_type "protein_coding"; gene_status "KNOWN"; gene_name "PSMB1"; transcript_type "protein_coding"; transcript_status "KNOWN"; transcript_name "PSMB1-001"; exon_number 6; exon_id "ENSE00001209949.8"; level 2; tag "basic"; tag "appris_principal"; tag "CCDS"; ccdsid "CCDS34577.1"; havana_gene "OTTHUMG00000016087.2"; havana_transcript…	distance:158	chr6	170844365	chr6	HAVANA	exon	170844205	170844493	.	-	.	gene_id "ENSG00000008018.8"; transcript_id "ENST00000262193.6"; gene_type "protein_coding"; gene_status "KNOWN"; gene_name "PSMB1"; transcript_type "protein_coding"; transcript_status "KNOWN"; transcript_name "PSMB1-001"; exon_number 6; exon_id "ENSE00001209949.8"; level 2; tag "basic"; tag "appris_principal"; tag "CCDS"; ccdsid "CCDS34577.1"; havana_gene "OTTHUMG00000016087.2"; havana_transcript…	distance:160
MS	chr5	44744549											chr5	44744603
SM	chr1	222906768	chr1	HAVANA	exon	222905970	222908538	.	+	.	gene_id "ENSG00000162819.7"; transcript_id "ENST00000340934.5"; gene_type "protein_coding"; gene_status "KNOWN"; gene_name "BROX"; transcript_type "protein_coding"; transcript_status "NOVEL"; transcript_name "BROX-001"; exon_number 13; exon_id "ENSE00001442891.4"; level 2; tag "basic"; tag "appris_principal"; tag "CCDS"; ccdsid "CCDS1534.1"; havana_gene "OTTHUMG00000037650.2"; havana_transcript "…	distance:798	chr1	222906783	chr1	HAVANA	exon	222905970	222908538	.	+	.	gene_id "ENSG00000162819.7"; transcript_id "ENST00000340934.5"; gene_type "protein_coding"; gene_status "KNOWN"; gene_name "BROX"; transcript_type "protein_coding"; transcript_status "NOVEL"; transcript_name "BROX-001"; exon_number 13; exon_id "ENSE00001442891.4"; level 2; tag "basic"; tag "appris_principal"; tag "CCDS"; ccdsid "CCDS1534.1"; havana_gene "OTTHUMG00000037650.2"; havana_transcript "…	distance:813
MS	chr5	96350724	chr5	HAVANA	exon	96350643	96350799	.	+	.	gene_id "ENSG00000113441.11"; transcript_id "ENST00000231368.5"; gene_type "protein_coding"; gene_status "KNOWN"; gene_name "LNPEP"; transcript_type "protein_coding"; transcript_status "KNOWN"; transcript_name "LNPEP-001"; exon_number 13; exon_id "ENSE00001083383.1"; level 2; tag "basic"; tag "appris_principal"; tag "CCDS"; ccdsid "CCDS4087.1"; havana_gene "OTTHUMG00000128719.4"; havana_transcrip…	distance:75	chr5	96350734	chr5	HAVANA	exon	96350643	96350799	.	+	.	gene_id "ENSG00000113441.11"; transcript_id "ENST00000231368.5"; gene_type "protein_coding"; gene_status "KNOWN"; gene_name "LNPEP"; transcript_type "protein_coding"; transcript_status "KNOWN"; transcript_name "LNPEP-001"; exon_number 13; exon_id "ENSE00001083383.1"; level 2; tag "basic"; tag "appris_principal"; tag "CCDS"; ccdsid "CCDS4087.1"; havana_gene "OTTHUMG00000128719.4"; havana_transcrip…	distance:65
MS	chr5	151042680	chr5	HAVANA	exon	151040657	151043160	.	-	.	gene_id "ENSG00000113140.6"; transcript_id "ENST00000231061.4"; gene_type "protein_coding"; gene_status "KNOWN"; gene_name "SPARC"; transcript_type "protein_coding"; transcript_status "KNOWN"; transcript_name "SPARC-001"; exon_number 10; exon_id "ENSE00001023043.8"; level 2; tag "basic"; tag "appris_principal"; tag "CCDS"; ccdsid "CCDS4318.1"; havana_gene "OTTHUMG00000130122.3"; havana_transcript…	distance:480	chr5	151042727	chr5	HAVANA	exon	151040657	151043160	.	-	.	gene_id "ENSG00000113140.6"; transcript_id "ENST00000231061.4"; gene_type "protein_coding"; gene_status "KNOWN"; gene_name "SPARC"; transcript_type "protein_coding"; transcript_status "KNOWN"; transcript_name "SPARC-001"; exon_number 10; exon_id "ENSE00001023043.8"; level 2; tag "basic"; tag "appris_principal"; tag "CCDS"; ccdsid "CCDS4318.1"; havana_gene "OTTHUMG00000130122.3"; havana_transcript…	distance:433
SM	chr10	62553644	chr10	HAVANA	exon	62553635	62554610	.	+	.	gene_id "ENSG00000170312.11"; transcript_id "ENST00000395284.3"; gene_type "protein_coding"; gene_status "KNOWN"; gene_name "CDK1"; transcript_type "protein_coding"; transcript_status "KNOWN"; transcript_name "CDK1-007"; exon_number 8; exon_id "ENSE00001461632.1"; level 2; tag "not_organism_supported"; tag "basic"; tag "appris_candidate_longest"; tag "CCDS"; ccdsid "CCDS44408.1"; havana_gene "OTT…	distance:9	chr10	62553694	chr10	HAVANA	exon	62553635	62554610	.	+	.	gene_id "ENSG00000170312.11"; transcript_id "ENST00000395284.3"; gene_type "protein_coding"; gene_status "KNOWN"; gene_name "CDK1"; transcript_type "protein_coding"; transcript_status "KNOWN"; transcript_name "CDK1-007"; exon_number 8; exon_id "ENSE00001461632.1"; level 2; tag "not_organism_supported"; tag "basic"; tag "appris_candidate_longest"; tag "CCDS"; ccdsid "CCDS44408.1"; havana_gene "OTT…	distance:59
SM	chr15	81271594	chr15	HAVANA	exon	81271272	81271818	.	-	.	gene_id "ENSG00000117899.6"; transcript_id "ENST00000561312.1"; gene_type "protein_coding"; gene_status "KNOWN"; gene_name "MESDC2"; transcript_type "nonsense_mediated_decay"; transcript_status "KNOWN"; transcript_name "MESDC2-002"; exon_number 3; exon_id "ENSE00002559771.1"; level 2; tag "CCDS"; ccdsid "CCDS32308.1"; havana_gene "OTTHUMG00000172288.2"; havana_transcript "OTTHUMT00000417674.1";	distance:322	chr15	81271594	chr15	HAVANA	exon	81271272	81271818	.	-	.	gene_id "ENSG00000117899.6"; transcript_id "ENST00000561312.1"; gene_type "protein_coding"; gene_status "KNOWN"; gene_name "MESDC2"; transcript_type "nonsense_mediated_decay"; transcript_status "KNOWN"; transcript_name "MESDC2-002"; exon_number 3; exon_id "ENSE00002559771.1"; level 2; tag "CCDS"; ccdsid "CCDS32308.1"; havana_gene "OTTHUMG00000172288.2"; havana_transcript "OTTHUMT00000417674.1";	distance:322
SM	chr15	81271594	chr15	HAVANA	exon	81271272	81271818	.	-	.	gene_id "ENSG00000117899.6"; transcript_id "ENST00000561312.1"; gene_type "protein_coding"; gene_status "KNOWN"; gene_name "MESDC2"; transcript_type "nonsense_mediated_decay"; transcript_status "KNOWN"; transcript_name "MESDC2-002"; exon_number 3; exon_id "ENSE00002559771.1"; level 2; tag "CCDS"; ccdsid "CCDS32308.1"; havana_gene "OTTHUMG00000172288.2"; havana_transcript "OTTHUMT00000417674.1";	distance:322	chr15	81271594	chr15	HAVANA	exon	81271272	81271818	.	-	.	gene_id "ENSG00000117899.6"; transcript_id "ENST00000561312.1"; gene_type "protein_coding"; gene_status "KNOWN"; gene_name "MESDC2"; transcript_type "nonsense_mediated_decay"; transcript_status "KNOWN"; transcript_name "MESDC2-002"; exon_number 3; exon_id "ENSE00002559771.1"; level 2; tag "CCDS"; ccdsid "CCDS32308.1"; havana_gene "OTTHUMG00000172288.2"; havana_transcript "OTTHUMT00000417674.1";	distance:322
MS	chr14	66083005	chr14	HAVANA	exon	66082929	66083091	.	+	.	gene_id "ENSG00000033170.12"; transcript_id "ENST00000360689.5"; gene_type "protein_coding"; gene_status "KNOWN"; gene_name "FUT8"; transcript_type "protein_coding"; transcript_status "KNOWN"; transcript_name "FUT8-001"; exon_number 5; exon_id "ENSE00003576253.1"; level 2; tag "basic"; tag "appris_principal"; tag "CCDS"; ccdsid "CCDS9775.1"; havana_gene "OTTHUMG00000142818.2"; havana_transcript "…	distance:86	chr14	66208892	chr14	HAVANA	exon	66208811	66210839	.	+	.	gene_id "ENSG00000033170.12"; transcript_id "ENST00000360689.5"; gene_type "protein_coding"; gene_status "KNOWN"; gene_name "FUT8"; transcript_type "protein_coding"; transcript_status "KNOWN"; transcript_name "FUT8-001"; exon_number 11; exon_id "ENSE00001953869.1"; level 2; tag "basic"; tag "appris_principal"; tag "CCDS"; ccdsid "CCDS9775.1"; havana_gene "OTTHUMG00000142818.2"; havana_transcript …	distance:1947
MS	chr8	27464024	chr8	HAVANA	exon	27463871	27464041	.	-	.	gene_id "ENSG00000120885.15"; transcript_id "ENST00000316403.10"; gene_type "protein_coding"; gene_status "KNOWN"; gene_name "CLU"; transcript_type "protein_coding"; transcript_status "KNOWN"; transcript_name "CLU-001"; exon_number 4; exon_id "ENSE00003473227.1"; level 2; tag "basic"; tag "appris_principal"; tag "CCDS"; ccdsid "CCDS47832.1"; havana_gene "OTTHUMG00000102114.5"; havana_transcript "…	distance:17	chr8	27464041	chr8	HAVANA	exon	27463871	27464041	.	-	.	gene_id "ENSG00000120885.15"; transcript_id "ENST00000316403.10"; gene_type "protein_coding"; gene_status "KNOWN"; gene_name "CLU"; transcript_type "protein_coding"; transcript_status "KNOWN"; transcript_name "CLU-001"; exon_number 4; exon_id "ENSE00003473227.1"; level 2; tag "basic"; tag "appris_principal"; tag "CCDS"; ccdsid "CCDS47832.1"; havana_gene "OTTHUMG00000102114.5"; havana_transcript "…	distance:0
MS	chr1	8938749	chr1	HAVANA	exon	8938639	8938749	.	-	.	gene_id "ENSG00000074800.9"; transcript_id "ENST00000234590.4"; gene_type "protein_coding"; gene_status "KNOWN"; gene_name "ENO1"; transcript_type "protein_coding"; transcript_status "KNOWN"; transcript_name "ENO1-001"; exon_number 1; exon_id "ENSE00001839322.1"; level 2; tag "basic"; tag "appris_principal"; tag "CCDS"; ccdsid "CCDS97.1"; havana_gene "OTTHUMG00000001773.3"; havana_transcript "OTT…	distance:0	chr1	236646640	chr1	HAVANA	exon	236645567	236648214	.	+	.	gene_id "ENSG00000186197.8"; transcript_id "ENST00000359362.5"; gene_type "protein_coding"; gene_status "KNOWN"; gene_name "EDARADD"; transcript_type "protein_coding"; transcript_status "KNOWN"; transcript_name "EDARADD-002"; exon_number 6; exon_id "ENSE00001726337.3"; level 2; tag "basic"; tag "appris_principal"; tag "CCDS"; ccdsid "CCDS31065.1"; havana_gene "OTTHUMG00000039954.2"; havana_transc…	distance:1574
SM	chrX	30744968											chrX	101033749
SM	chr5	54579539	chr5	HAVANA	exon	54579031	54579639	.	-	.	gene_id "ENSG00000067248.5"; transcript_id "ENST00000251636.5"; gene_type "protein_coding"; gene_status "KNOWN"; gene_name "DHX29"; transcript_type "protein_coding"; transcript_status "KNOWN"; transcript_name "DHX29-001"; exon_number 11; exon_id "ENSE00001261045.1"; level 2; tag "basic"; tag "appris_principal"; tag "CCDS"; ccdsid "CCDS34158.1"; havana_gene "OTTHUMG00000162313.1"; havana_transcrip…	distance:508	chr5	54579556	chr5	HAVANA	exon	54579031	54579639	.	-	.	gene_id "ENSG00000067248.5"; transcript_id "ENST00000251636.5"; gene_type "protein_coding"; gene_status "KNOWN"; gene_name "DHX29"; transcript_type "protein_coding"; transcript_status "KNOWN"; transcript_name "DHX29-001"; exon_number 11; exon_id "ENSE00001261045.1"; level 2; tag "basic"; tag "appris_principal"; tag "CCDS"; ccdsid "CCDS34158.1"; havana_gene "OTTHUMG00000162313.1"; havana_transcrip…	distance:525
SM	chr9	104327923											chr9	104327963
MS	chr3	47958312	chr3	HAVANA	exon	47957441	47958664	.	-	.	gene_id "ENSG00000047849.17"; transcript_id "ENST00000395734.3"; gene_type "protein_coding"; gene_status "KNOWN"; gene_name "MAP4"; transcript_type "protein_coding"; transcript_status "KNOWN"; transcript_name "MAP4-006"; exon_number 7; exon_id "ENSE00001663893.1"; level 2; tag "basic"; tag "appris_candidate"; tag "CCDS"; ccdsid "CCDS46818.1"; havana_gene "OTTHUMG00000156828.3"; havana_transcript …	distance:352	chr3	47958666	chr3	ENSEMBL	exon	47958360	47958664	.	-	.	gene_id "ENSG00000047849.17"; transcript_id "ENST00000383737.4"; gene_type "protein_coding"; gene_status "KNOWN"; gene_name "MAP4"; transcript_type "protein_coding"; transcript_status "KNOWN"; transcript_name "MAP4-202"; exon_number 7; exon_id "ENSE00001702100.1"; level 3; tag "basic"; havana_gene "OTTHUMG00000156828.3";	distance:2
MS	chr13	53039588	chr13	HAVANA	exon	53039430	53039978	.	+	.	gene_id "ENSG00000136108.10"; transcript_id "ENST00000378034.3"; gene_type "protein_coding"; gene_status "KNOWN"; gene_name "CKAP2"; transcript_type "protein_coding"; transcript_status "KNOWN"; transcript_name "CKAP2-002"; exon_number 6; exon_id "ENSE00001475977.2"; level 2; tag "basic"; havana_gene "OTTHUMG00000016967.6"; havana_transcript "OTTHUMT00000045071.3";	distance:390	chr13	53039600	chr13	HAVANA	exon	53039430	53039978	.	+	.	gene_id "ENSG00000136108.10"; transcript_id "ENST00000378034.3"; gene_type "protein_coding"; gene_status "KNOWN"; gene_name "CKAP2"; transcript_type "protein_coding"; transcript_status "KNOWN"; transcript_name "CKAP2-002"; exon_number 6; exon_id "ENSE00001475977.2"; level 2; tag "basic"; havana_gene "OTTHUMG00000016967.6"; havana_transcript "OTTHUMT00000045071.3";	distance:378
MS	chr5	96350724	chr5	HAVANA	exon	96350643	96350799	.	+	.	gene_id "ENSG00000113441.11"; transcript_id "ENST00000231368.5"; gene_type "protein_coding"; gene_status "KNOWN"; gene_name "LNPEP"; transcript_type "protein_coding"; transcript_status "KNOWN"; transcript_name "LNPEP-001"; exon_number 13; exon_id "ENSE00001083383.1"; level 2; tag "basic"; tag "appris_principal"; tag "CCDS"; ccdsid "CCDS4087.1"; havana_gene "OTTHUMG00000128719.4"; havana_transcrip…	distance:75	chr5	96350734	chr5	HAVANA	exon	96350643	96350799	.	+	.	gene_id "ENSG00000113441.11"; transcript_id "ENST00000231368.5"; gene_type "protein_coding"; gene_status "KNOWN"; gene_name "LNPEP"; transcript_type "protein_coding"; transcript_status "KNOWN"; transcript_name "LNPEP-001"; exon_number 13; exon_id "ENSE00001083383.1"; level 2; tag "basic"; tag "appris_principal"; tag "CCDS"; ccdsid "CCDS4087.1"; havana_gene "OTTHUMG00000128719.4"; havana_transcrip…	distance:65
SM	chr6	170844363	chr6	HAVANA	exon	170844205	170844493	.	-	.	gene_id "ENSG00000008018.8"; transcript_id "ENST00000262193.6"; gene_type "protein_coding"; gene_status "KNOWN"; gene_name "PSMB1"; transcript_type "protein_coding"; transcript_status "KNOWN"; transcript_name "PSMB1-001"; exon_number 6; exon_id "ENSE00001209949.8"; level 2; tag "basic"; tag "appris_principal"; tag "CCDS"; ccdsid "CCDS34577.1"; havana_gene "OTTHUMG00000016087.2"; havana_transcript…	distance:158	chr6	170844365	chr6	HAVANA	exon	170844205	170844493	.	-	.	gene_id "ENSG00000008018.8"; transcript_id "ENST00000262193.6"; gene_type "protein_coding"; gene_status "KNOWN"; gene_name "PSMB1"; transcript_type "protein_coding"; transcript_status "KNOWN"; transcript_name "PSMB1-001"; exon_number 6; exon_id "ENSE00001209949.8"; level 2; tag "basic"; tag "appris_principal"; tag "CCDS"; ccdsid "CCDS34577.1"; havana_gene "OTTHUMG00000016087.2"; havana_transcript…	distance:160
SM	chr12	111051965	chr12	HAVANA	exon	111051832	111052207	.	+	.	gene_id "ENSG00000204852.11"; transcript_id "ENST00000550703.2"; gene_type "protein_coding"; gene_status "KNOWN"; gene_name "TCTN1"; transcript_type "protein_coding"; transcript_status "PUTATIVE"; transcript_name "TCTN1-021"; exon_number 1; exon_id "ENSE00003544642.1"; level 2; tag "basic"; havana_gene "OTTHUMG00000150051.7"; havana_transcript "OTTHUMT00000404638.2";	distance:133	chr12	111052097	chr12	HAVANA	exon	111051832	111052207	.	+	.	gene_id "ENSG00000204852.11"; transcript_id "ENST00000550703.2"; gene_type "protein_coding"; gene_status "KNOWN"; gene_name "TCTN1"; transcript_type "protein_coding"; transcript_status "PUTATIVE"; transcript_name "TCTN1-021"; exon_number 1; exon_id "ENSE00003544642.1"; level 2; tag "basic"; havana_gene "OTTHUMG00000150051.7"; havana_transcript "OTTHUMT00000404638.2";	distance:265
MS	chr20	56226449	chr20	HAVANA	exon	56223448	56227654	.	-	.	gene_id "ENSG00000124225.11"; transcript_id "ENST00000341744.3"; gene_type "protein_coding"; gene_status "KNOWN"; gene_name "PMEPA1"; transcript_type "protein_coding"; transcript_status "KNOWN"; transcript_name "PMEPA1-001"; exon_number 4; exon_id "ENSE00001927080.1"; level 2; tag "basic"; tag "appris_principal"; tag "CCDS"; ccdsid "CCDS13463.1"; havana_gene "OTTHUMG00000032831.2"; havana_transcr…	distance:1205	chr20	56226609	chr20	HAVANA	exon	56223448	56227654	.	-	.	gene_id "ENSG00000124225.11"; transcript_id "ENST00000341744.3"; gene_type "protein_coding"; gene_status "KNOWN"; gene_name "PMEPA1"; transcript_type "protein_coding"; transcript_status "KNOWN"; transcript_name "PMEPA1-001"; exon_number 4; exon_id "ENSE00001927080.1"; level 2; tag "basic"; tag "appris_principal"; tag "CCDS"; ccdsid "CCDS13463.1"; havana_gene "OTTHUMG00000032831.2"; havana_transcr…	distance:1045
SM	chr5	146780929											chr5	146833111	chr5	HAVANA	exon	146833112	146833522	.	-	.	gene_id "ENSG00000113657.8"; transcript_id "ENST00000398514.3"; gene_type "protein_coding"; gene_status "KNOWN"; gene_name "DPYSL3"; transcript_type "protein_coding"; transcript_status "KNOWN"; transcript_name "DPYSL3-001"; exon_number 1; exon_id "ENSE00002121711.1"; level 2; tag "basic"; tag "appris_principal"; tag "CCDS"; ccdsid "CCDS43381.1"; havana_gene "OTTHUMG00000163437.2"; havana_transcri…	distance:1
SM	chr5	54579539	chr5	HAVANA	exon	54579031	54579639	.	-	.	gene_id "ENSG00000067248.5"; transcript_id "ENST00000251636.5"; gene_type "protein_coding"; gene_status "KNOWN"; gene_name "DHX29"; transcript_type "protein_coding"; transcript_status "KNOWN"; transcript_name "DHX29-001"; exon_number 11; exon_id "ENSE00001261045.1"; level 2; tag "basic"; tag "appris_principal"; tag "CCDS"; ccdsid "CCDS34158.1"; havana_gene "OTTHUMG00000162313.1"; havana_transcrip…	distance:508	chr5	54579556	chr5	HAVANA	exon	54579031	54579639	.	-	.	gene_id "ENSG00000067248.5"; transcript_id "ENST00000251636.5"; gene_type "protein_coding"; gene_status "KNOWN"; gene_name "DHX29"; transcript_type "protein_coding"; transcript_status "KNOWN"; transcript_name "DHX29-001"; exon_number 11; exon_id "ENSE00001261045.1"; level 2; tag "basic"; tag "appris_principal"; tag "CCDS"; ccdsid "CCDS34158.1"; havana_gene "OTTHUMG00000162313.1"; havana_transcrip…	distance:525
MS	chr5	65108214	chr5	HAVANA	exon	65108082	65108218	.	+	.	gene_id "ENSG00000123213.18"; transcript_id "ENST00000380985.5"; gene_type "protein_coding"; gene_status "KNOWN"; gene_name "NLN"; transcript_type "protein_coding"; transcript_status "KNOWN"; transcript_name "NLN-001"; exon_number 12; exon_id "ENSE00003662810.1"; level 2; tag "basic"; tag "appris_principal"; tag "CCDS"; ccdsid "CCDS3989.1"; havana_gene "OTTHUMG00000097803.5"; havana_transcript "O…	distance:4	chr5	65108214	chr5	HAVANA	exon	65108082	65108218	.	+	.	gene_id "ENSG00000123213.18"; transcript_id "ENST00000380985.5"; gene_type "protein_coding"; gene_status "KNOWN"; gene_name "NLN"; transcript_type "protein_coding"; transcript_status "KNOWN"; transcript_name "NLN-001"; exon_number 12; exon_id "ENSE00003662810.1"; level 2; tag "basic"; tag "appris_principal"; tag "CCDS"; ccdsid "CCDS3989.1"; havana_gene "OTTHUMG00000097803.5"; havana_transcript "O…	distance:4
MS	chr5	151042680	chr5	HAVANA	exon	151040657	151043160	.	-	.	gene_id "ENSG00000113140.6"; transcript_id "ENST00000231061.4"; gene_type "protein_coding"; gene_status "KNOWN"; gene_name "SPARC"; transcript_type "protein_coding"; transcript_status "KNOWN"; transcript_name "SPARC-001"; exon_number 10; exon_id "ENSE00001023043.8"; level 2; tag "basic"; tag "appris_principal"; tag "CCDS"; ccdsid "CCDS4318.1"; havana_gene "OTTHUMG00000130122.3"; havana_transcript…	distance:480	chr5	151042727	chr5	HAVANA	exon	151040657	151043160	.	-	.	gene_id "ENSG00000113140.6"; transcript_id "ENST00000231061.4"; gene_type "protein_coding"; gene_status "KNOWN"; gene_name "SPARC"; transcript_type "protein_coding"; transcript_status "KNOWN"; transcript_name "SPARC-001"; exon_number 10; exon_id "ENSE00001023043.8"; level 2; tag "basic"; tag "appris_principal"; tag "CCDS"; ccdsid "CCDS4318.1"; havana_gene "OTTHUMG00000130122.3"; havana_transcript…	distance:433
MS	chr4	120417697	chr4	HAVANA	exon	120415550	120419893	.	-	.	gene_id "ENSG00000138735.11"; transcript_id "ENST00000354960.3"; gene_type "protein_coding"; gene_status "KNOWN"; gene_name "PDE5A"; transcript_type "protein_coding"; transcript_status "KNOWN"; transcript_name "PDE5A-001"; exon_number 21; exon_id "ENSE00001890486.1"; level 2; tag "basic"; tag "CCDS"; ccdsid "CCDS3713.1"; havana_gene "OTTHUMG00000132971.5"; havana_transcript "OTTHUMT00000256529.1";	distance:2196	chr4	120417765	chr4	HAVANA	exon	120415550	120419893	.	-	.	gene_id "ENSG00000138735.11"; transcript_id "ENST00000354960.3"; gene_type "protein_coding"; gene_status "KNOWN"; gene_name "PDE5A"; transcript_type "protein_coding"; transcript_status "KNOWN"; transcript_name "PDE5A-001"; exon_number 21; exon_id "ENSE00001890486.1"; level 2; tag "basic"; tag "CCDS"; ccdsid "CCDS3713.1"; havana_gene "OTTHUMG00000132971.5"; havana_transcript "OTTHUMT00000256529.1";	distance:2128
SM	chr6	170844363	chr6	HAVANA	exon	170844205	170844493	.	-	.	gene_id "ENSG00000008018.8"; transcript_id "ENST00000262193.6"; gene_type "protein_coding"; gene_status "KNOWN"; gene_name "PSMB1"; transcript_type "protein_coding"; transcript_status "KNOWN"; transcript_name "PSMB1-001"; exon_number 6; exon_id "ENSE00001209949.8"; level 2; tag "basic"; tag "appris_principal"; tag "CCDS"; ccdsid "CCDS34577.1"; havana_gene "OTTHUMG00000016087.2"; havana_transcript…	distance:158	chr6	170844365	chr6	HAVANA	exon	170844205	170844493	.	-	.	gene_id "ENSG00000008018.8"; transcript_id "ENST00000262193.6"; gene_type "protein_coding"; gene_status "KNOWN"; gene_name "PSMB1"; transcript_type "protein_coding"; transcript_status "KNOWN"; transcript_name "PSMB1-001"; exon_number 6; exon_id "ENSE00001209949.8"; level 2; tag "basic"; tag "appris_principal"; tag "CCDS"; ccdsid "CCDS34577.1"; havana_gene "OTTHUMG00000016087.2"; havana_transcript…	distance:160
MS	chr2	237998601	chr2	HAVANA	exon	237998505	237998637	.	+	.	gene_id "ENSG00000198612.6"; transcript_id "ENST00000354371.2"; gene_type "protein_coding"; gene_status "KNOWN"; gene_name "COPS8"; transcript_type "protein_coding"; transcript_status "KNOWN"; transcript_name "COPS8-001"; exon_number 4; exon_id "ENSE00003546557.1"; level 2; tag "basic"; tag "appris_candidate_longest"; tag "CCDS"; ccdsid "CCDS2517.1"; havana_gene "OTTHUMG00000133297.4"; havana_tra…	distance:36	chr2	237998601	chr2	HAVANA	exon	237998505	237998637	.	+	.	gene_id "ENSG00000198612.6"; transcript_id "ENST00000354371.2"; gene_type "protein_coding"; gene_status "KNOWN"; gene_name "COPS8"; transcript_type "protein_coding"; transcript_status "KNOWN"; transcript_name "COPS8-001"; exon_number 4; exon_id "ENSE00003546557.1"; level 2; tag "basic"; tag "appris_candidate_longest"; tag "CCDS"; ccdsid "CCDS2517.1"; havana_gene "OTTHUMG00000133297.4"; havana_tra…	distance:36
SM	chr7	44252447	chr7	HAVANA	exon	44251846	44252488	.	+	.	gene_id "ENSG00000106636.3"; transcript_id "ENST00000496112.1"; gene_type "protein_coding"; gene_status "KNOWN"; gene_name "YKT6"; transcript_type "protein_coding"; transcript_status "NOVEL"; transcript_name "YKT6-002"; exon_number 6; exon_id "ENSE00001916300.1"; level 1; tag "basic"; tag "exp_conf"; havana_gene "OTTHUMG00000129089.3"; havana_transcript "OTTHUMT00000343171.1";	distance:601	chr7	44252447	chr7	HAVANA	exon	44251846	44252488	.	+	.	gene_id "ENSG00000106636.3"; transcript_id "ENST00000496112.1"; gene_type "protein_coding"; gene_status "KNOWN"; gene_name "YKT6"; transcript_type "protein_coding"; transcript_status "NOVEL"; transcript_name "YKT6-002"; exon_number 6; exon_id "ENSE00001916300.1"; level 1; tag "basic"; tag "exp_conf"; havana_gene "OTTHUMG00000129089.3"; havana_transcript "OTTHUMT00000343171.1";	distance:601
MS	chr5	151042680	chr5	HAVANA	exon	151040657	151043160	.	-	.	gene_id "ENSG00000113140.6"; transcript_id "ENST00000231061.4"; gene_type "protein_coding"; gene_status "KNOWN"; gene_name "SPARC"; transcript_type "protein_coding"; transcript_status "KNOWN"; transcript_name "SPARC-001"; exon_number 10; exon_id "ENSE00001023043.8"; level 2; tag "basic"; tag "appris_principal"; tag "CCDS"; ccdsid "CCDS4318.1"; havana_gene "OTTHUMG00000130122.3"; havana_transcript…	distance:480	chr5	151042727	chr5	HAVANA	exon	151040657	151043160	.	-	.	gene_id "ENSG00000113140.6"; transcript_id "ENST00000231061.4"; gene_type "protein_coding"; gene_status "KNOWN"; gene_name "SPARC"; transcript_type "protein_coding"; transcript_status "KNOWN"; transcript_name "SPARC-001"; exon_number 10; exon_id "ENSE00001023043.8"; level 2; tag "basic"; tag "appris_principal"; tag "CCDS"; ccdsid "CCDS4318.1"; havana_gene "OTTHUMG00000130122.3"; havana_transcript…	distance:433
MS	chr5	65108214	chr5	HAVANA	exon	65108082	65108218	.	+	.	gene_id "ENSG00000123213.18"; transcript_id "ENST00000380985.5"; gene_type "protein_coding"; gene_status "KNOWN"; gene_name "NLN"; transcript_type "protein_coding"; transcript_status "KNOWN"; transcript_name "NLN-001"; exon_number 12; exon_id "ENSE00003662810.1"; level 2; tag "basic"; tag "appris_principal"; tag "CCDS"; ccdsid "CCDS3989.1"; havana_gene "OTTHUMG00000097803.5"; havana_transcript "O…	distance:4	chr5	65108214	chr5	HAVANA	exon	65108082	65108218	.	+	.	gene_id "ENSG00000123213.18"; transcript_id "ENST00000380985.5"; gene_type "protein_coding"; gene_status "KNOWN"; gene_name "NLN"; transcript_type "protein_coding"; transcript_status "KNOWN"; transcript_name "NLN-001"; exon_number 12; exon_id "ENSE00003662810.1"; level 2; tag "basic"; tag "appris_principal"; tag "CCDS"; ccdsid "CCDS3989.1"; havana_gene "OTTHUMG00000097803.5"; havana_transcript "O…	distance:4
MS	chr5	151042680	chr5	HAVANA	exon	151040657	151043160	.	-	.	gene_id "ENSG00000113140.6"; transcript_id "ENST00000231061.4"; gene_type "protein_coding"; gene_status "KNOWN"; gene_name "SPARC"; transcript_type "protein_coding"; transcript_status "KNOWN"; transcript_name "SPARC-001"; exon_number 10; exon_id "ENSE00001023043.8"; level 2; tag "basic"; tag "appris_principal"; tag "CCDS"; ccdsid "CCDS4318.1"; havana_gene "OTTHUMG00000130122.3"; havana_transcript…	distance:480	chr5	151042727	chr5	HAVANA	exon	151040657	151043160	.	-	.	gene_id "ENSG00000113140.6"; transcript_id "ENST00000231061.4"; gene_type "protein_coding"; gene_status "KNOWN"; gene_name "SPARC"; transcript_type "protein_coding"; transcript_status "KNOWN"; transcript_name "SPARC-001"; exon_number 10; exon_id "ENSE00001023043.8"; level 2; tag "basic"; tag "appris_principal"; tag "CCDS"; ccdsid "CCDS4318.1"; havana_gene "OTTHUMG00000130122.3"; havana_transcript…	distance:433
MS	chr5	96350724	chr5	HAVANA	exon	96350643	96350799	.	+	.	gene_id "ENSG00000113441.11"; transcript_id "ENST00000231368.5"; gene_type "protein_coding"; gene_status "KNOWN"; gene_name "LNPEP"; transcript_type "protein_coding"; transcript_status "KNOWN"; transcript_name "LNPEP-001"; exon_number 13; exon_id "ENSE00001083383.1"; level 2; tag "basic"; tag "appris_principal"; tag "CCDS"; ccdsid "CCDS4087.1"; havana_gene "OTTHUMG00000128719.4"; havana_transcrip…	distance:75	chr5	96350734	chr5	HAVANA	exon	96350643	96350799	.	+	.	gene_id "ENSG00000113441.11"; transcript_id "ENST00000231368.5"; gene_type "protein_coding"; gene_status "KNOWN"; gene_name "LNPEP"; transcript_type "protein_coding"; transcript_status "KNOWN"; transcript_name "LNPEP-001"; exon_number 13; exon_id "ENSE00001083383.1"; level 2; tag "basic"; tag "appris_principal"; tag "CCDS"; ccdsid "CCDS4087.1"; havana_gene "OTTHUMG00000128719.4"; havana_transcrip…	distance:65
MS	chr14	66083005	chr14	HAVANA	exon	66082929	66083091	.	+	.	gene_id "ENSG00000033170.12"; transcript_id "ENST00000360689.5"; gene_type "protein_coding"; gene_status "KNOWN"; gene_name "FUT8"; transcript_type "protein_coding"; transcript_status "KNOWN"; transcript_name "FUT8-001"; exon_number 5; exon_id "ENSE00003576253.1"; level 2; tag "basic"; tag "appris_principal"; tag "CCDS"; ccdsid "CCDS9775.1"; havana_gene "OTTHUMG00000142818.2"; havana_transcript "…	distance:86	chr14	66208892	chr14	HAVANA	exon	66208811	66210839	.	+	.	gene_id "ENSG00000033170.12"; transcript_id "ENST00000360689.5"; gene_type "protein_coding"; gene_status "KNOWN"; gene_name "FUT8"; transcript_type "protein_coding"; transcript_status "KNOWN"; transcript_name "FUT8-001"; exon_number 11; exon_id "ENSE00001953869.1"; level 2; tag "basic"; tag "appris_principal"; tag "CCDS"; ccdsid "CCDS9775.1"; havana_gene "OTTHUMG00000142818.2"; havana_transcript …	distance:1947
SM	chr3	174495587											chr3	174495896
SM	chr10	28340958	chr10	HAVANA	exon	28339922	28343173	.	-	.	gene_id "ENSG00000150054.14"; transcript_id "ENST00000375732.1"; gene_type "protein_coding"; gene_status "KNOWN"; gene_name "MPP7"; transcript_type "protein_coding"; transcript_status "KNOWN"; transcript_name "MPP7-001"; exon_number 17; exon_id "ENSE00001468207.1"; level 2; tag "basic"; tag "appris_principal"; tag "CCDS"; ccdsid "CCDS7158.1"; havana_gene "OTTHUMG00000017868.3"; havana_transcript …	distance:1036	chr10	28340980	chr10	HAVANA	exon	28339922	28343173	.	-	.	gene_id "ENSG00000150054.14"; transcript_id "ENST00000375732.1"; gene_type "protein_coding"; gene_status "KNOWN"; gene_name "MPP7"; transcript_type "protein_coding"; transcript_status "KNOWN"; transcript_name "MPP7-001"; exon_number 17; exon_id "ENSE00001468207.1"; level 2; tag "basic"; tag "appris_principal"; tag "CCDS"; ccdsid "CCDS7158.1"; havana_gene "OTTHUMG00000017868.3"; havana_transcript …	distance:1058
MS	chr5	65108214	chr5	HAVANA	exon	65108082	65108218	.	+	.	gene_id "ENSG00000123213.18"; transcript_id "ENST00000380985.5"; gene_type "protein_coding"; gene_status "KNOWN"; gene_name "NLN"; transcript_type "protein_coding"; transcript_status "KNOWN"; transcript_name "NLN-001"; exon_number 12; exon_id "ENSE00003662810.1"; level 2; tag "basic"; tag "appris_principal"; tag "CCDS"; ccdsid "CCDS3989.1"; havana_gene "OTTHUMG00000097803.5"; havana_transcript "O…	distance:4	chr5	65108214	chr5	HAVANA	exon	65108082	65108218	.	+	.	gene_id "ENSG00000123213.18"; transcript_id "ENST00000380985.5"; gene_type "protein_coding"; gene_status "KNOWN"; gene_name "NLN"; transcript_type "protein_coding"; transcript_status "KNOWN"; transcript_name "NLN-001"; exon_number 12; exon_id "ENSE00003662810.1"; level 2; tag "basic"; tag "appris_principal"; tag "CCDS"; ccdsid "CCDS3989.1"; havana_gene "OTTHUMG00000097803.5"; havana_transcript "O…	distance:4
SM	chr10	62553644	chr10	HAVANA	exon	62553635	62554610	.	+	.	gene_id "ENSG00000170312.11"; transcript_id "ENST00000395284.3"; gene_type "protein_coding"; gene_status "KNOWN"; gene_name "CDK1"; transcript_type "protein_coding"; transcript_status "KNOWN"; transcript_name "CDK1-007"; exon_number 8; exon_id "ENSE00001461632.1"; level 2; tag "not_organism_supported"; tag "basic"; tag "appris_candidate_longest"; tag "CCDS"; ccdsid "CCDS44408.1"; havana_gene "OTT…	distance:9	chr10	62553694	chr10	HAVANA	exon	62553635	62554610	.	+	.	gene_id "ENSG00000170312.11"; transcript_id "ENST00000395284.3"; gene_type "protein_coding"; gene_status "KNOWN"; gene_name "CDK1"; transcript_type "protein_coding"; transcript_status "KNOWN"; transcript_name "CDK1-007"; exon_number 8; exon_id "ENSE00001461632.1"; level 2; tag "not_organism_supported"; tag "basic"; tag "appris_candidate_longest"; tag "CCDS"; ccdsid "CCDS44408.1"; havana_gene "OTT…	distance:59
MS	chr1	59002375	chr1	HAVANA	exon	59002185	59002413	.	-	.	gene_id "ENSG00000162600.7"; transcript_id "ENST00000421528.2"; gene_type "protein_coding"; gene_status "KNOWN"; gene_name "OMA1"; transcript_type "protein_coding"; transcript_status "KNOWN"; transcript_name "OMA1-002"; exon_number 2; exon_id "ENSE00003548836.1"; level 2; tag "mRNA_start_NF"; tag "cds_start_NF"; havana_gene "OTTHUMG00000010068.5"; havana_transcript "OTTHUMT00000027820.2";	distance:38	chr1	59004958	chr1	ENSEMBL	exon	59004467	59004982	.	-	.	gene_id "ENSG00000162600.7"; transcript_id "ENST00000358603.2"; gene_type "protein_coding"; gene_status "KNOWN"; gene_name "OMA1"; transcript_type "protein_coding"; transcript_status "KNOWN"; transcript_name "OMA1-201"; exon_number 2; exon_id "ENSE00003541330.1"; level 3; tag "basic"; havana_gene "OTTHUMG00000010068.5";	distance:24
SM	chr5	149360270	chr5	HAVANA	exon	149359856	149366968	.	+	.	gene_id "ENSG00000155850.7"; transcript_id "ENST00000286298.4"; gene_type "protein_coding"; gene_status "KNOWN"; gene_name "SLC26A2"; transcript_type "protein_coding"; transcript_status "KNOWN"; transcript_name "SLC26A2-001"; exon_number 3; exon_id "ENSE00001023063.4"; level 2; tag "basic"; tag "appris_principal"; tag "CCDS"; ccdsid "CCDS4300.1"; havana_gene "OTTHUMG00000130054.3"; havana_transcr…	distance:414	chr5	149360540	chr5	HAVANA	exon	149359856	149366968	.	+	.	gene_id "ENSG00000155850.7"; transcript_id "ENST00000286298.4"; gene_type "protein_coding"; gene_status "KNOWN"; gene_name "SLC26A2"; transcript_type "protein_coding"; transcript_status "KNOWN"; transcript_name "SLC26A2-001"; exon_number 3; exon_id "ENSE00001023063.4"; level 2; tag "basic"; tag "appris_principal"; tag "CCDS"; ccdsid "CCDS4300.1"; havana_gene "OTTHUMG00000130054.3"; havana_transcr…	distance:684
MS	chr19	14626866	chr19	HAVANA	exon	14625582	14626982	.	-	.	gene_id "ENSG00000132002.3"; transcript_id "ENST00000254322.2"; gene_type "protein_coding"; gene_status "KNOWN"; gene_name "DNAJB1"; transcript_type "protein_coding"; transcript_status "KNOWN"; transcript_name "DNAJB1-001"; exon_number 3; exon_id "ENSE00000902162.2"; level 2; tag "basic"; tag "appris_principal"; tag "CCDS"; ccdsid "CCDS12312.1"; havana_gene "OTTHUMG00000183289.1"; havana_transcri…	distance:116	chr19	14627404	chr19	HAVANA	exon	14627278	14627858	.	-	.	gene_id "ENSG00000132002.3"; transcript_id "ENST00000254322.2"; gene_type "protein_coding"; gene_status "KNOWN"; gene_name "DNAJB1"; transcript_type "protein_coding"; transcript_status "KNOWN"; transcript_name "DNAJB1-001"; exon_number 2; exon_id "ENSE00003638874.1"; level 2; tag "basic"; tag "appris_principal"; tag "CCDS"; ccdsid "CCDS12312.1"; havana_gene "OTTHUMG00000183289.1"; havana_transcri…	distance:454
SM	chr5	54579539	chr5	HAVANA	exon	54579031	54579639	.	-	.	gene_id "ENSG00000067248.5"; transcript_id "ENST00000251636.5"; gene_type "protein_coding"; gene_status "KNOWN"; gene_name "DHX29"; transcript_type "protein_coding"; transcript_status "KNOWN"; transcript_name "DHX29-001"; exon_number 11; exon_id "ENSE00001261045.1"; level 2; tag "basic"; tag "appris_principal"; tag "CCDS"; ccdsid "CCDS34158.1"; havana_gene "OTTHUMG00000162313.1"; havana_transcrip…	distance:508	chr5	54579556	chr5	HAVANA	exon	54579031	54579639	.	-	.	gene_id "ENSG00000067248.5"; transcript_id "ENST00000251636.5"; gene_type "protein_coding"; gene_status "KNOWN"; gene_name "DHX29"; transcript_type "protein_coding"; transcript_status "KNOWN"; transcript_name "DHX29-001"; exon_number 11; exon_id "ENSE00001261045.1"; level 2; tag "basic"; tag "appris_principal"; tag "CCDS"; ccdsid "CCDS34158.1"; havana_gene "OTTHUMG00000162313.1"; havana_transcrip…	distance:525
MS	chr12	69986857	chr12	HAVANA	exon	69986756	69986883	.	+	.	gene_id "ENSG00000166226.8"; transcript_id "ENST00000299300.6"; gene_type "protein_coding"; gene_status "KNOWN"; gene_name "CCT2"; transcript_type "protein_coding"; transcript_status "KNOWN"; transcript_name "CCT2-001"; exon_number 9; exon_id "ENSE00003659903.1"; level 2; tag "basic"; tag "appris_principal"; tag "CCDS"; ccdsid "CCDS8991.1"; havana_gene "OTTHUMG00000169383.1"; havana_transcript "O…	distance:26	chr12	69986860	chr12	HAVANA	exon	69986756	69986883	.	+	.	gene_id "ENSG00000166226.8"; transcript_id "ENST00000299300.6"; gene_type "protein_coding"; gene_status "KNOWN"; gene_name "CCT2"; transcript_type "protein_coding"; transcript_status "KNOWN"; transcript_name "CCT2-001"; exon_number 9; exon_id "ENSE00003659903.1"; level 2; tag "basic"; tag "appris_principal"; tag "CCDS"; ccdsid "CCDS8991.1"; havana_gene "OTTHUMG00000169383.1"; havana_transcript "O…	distance:23
MS	chr3	29329363											chr3	29329371
MS	chr17	1370873	chr17	HAVANA	exon	1370774	1370871	.	-	.	gene_id "ENSG00000197879.10"; transcript_id "ENST00000359786.5"; gene_type "protein_coding"; gene_status "KNOWN"; gene_name "MYO1C"; transcript_type "protein_coding"; transcript_status "KNOWN"; transcript_name "MYO1C-001"; exon_number 30; exon_id "ENSE00001198974.1"; level 2; tag "basic"; tag "CCDS"; ccdsid "CCDS42226.1"; havana_gene "OTTHUMG00000090323.12"; havana_transcript "OTTHUMT00000206685.…	distance:2	chr17	1373548	chr17	HAVANA	exon	1373469	1373628	.	-	.	gene_id "ENSG00000197879.10"; transcript_id "ENST00000359786.5"; gene_type "protein_coding"; gene_status "KNOWN"; gene_name "MYO1C"; transcript_type "protein_coding"; transcript_status "KNOWN"; transcript_name "MYO1C-001"; exon_number 24; exon_id "ENSE00003583437.1"; level 2; tag "basic"; tag "CCDS"; ccdsid "CCDS42226.1"; havana_gene "OTTHUMG00000090323.12"; havana_transcript "OTTHUMT00000206685.…	distance:80
SM	chr3	152165422	chr3	ENSEMBL	exon	152165409	152165562	.	+	.	gene_id "ENSG00000152601.13"; transcript_id "ENST00000282486.6"; gene_type "protein_coding"; gene_status "KNOWN"; gene_name "MBNL1"; transcript_type "protein_coding"; transcript_status "KNOWN"; transcript_name "MBNL1-201"; exon_number 7; exon_id "ENSE00001006104.1"; level 3; tag "basic"; tag "CCDS"; ccdsid "CCDS3165.1"; havana_gene "OTTHUMG00000159163.3";	distance:13	chr3	152180190	chr3	ENSEMBL	exon	152180174	152183568	.	+	.	gene_id "ENSG00000152601.13"; transcript_id "ENST00000282486.6"; gene_type "protein_coding"; gene_status "KNOWN"; gene_name "MBNL1"; transcript_type "protein_coding"; transcript_status "KNOWN"; transcript_name "MBNL1-201"; exon_number 10; exon_id "ENSE00001357059.3"; level 3; tag "basic"; tag "CCDS"; ccdsid "CCDS3165.1"; havana_gene "OTTHUMG00000159163.3";	distance:16
SM	chr4	52781398	chr4	HAVANA	exon	52779695	52783003	.	+	.	gene_id "ENSG00000109184.10"; transcript_id "ENST00000334635.5"; gene_type "protein_coding"; gene_status "KNOWN"; gene_name "DCUN1D4"; transcript_type "protein_coding"; transcript_status "KNOWN"; transcript_name "DCUN1D4-001"; exon_number 11; exon_id "ENSE00003522712.1"; level 2; tag "basic"; tag "CCDS"; ccdsid "CCDS33982.1"; havana_gene "OTTHUMG00000128700.7"; havana_transcript "OTTHUMT000002505…	distance:1703	chr4	52781413	chr4	HAVANA	exon	52779695	52783003	.	+	.	gene_id "ENSG00000109184.10"; transcript_id "ENST00000334635.5"; gene_type "protein_coding"; gene_status "KNOWN"; gene_name "DCUN1D4"; transcript_type "protein_coding"; transcript_status "KNOWN"; transcript_name "DCUN1D4-001"; exon_number 11; exon_id "ENSE00003522712.1"; level 2; tag "basic"; tag "CCDS"; ccdsid "CCDS33982.1"; havana_gene "OTTHUMG00000128700.7"; havana_transcript "OTTHUMT000002505…	distance:1718
SM	chr1	193059551	chr1	HAVANA	exon	193053709	193060349	.	+	.	gene_id "ENSG00000116747.8"; transcript_id "ENST00000432079.1"; gene_type "protein_coding"; gene_status "KNOWN"; gene_name "TROVE2"; transcript_type "protein_coding"; transcript_status "PUTATIVE"; transcript_name "TROVE2-008"; exon_number 8; exon_id "ENSE00001678331.1"; level 2; tag "basic"; havana_gene "OTTHUMG00000035675.3"; havana_transcript "OTTHUMT00000086695.3";	distance:5842	chr1	193059592	chr1	HAVANA	exon	193053709	193060349	.	+	.	gene_id "ENSG00000116747.8"; transcript_id "ENST00000432079.1"; gene_type "protein_coding"; gene_status "KNOWN"; gene_name "TROVE2"; transcript_type "protein_coding"; transcript_status "PUTATIVE"; transcript_name "TROVE2-008"; exon_number 8; exon_id "ENSE00001678331.1"; level 2; tag "basic"; havana_gene "OTTHUMG00000035675.3"; havana_transcript "OTTHUMT00000086695.3";	distance:5883
MS	chr5	1334499	chr5	HAVANA	exon	1334404	1334498	.	-	.	gene_id "ENSG00000049656.9"; transcript_id "ENST00000320895.5"; gene_type "protein_coding"; gene_status "KNOWN"; gene_name "CLPTM1L"; transcript_type "protein_coding"; transcript_status "KNOWN"; transcript_name "CLPTM1L-001"; exon_number 7; exon_id "ENSE00003468492.1"; level 2; tag "basic"; tag "appris_principal"; tag "CCDS"; ccdsid "CCDS3862.1"; havana_gene "OTTHUMG00000131015.4"; havana_transcr…	distance:1	chr5	1345194	chr5	HAVANA	exon	1344795	1345214	.	-	.	gene_id "ENSG00000049656.9"; transcript_id "ENST00000320895.5"; gene_type "protein_coding"; gene_status "KNOWN"; gene_name "CLPTM1L"; transcript_type "protein_coding"; transcript_status "KNOWN"; transcript_name "CLPTM1L-001"; exon_number 1; exon_id "ENSE00001830316.1"; level 2; tag "basic"; tag "appris_principal"; tag "CCDS"; ccdsid "CCDS3862.1"; havana_gene "OTTHUMG00000131015.4"; havana_transcr…	distance:20
SM	chr19	7965519	chr19	HAVANA	exon	7963546	7966901	.	+	.	gene_id "ENSG00000171017.6"; transcript_id "ENST00000306708.6"; gene_type "protein_coding"; gene_status "KNOWN"; gene_name "LRRC8E"; transcript_type "protein_coding"; transcript_status "KNOWN"; transcript_name "LRRC8E-001"; exon_number 3; exon_id "ENSE00001308242.5"; level 2; tag "basic"; tag "appris_principal"; tag "CCDS"; ccdsid "CCDS12189.1"; havana_gene "OTTHUMG00000182455.2"; havana_transcri…	distance:1973	chr19	7965826	chr19	HAVANA	exon	7963546	7966901	.	+	.	gene_id "ENSG00000171017.6"; transcript_id "ENST00000306708.6"; gene_type "protein_coding"; gene_status "KNOWN"; gene_name "LRRC8E"; transcript_type "protein_coding"; transcript_status "KNOWN"; transcript_name "LRRC8E-001"; exon_number 3; exon_id "ENSE00001308242.5"; level 2; tag "basic"; tag "appris_principal"; tag "CCDS"; ccdsid "CCDS12189.1"; havana_gene "OTTHUMG00000182455.2"; havana_transcri…	distance:2280
MS	chr3	194152597	chr3	HAVANA	exon	194152446	194152621	.	-	.	gene_id "ENSG00000133657.10"; transcript_id "ENST00000439040.1"; gene_type "protein_coding"; gene_status "KNOWN"; gene_name "ATP13A3"; transcript_type "protein_coding"; transcript_status "KNOWN"; transcript_name "ATP13A3-001"; exon_number 22; exon_id "ENSE00000910429.1"; level 2; tag "not_organism_supported"; tag "basic"; tag "appris_principal"; tag "CCDS"; ccdsid "CCDS43187.1"; havana_gene "OTTH…	distance:24	chr3	194152623	chr3	HAVANA	exon	194152446	194152621	.	-	.	gene_id "ENSG00000133657.10"; transcript_id "ENST00000439040.1"; gene_type "protein_coding"; gene_status "KNOWN"; gene_name "ATP13A3"; transcript_type "protein_coding"; transcript_status "KNOWN"; transcript_name "ATP13A3-001"; exon_number 22; exon_id "ENSE00000910429.1"; level 2; tag "not_organism_supported"; tag "basic"; tag "appris_principal"; tag "CCDS"; ccdsid "CCDS43187.1"; havana_gene "OTTH…	distance:2
MS	chr2	242202320	chr2	HAVANA	exon	242202126	242202341	.	-	.	gene_id "ENSG00000115677.12"; transcript_id "ENST00000391975.1"; gene_type "protein_coding"; gene_status "KNOWN"; gene_name "HDLBP"; transcript_type "protein_coding"; transcript_status "KNOWN"; transcript_name "HDLBP-001"; exon_number 5; exon_id "ENSE00002286413.1"; level 2; tag "basic"; tag "appris_principal"; tag "CCDS"; ccdsid "CCDS2547.1"; havana_gene "OTTHUMG00000133391.6"; havana_transcript…	distance:21	chr2	242255078	chr2	HAVANA	exon	242254985	242255257	.	-	.	gene_id "ENSG00000115677.12"; transcript_id "ENST00000310931.4"; gene_type "protein_coding"; gene_status "KNOWN"; gene_name "HDLBP"; transcript_type "protein_coding"; transcript_status "KNOWN"; transcript_name "HDLBP-003"; exon_number 1; exon_id "ENSE00001923164.1"; level 2; tag "alternative_5_UTR"; tag "basic"; tag "appris_principal"; tag "CCDS"; ccdsid "CCDS2547.1"; havana_gene "OTTHUMG00000133…	distance:179
MS	chr12	59271298	chr12	HAVANA	exon	59271182	59271634	.	-	.	gene_id "ENSG00000139263.7"; transcript_id "ENST00000379141.4"; gene_type "protein_coding"; gene_status "KNOWN"; gene_name "LRIG3"; transcript_type "protein_coding"; transcript_status "KNOWN"; transcript_name "LRIG3-001"; exon_number 15; exon_id "ENSE00003671348.1"; level 2; tag "basic"; tag "CCDS"; ccdsid "CCDS44933.1"; havana_gene "OTTHUMG00000169940.1"; havana_transcript "OTTHUMT00000406622.1";	distance:336	chr12	59271342	chr12	HAVANA	exon	59271182	59271634	.	-	.	gene_id "ENSG00000139263.7"; transcript_id "ENST00000379141.4"; gene_type "protein_coding"; gene_status "KNOWN"; gene_name "LRIG3"; transcript_type "protein_coding"; transcript_status "KNOWN"; transcript_name "LRIG3-001"; exon_number 15; exon_id "ENSE00003671348.1"; level 2; tag "basic"; tag "CCDS"; ccdsid "CCDS44933.1"; havana_gene "OTTHUMG00000169940.1"; havana_transcript "OTTHUMT00000406622.1";	distance:292
MS	chr1	1268157	chr1	HAVANA	exon	1267404	1268186	.	+	.	gene_id "ENSG00000169962.4"; transcript_id "ENST00000339381.5"; gene_type "protein_coding"; gene_status "KNOWN"; gene_name "TAS1R3"; transcript_type "protein_coding"; transcript_status "KNOWN"; transcript_name "TAS1R3-001"; exon_number 3; exon_id "ENSE00001130446.1"; level 2; tag "basic"; tag "appris_principal"; tag "CCDS"; ccdsid "CCDS30556.1"; havana_gene "OTTHUMG00000003071.1"; havana_transcri…	distance:29	chr1	1268462	chr1	HAVANA	exon	1268301	1268504	.	+	.	gene_id "ENSG00000169962.4"; transcript_id "ENST00000339381.5"; gene_type "protein_coding"; gene_status "KNOWN"; gene_name "TAS1R3"; transcript_type "protein_coding"; transcript_status "KNOWN"; transcript_name "TAS1R3-001"; exon_number 4; exon_id "ENSE00001694801.1"; level 2; tag "basic"; tag "appris_principal"; tag "CCDS"; ccdsid "CCDS30556.1"; havana_gene "OTTHUMG00000003071.1"; havana_transcri…	distance:42
SM	chr19	7965519	chr19	HAVANA	exon	7963546	7966901	.	+	.	gene_id "ENSG00000171017.6"; transcript_id "ENST00000306708.6"; gene_type "protein_coding"; gene_status "KNOWN"; gene_name "LRRC8E"; transcript_type "protein_coding"; transcript_status "KNOWN"; transcript_name "LRRC8E-001"; exon_number 3; exon_id "ENSE00001308242.5"; level 2; tag "basic"; tag "appris_principal"; tag "CCDS"; ccdsid "CCDS12189.1"; havana_gene "OTTHUMG00000182455.2"; havana_transcri…	distance:1973	chr19	7965826	chr19	HAVANA	exon	7963546	7966901	.	+	.	gene_id "ENSG00000171017.6"; transcript_id "ENST00000306708.6"; gene_type "protein_coding"; gene_status "KNOWN"; gene_name "LRRC8E"; transcript_type "protein_coding"; transcript_status "KNOWN"; transcript_name "LRRC8E-001"; exon_number 3; exon_id "ENSE00001308242.5"; level 2; tag "basic"; tag "appris_principal"; tag "CCDS"; ccdsid "CCDS12189.1"; havana_gene "OTTHUMG00000182455.2"; havana_transcri…	distance:2280
SM	chr3	128982755	chr3	HAVANA	exon	128982747	128982842	.	+	.	gene_id "ENSG00000181789.10"; transcript_id "ENST00000314797.6"; gene_type "protein_coding"; gene_status "KNOWN"; gene_name "COPG1"; transcript_type "protein_coding"; transcript_status "KNOWN"; transcript_name "COPG1-001"; exon_number 13; exon_id "ENSE00003662448.1"; level 2; tag "basic"; tag "appris_principal"; tag "CCDS"; ccdsid "CCDS33851.1"; havana_gene "OTTHUMG00000159451.4"; havana_transcri…	distance:8	chr3	128991650	chr3	HAVANA	exon	128991650	128991747	.	+	.	gene_id "ENSG00000181789.10"; transcript_id "ENST00000314797.6"; gene_type "protein_coding"; gene_status "KNOWN"; gene_name "COPG1"; transcript_type "protein_coding"; transcript_status "KNOWN"; transcript_name "COPG1-001"; exon_number 21; exon_id "ENSE00003509031.1"; level 2; tag "basic"; tag "appris_principal"; tag "CCDS"; ccdsid "CCDS33851.1"; havana_gene "OTTHUMG00000159451.4"; havana_transcri…	distance:0
SM	chr1	156106003	chr1	HAVANA	exon	156106005	156106227	.	+	.	gene_id "ENSG00000160789.15"; transcript_id "ENST00000368301.2"; gene_type "protein_coding"; gene_status "KNOWN"; gene_name "LMNA"; transcript_type "protein_coding"; transcript_status "KNOWN"; transcript_name "LMNA-002"; exon_number 10; exon_id "ENSE00003524214.1"; level 2; tag "basic"; tag "CCDS"; ccdsid "CCDS1131.1"; havana_gene "OTTHUMG00000013961.4"; havana_transcript "OTTHUMT00000039194.3";	distance:2	chr1	156106055	chr1	HAVANA	exon	156106005	156106227	.	+	.	gene_id "ENSG00000160789.15"; transcript_id "ENST00000368301.2"; gene_type "protein_coding"; gene_status "KNOWN"; gene_name "LMNA"; transcript_type "protein_coding"; transcript_status "KNOWN"; transcript_name "LMNA-002"; exon_number 10; exon_id "ENSE00003524214.1"; level 2; tag "basic"; tag "CCDS"; ccdsid "CCDS1131.1"; havana_gene "OTTHUMG00000013961.4"; havana_transcript "OTTHUMT00000039194.3";	distance:50
SM	chr7	99156181	chr7	HAVANA	exon	99156029	99156410	.	+	.	gene_id "ENSG00000197343.6"; transcript_id "ENST00000320583.5"; gene_type "protein_coding"; gene_status "KNOWN"; gene_name "ZNF655"; transcript_type "protein_coding"; transcript_status "KNOWN"; transcript_name "ZNF655-003"; exon_number 1; exon_id "ENSE00001923835.1"; level 2; tag "basic"; tag "appris_principal"; tag "CCDS"; ccdsid "CCDS5670.1"; havana_gene "OTTHUMG00000185968.1"; havana_transcrip…	distance:152	chr7	99156248	chr7	HAVANA	exon	99156029	99156410	.	+	.	gene_id "ENSG00000197343.6"; transcript_id "ENST00000320583.5"; gene_type "protein_coding"; gene_status "KNOWN"; gene_name "ZNF655"; transcript_type "protein_coding"; transcript_status "KNOWN"; transcript_name "ZNF655-003"; exon_number 1; exon_id "ENSE00001923835.1"; level 2; tag "basic"; tag "appris_principal"; tag "CCDS"; ccdsid "CCDS5670.1"; havana_gene "OTTHUMG00000185968.1"; havana_transcrip…	distance:219
MS	chr1	1268157	chr1	HAVANA	exon	1267404	1268186	.	+	.	gene_id "ENSG00000169962.4"; transcript_id "ENST00000339381.5"; gene_type "protein_coding"; gene_status "KNOWN"; gene_name "TAS1R3"; transcript_type "protein_coding"; transcript_status "KNOWN"; transcript_name "TAS1R3-001"; exon_number 3; exon_id "ENSE00001130446.1"; level 2; tag "basic"; tag "appris_principal"; tag "CCDS"; ccdsid "CCDS30556.1"; havana_gene "OTTHUMG00000003071.1"; havana_transcri…	distance:29	chr1	1268462	chr1	HAVANA	exon	1268301	1268504	.	+	.	gene_id "ENSG00000169962.4"; transcript_id "ENST00000339381.5"; gene_type "protein_coding"; gene_status "KNOWN"; gene_name "TAS1R3"; transcript_type "protein_coding"; transcript_status "KNOWN"; transcript_name "TAS1R3-001"; exon_number 4; exon_id "ENSE00001694801.1"; level 2; tag "basic"; tag "appris_principal"; tag "CCDS"; ccdsid "CCDS30556.1"; havana_gene "OTTHUMG00000003071.1"; havana_transcri…	distance:42
MS	chr10	64004696											chr10	64004932
MS	chr17	40738846	chr17	HAVANA	exon	40738783	40738909	.	-	.	gene_id "ENSG00000141699.6"; transcript_id "ENST00000589797.1"; gene_type "protein_coding"; gene_status "KNOWN"; gene_name "FAM134C"; transcript_type "nonsense_mediated_decay"; transcript_status "KNOWN"; transcript_name "FAM134C-003"; exon_number 3; exon_id "ENSE00003686122.1"; level 2; havana_gene "OTTHUMG00000180275.1"; havana_transcript "OTTHUMT00000450535.1";	distance:63	chr17	40761322	chr17	HAVANA	exon	40760678	40761395	.	-	.	gene_id "ENSG00000141699.6"; transcript_id "ENST00000589797.1"; gene_type "protein_coding"; gene_status "KNOWN"; gene_name "FAM134C"; transcript_type "nonsense_mediated_decay"; transcript_status "KNOWN"; transcript_name "FAM134C-003"; exon_number 1; exon_id "ENSE00002928916.1"; level 2; havana_gene "OTTHUMG00000180275.1"; havana_transcript "OTTHUMT00000450535.1";	distance:73
MS	chr9	90588877	chr9	HAVANA	exon	90588837	90588950	.	-	.	gene_id "ENSG00000156345.13"; transcript_id "ENST00000459720.1"; gene_type "protein_coding"; gene_status "KNOWN"; gene_name "CDK20"; transcript_type "retained_intron"; transcript_status "KNOWN"; transcript_name "CDK20-003"; exon_number 2; exon_id "ENSE00003580906.1"; level 2; havana_gene "OTTHUMG00000020161.4"; havana_transcript "OTTHUMT00000052960.1";	distance:73	chr9	90588919	chr9	HAVANA	exon	90588837	90588950	.	-	.	gene_id "ENSG00000156345.13"; transcript_id "ENST00000459720.1"; gene_type "protein_coding"; gene_status "KNOWN"; gene_name "CDK20"; transcript_type "retained_intron"; transcript_status "KNOWN"; transcript_name "CDK20-003"; exon_number 2; exon_id "ENSE00003580906.1"; level 2; havana_gene "OTTHUMG00000020161.4"; havana_transcript "OTTHUMT00000052960.1";	distance:31
MS	chr2	20453731	chr2	HAVANA	exon	20453583	20453775	.	-	.	gene_id "ENSG00000055917.11"; transcript_id "ENST00000338086.5"; gene_type "protein_coding"; gene_status "KNOWN"; gene_name "PUM2"; transcript_type "protein_coding"; transcript_status "KNOWN"; transcript_name "PUM2-001"; exon_number 19; exon_id "ENSE00001783521.1"; level 2; tag "basic"; tag "appris_candidate"; tag "CCDS"; ccdsid "CCDS1698.1"; havana_gene "OTTHUMG00000122098.3"; havana_transcript …	distance:44	chr2	20455829	chr2	HAVANA	exon	20455794	20455931	.	-	.	gene_id "ENSG00000055917.11"; transcript_id "ENST00000338086.5"; gene_type "protein_coding"; gene_status "KNOWN"; gene_name "PUM2"; transcript_type "protein_coding"; transcript_status "KNOWN"; transcript_name "PUM2-001"; exon_number 16; exon_id "ENSE00000715476.1"; level 2; tag "basic"; tag "appris_candidate"; tag "CCDS"; ccdsid "CCDS1698.1"; havana_gene "OTTHUMG00000122098.3"; havana_transcript …	distance:102
SM	chr1	87170569	chr1	HAVANA	exon	87170259	87170654	.	+	.	gene_id "ENSG00000097033.10"; transcript_id "ENST00000370558.4"; gene_type "protein_coding"; gene_status "KNOWN"; gene_name "SH3GLB1"; transcript_type "protein_coding"; transcript_status "KNOWN"; transcript_name "SH3GLB1-001"; exon_number 1; exon_id "ENSE00001013170.4"; level 2; tag "basic"; tag "appris_principal"; tag "CCDS"; ccdsid "CCDS710.1"; havana_gene "OTTHUMG00000010257.2"; havana_transcr…	distance:310	chr1	87188292	chr1	HAVANA	exon	87188223	87188356	.	+	.	gene_id "ENSG00000097033.10"; transcript_id "ENST00000370558.4"; gene_type "protein_coding"; gene_status "KNOWN"; gene_name "SH3GLB1"; transcript_type "protein_coding"; transcript_status "KNOWN"; transcript_name "SH3GLB1-001"; exon_number 4; exon_id "ENSE00000776119.1"; level 2; tag "basic"; tag "appris_principal"; tag "CCDS"; ccdsid "CCDS710.1"; havana_gene "OTTHUMG00000010257.2"; havana_transcr…	distance:69
SM	chr2	189867681	chr2	HAVANA	exon	189867681	189867788	.	+	.	gene_id "ENSG00000168542.8"; transcript_id "ENST00000304636.3"; gene_type "protein_coding"; gene_status "KNOWN"; gene_name "COL3A1"; transcript_type "protein_coding"; transcript_status "KNOWN"; transcript_name "COL3A1-001"; exon_number 36; exon_id "ENSE00001130010.2"; level 2; tag "basic"; tag "appris_principal"; tag "CCDS"; ccdsid "CCDS2297.1"; havana_gene "OTTHUMG00000132648.5"; havana_transcri…	distance:0	chr2	189871094	chr2	HAVANA	exon	189871071	189871178	.	+	.	gene_id "ENSG00000168542.8"; transcript_id "ENST00000304636.3"; gene_type "protein_coding"; gene_status "KNOWN"; gene_name "COL3A1"; transcript_type "protein_coding"; transcript_status "KNOWN"; transcript_name "COL3A1-001"; exon_number 43; exon_id "ENSE00001129968.1"; level 2; tag "basic"; tag "appris_principal"; tag "CCDS"; ccdsid "CCDS2297.1"; havana_gene "OTTHUMG00000132648.5"; havana_transcri…	distance:23
SM	chr9	140119499	chr9	HAVANA	exon	140119087	140119685	.	+	.	gene_id "ENSG00000197191.3"; transcript_id "ENST00000409414.1"; gene_type "protein_coding"; gene_status "KNOWN"; gene_name "C9orf169"; transcript_type "protein_coding"; transcript_status "NOVEL"; transcript_name "C9orf169-001"; exon_number 1; exon_id "ENSE00002204105.1"; level 2; tag "basic"; havana_gene "OTTHUMG00000153383.1"; havana_transcript "OTTHUMT00000330972.1";	distance:412	chr9	140119564	chr9	HAVANA	exon	140119087	140119685	.	+	.	gene_id "ENSG00000197191.3"; transcript_id "ENST00000409414.1"; gene_type "protein_coding"; gene_status "KNOWN"; gene_name "C9orf169"; transcript_type "protein_coding"; transcript_status "NOVEL"; transcript_name "C9orf169-001"; exon_number 1; exon_id "ENSE00002204105.1"; level 2; tag "basic"; havana_gene "OTTHUMG00000153383.1"; havana_transcript "OTTHUMT00000330972.1";	distance:477
MS	chr11	77333629	chr11	HAVANA	exon	77333545	77333718	.	-	.	gene_id "ENSG00000074201.4"; transcript_id "ENST00000525428.1"; gene_type "protein_coding"; gene_status "KNOWN"; gene_name "CLNS1A"; transcript_type "protein_coding"; transcript_status "KNOWN"; transcript_name "CLNS1A-001"; exon_number 5; exon_id "ENSE00003540064.1"; level 2; tag "basic"; tag "appris_principal"; tag "CCDS"; ccdsid "CCDS8252.1"; havana_gene "OTTHUMG00000165143.4"; havana_transcrip…	distance:89	chr11	77333666	chr11	HAVANA	exon	77333545	77333718	.	-	.	gene_id "ENSG00000074201.4"; transcript_id "ENST00000525428.1"; gene_type "protein_coding"; gene_status "KNOWN"; gene_name "CLNS1A"; transcript_type "protein_coding"; transcript_status "KNOWN"; transcript_name "CLNS1A-001"; exon_number 5; exon_id "ENSE00003540064.1"; level 2; tag "basic"; tag "appris_principal"; tag "CCDS"; ccdsid "CCDS8252.1"; havana_gene "OTTHUMG00000165143.4"; havana_transcrip…	distance:52
SM	chr2	189839099	chr2	HAVANA	exon	189839046	189839294	.	+	.	gene_id "ENSG00000168542.8"; transcript_id "ENST00000304636.3"; gene_type "protein_coding"; gene_status "KNOWN"; gene_name "COL3A1"; transcript_type "protein_coding"; transcript_status "KNOWN"; transcript_name "COL3A1-001"; exon_number 1; exon_id "ENSE00001948260.1"; level 2; tag "basic"; tag "appris_principal"; tag "CCDS"; ccdsid "CCDS2297.1"; havana_gene "OTTHUMG00000132648.5"; havana_transcrip…	distance:53	chr2	189849930	chr2	HAVANA	exon	189849923	189849973	.	+	.	gene_id "ENSG00000168542.8"; transcript_id "ENST00000304636.3"; gene_type "protein_coding"; gene_status "KNOWN"; gene_name "COL3A1"; transcript_type "protein_coding"; transcript_status "KNOWN"; transcript_name "COL3A1-001"; exon_number 3; exon_id "ENSE00001130170.1"; level 2; tag "basic"; tag "appris_principal"; tag "CCDS"; ccdsid "CCDS2297.1"; havana_gene "OTTHUMG00000132648.5"; havana_transcrip…	distance:7
MS	chr12	21796981	chr12	HAVANA	exon	21796869	21797042	.	-	.	gene_id "ENSG00000111716.8"; transcript_id "ENST00000396076.1"; gene_type "protein_coding"; gene_status "KNOWN"; gene_name "LDHB"; transcript_type "protein_coding"; transcript_status "KNOWN"; transcript_name "LDHB-002"; exon_number 4; exon_id "ENSE00000726202.1"; level 2; tag "alternative_5_UTR"; tag "basic"; tag "appris_principal"; tag "CCDS"; ccdsid "CCDS8691.1"; havana_gene "OTTHUMG00000133760…	distance:61	chr12	21807612	chr12	HAVANA	exon	21807477	21807611	.	-	.	gene_id "ENSG00000111716.8"; transcript_id "ENST00000396076.1"; gene_type "protein_coding"; gene_status "KNOWN"; gene_name "LDHB"; transcript_type "protein_coding"; transcript_status "KNOWN"; transcript_name "LDHB-002"; exon_number 2; exon_id "ENSE00000822271.5"; level 2; tag "alternative_5_UTR"; tag "basic"; tag "appris_principal"; tag "CCDS"; ccdsid "CCDS8691.1"; havana_gene "OTTHUMG00000133760…	distance:1
MS	chrX	148563042	chrX	HAVANA	exon	148558521	148564749	.	-	.	gene_id "ENSG00000010404.13"; transcript_id "ENST00000340855.6"; gene_type "protein_coding"; gene_status "KNOWN"; gene_name "IDS"; transcript_type "protein_coding"; transcript_status "KNOWN"; transcript_name "IDS-001"; exon_number 9; exon_id "ENSE00001368349.6"; level 2; tag "basic"; tag "appris_principal"; tag "CCDS"; ccdsid "CCDS14685.1"; havana_gene "OTTHUMG00000022615.6"; havana_transcript "O…	distance:1707	chrX	148563231	chrX	HAVANA	exon	148558521	148564749	.	-	.	gene_id "ENSG00000010404.13"; transcript_id "ENST00000340855.6"; gene_type "protein_coding"; gene_status "KNOWN"; gene_name "IDS"; transcript_type "protein_coding"; transcript_status "KNOWN"; transcript_name "IDS-001"; exon_number 9; exon_id "ENSE00001368349.6"; level 2; tag "basic"; tag "appris_principal"; tag "CCDS"; ccdsid "CCDS14685.1"; havana_gene "OTTHUMG00000022615.6"; havana_transcript "O…	distance:1518
SM	chr4	41682020	chr4	HAVANA	exon	41682023	41682115	.	+	.	gene_id "ENSG00000064042.13"; transcript_id "ENST00000513024.1"; gene_type "protein_coding"; gene_status "KNOWN"; gene_name "LIMCH1"; transcript_type "protein_coding"; transcript_status "PUTATIVE"; transcript_name "LIMCH1-003"; exon_number 19; exon_id "ENSE00001772882.1"; level 2; tag "alternative_5_UTR"; tag "basic"; havana_gene "OTTHUMG00000160575.6"; havana_transcript "OTTHUMT00000361251.1";	distance:3	chr4	41682037	chr4	HAVANA	exon	41682023	41682115	.	+	.	gene_id "ENSG00000064042.13"; transcript_id "ENST00000513024.1"; gene_type "protein_coding"; gene_status "KNOWN"; gene_name "LIMCH1"; transcript_type "protein_coding"; transcript_status "PUTATIVE"; transcript_name "LIMCH1-003"; exon_number 19; exon_id "ENSE00001772882.1"; level 2; tag "alternative_5_UTR"; tag "basic"; havana_gene "OTTHUMG00000160575.6"; havana_transcript "OTTHUMT00000361251.1";	distance:14
MS	chr19	3983156	chr19	HAVANA	exon	3983108	3983289	.	-	.	gene_id "ENSG00000167658.11"; transcript_id "ENST00000309311.6"; gene_type "protein_coding"; gene_status "KNOWN"; gene_name "EEF2"; transcript_type "protein_coding"; transcript_status "KNOWN"; transcript_name "EEF2-001"; exon_number 3; exon_id "ENSE00001115375.1"; level 2; tag "basic"; tag "appris_principal"; tag "CCDS"; ccdsid "CCDS12117.1"; havana_gene "OTTHUMG00000181790.2"; havana_transcript …	distance:133	chr19	3984304	chr19	HAVANA	exon	3984134	3984348	.	-	.	gene_id "ENSG00000167658.11"; transcript_id "ENST00000309311.6"; gene_type "protein_coding"; gene_status "KNOWN"; gene_name "EEF2"; transcript_type "protein_coding"; transcript_status "KNOWN"; transcript_name "EEF2-001"; exon_number 2; exon_id "ENSE00003544486.1"; level 2; tag "basic"; tag "appris_principal"; tag "CCDS"; ccdsid "CCDS12117.1"; havana_gene "OTTHUMG00000181790.2"; havana_transcript …	distance:44
MS	chr2	114476887	chr2	HAVANA	exon	114476731	114476885	.	-	.	gene_id "ENSG00000115084.8"; transcript_id "ENST00000469702.1"; gene_type "protein_coding"; gene_status "KNOWN"; gene_name "SLC35F5"; transcript_type "retained_intron"; transcript_status "KNOWN"; transcript_name "SLC35F5-010"; exon_number 2; exon_id "ENSE00003635865.1"; level 2; havana_gene "OTTHUMG00000131361.4"; havana_transcript "OTTHUMT00000331376.1";	distance:2	chr2	114483104	chr2	HAVANA	exon	114482955	114483114	.	-	.	gene_id "ENSG00000115084.8"; transcript_id "ENST00000245680.2"; gene_type "protein_coding"; gene_status "KNOWN"; gene_name "SLC35F5"; transcript_type "protein_coding"; transcript_status "KNOWN"; transcript_name "SLC35F5-001"; exon_number 12; exon_id "ENSE00003458423.1"; level 2; tag "basic"; tag "appris_principal"; tag "CCDS"; ccdsid "CCDS2119.1"; havana_gene "OTTHUMG00000131361.4"; havana_transc…	distance:10
MS	chr8	10987890											chr8	10988316
SM	chr22	50356976	chr22	HAVANA	exon	50356588	50357728	.	+	.	gene_id "ENSG00000198355.4"; transcript_id "ENST00000360612.4"; gene_type "protein_coding"; gene_status "KNOWN"; gene_name "PIM3"; transcript_type "protein_coding"; transcript_status "KNOWN"; transcript_name "PIM3-001"; exon_number 6; exon_id "ENSE00001486858.2"; level 2; tag "basic"; tag "appris_principal"; tag "CCDS"; ccdsid "CCDS33678.1"; havana_gene "OTTHUMG00000150290.1"; havana_transcript "…	distance:388	chr22	50357183	chr22	HAVANA	exon	50356588	50357728	.	+	.	gene_id "ENSG00000198355.4"; transcript_id "ENST00000360612.4"; gene_type "protein_coding"; gene_status "KNOWN"; gene_name "PIM3"; transcript_type "protein_coding"; transcript_status "KNOWN"; transcript_name "PIM3-001"; exon_number 6; exon_id "ENSE00001486858.2"; level 2; tag "basic"; tag "appris_principal"; tag "CCDS"; ccdsid "CCDS33678.1"; havana_gene "OTTHUMG00000150290.1"; havana_transcript "…	distance:595
MS	chr8	74507535	chr8	HAVANA	exon	74507401	74507532	.	-	.	gene_id "ENSG00000040341.13"; transcript_id "ENST00000522695.1"; gene_type "protein_coding"; gene_status "KNOWN"; gene_name "STAU2"; transcript_type "protein_coding"; transcript_status "KNOWN"; transcript_name "STAU2-014"; exon_number 8; exon_id "ENSE00000538402.1"; level 2; tag "basic"; tag "CCDS"; ccdsid "CCDS55248.1"; havana_gene "OTTHUMG00000164499.9"; havana_transcript "OTTHUMT00000378999.1";	distance:3	chr8	74526079	chr8	HAVANA	exon	74525979	74526191	.	-	.	gene_id "ENSG00000040341.13"; transcript_id "ENST00000522695.1"; gene_type "protein_coding"; gene_status "KNOWN"; gene_name "STAU2"; transcript_type "protein_coding"; transcript_status "KNOWN"; transcript_name "STAU2-014"; exon_number 6; exon_id "ENSE00000697557.1"; level 2; tag "basic"; tag "CCDS"; ccdsid "CCDS55248.1"; havana_gene "OTTHUMG00000164499.9"; havana_transcript "OTTHUMT00000378999.1";	distance:112
SM	chr19	3122242	chr19	HAVANA	exon	3120987	3124002	.	+	.	gene_id "ENSG00000088256.4"; transcript_id "ENST00000078429.4"; gene_type "protein_coding"; gene_status "KNOWN"; gene_name "GNA11"; transcript_type "protein_coding"; transcript_status "KNOWN"; transcript_name "GNA11-001"; exon_number 7; exon_id "ENSE00002906595.1"; level 2; tag "basic"; tag "appris_principal"; tag "CCDS"; ccdsid "CCDS12103.1"; havana_gene "OTTHUMG00000180631.4"; havana_transcript…	distance:1255	chr19	3122952	chr19	HAVANA	exon	3120987	3124002	.	+	.	gene_id "ENSG00000088256.4"; transcript_id "ENST00000078429.4"; gene_type "protein_coding"; gene_status "KNOWN"; gene_name "GNA11"; transcript_type "protein_coding"; transcript_status "KNOWN"; transcript_name "GNA11-001"; exon_number 7; exon_id "ENSE00002906595.1"; level 2; tag "basic"; tag "appris_principal"; tag "CCDS"; ccdsid "CCDS12103.1"; havana_gene "OTTHUMG00000180631.4"; havana_transcript…	distance:1965
MS	chr1	1268157	chr1	HAVANA	exon	1267404	1268186	.	+	.	gene_id "ENSG00000169962.4"; transcript_id "ENST00000339381.5"; gene_type "protein_coding"; gene_status "KNOWN"; gene_name "TAS1R3"; transcript_type "protein_coding"; transcript_status "KNOWN"; transcript_name "TAS1R3-001"; exon_number 3; exon_id "ENSE00001130446.1"; level 2; tag "basic"; tag "appris_principal"; tag "CCDS"; ccdsid "CCDS30556.1"; havana_gene "OTTHUMG00000003071.1"; havana_transcri…	distance:29	chr1	1268462	chr1	HAVANA	exon	1268301	1268504	.	+	.	gene_id "ENSG00000169962.4"; transcript_id "ENST00000339381.5"; gene_type "protein_coding"; gene_status "KNOWN"; gene_name "TAS1R3"; transcript_type "protein_coding"; transcript_status "KNOWN"; transcript_name "TAS1R3-001"; exon_number 4; exon_id "ENSE00001694801.1"; level 2; tag "basic"; tag "appris_principal"; tag "CCDS"; ccdsid "CCDS30556.1"; havana_gene "OTTHUMG00000003071.1"; havana_transcri…	distance:42
SM	chr7	73513407	chr7	HAVANA	exon	73513362	73513568	.	+	.	gene_id "ENSG00000106683.10"; transcript_id "ENST00000418310.1"; gene_type "protein_coding"; gene_status "KNOWN"; gene_name "LIMK1"; transcript_type "protein_coding"; transcript_status "PUTATIVE"; transcript_name "LIMK1-002"; exon_number 5; exon_id "ENSE00003700810.1"; level 1; tag "not_organism_supported"; tag "basic"; tag "exp_conf"; havana_gene "OTTHUMG00000023448.5"; havana_transcript "OTTHUM…	distance:45	chr7	73521348	chr7	HAVANA	exon	73521340	73521523	.	+	.	gene_id "ENSG00000106683.10"; transcript_id "ENST00000418310.1"; gene_type "protein_coding"; gene_status "KNOWN"; gene_name "LIMK1"; transcript_type "protein_coding"; transcript_status "PUTATIVE"; transcript_name "LIMK1-002"; exon_number 8; exon_id "ENSE00003696542.1"; level 1; tag "not_organism_supported"; tag "basic"; tag "exp_conf"; havana_gene "OTTHUMG00000023448.5"; havana_transcript "OTTHUM…	distance:8
MS	chr3	98541197	chr3	HAVANA	exon	98541072	98541205	.	-	.	gene_id "ENSG00000057019.11"; transcript_id "ENST00000326840.6"; gene_type "protein_coding"; gene_status "KNOWN"; gene_name "DCBLD2"; transcript_type "protein_coding"; transcript_status "KNOWN"; transcript_name "DCBLD2-001"; exon_number 6; exon_id "ENSE00001210562.1"; level 2; tag "basic"; tag "appris_principal"; tag "CCDS"; ccdsid "CCDS46878.1"; havana_gene "OTTHUMG00000151985.2"; havana_transcr…	distance:8	chr3	98600432	chr3	HAVANA	exon	98600384	98600611	.	-	.	gene_id "ENSG00000057019.11"; transcript_id "ENST00000326840.6"; gene_type "protein_coding"; gene_status "KNOWN"; gene_name "DCBLD2"; transcript_type "protein_coding"; transcript_status "KNOWN"; transcript_name "DCBLD2-001"; exon_number 2; exon_id "ENSE00003466423.1"; level 2; tag "basic"; tag "appris_principal"; tag "CCDS"; ccdsid "CCDS46878.1"; havana_gene "OTTHUMG00000151985.2"; havana_transcr…	distance:179
MS	chr17	42089028	chr17	HAVANA	exon	42088556	42089604	.	-	.	gene_id "ENSG00000091947.5"; transcript_id "ENST00000589334.1"; gene_type "protein_coding"; gene_status "KNOWN"; gene_name "TMEM101"; transcript_type "protein_coding"; transcript_status "KNOWN"; transcript_name "TMEM101-001"; exon_number 5; exon_id "ENSE00002868408.1"; level 2; tag "basic"; tag "appris_principal"; tag "CCDS"; ccdsid "CCDS11474.1"; havana_gene "OTTHUMG00000181803.1"; havana_transc…	distance:576	chr17	42089224	chr17	HAVANA	exon	42088556	42089604	.	-	.	gene_id "ENSG00000091947.5"; transcript_id "ENST00000589334.1"; gene_type "protein_coding"; gene_status "KNOWN"; gene_name "TMEM101"; transcript_type "protein_coding"; transcript_status "KNOWN"; transcript_name "TMEM101-001"; exon_number 5; exon_id "ENSE00002868408.1"; level 2; tag "basic"; tag "appris_principal"; tag "CCDS"; ccdsid "CCDS11474.1"; havana_gene "OTTHUMG00000181803.1"; havana_transc…	distance:380
SM	chr6	151674823	chr6	ENSEMBL	exon	151669846	151674887	.	+	.	gene_id "ENSG00000131016.12"; transcript_id "ENST00000402676.2"; gene_type "protein_coding"; gene_status "KNOWN"; gene_name "AKAP12"; transcript_type "protein_coding"; transcript_status "KNOWN"; transcript_name "AKAP12-202"; exon_number 4; exon_id "ENSE00001128610.1"; level 3; tag "basic"; tag "appris_candidate_longest"; tag "CCDS"; ccdsid "CCDS5229.1"; havana_gene "OTTHUMG00000015833.1";	distance:4977	chr6	151677162	chr6	ENSEMBL	exon	151676862	151679692	.	+	.	gene_id "ENSG00000131016.12"; transcript_id "ENST00000402676.2"; gene_type "protein_coding"; gene_status "KNOWN"; gene_name "AKAP12"; transcript_type "protein_coding"; transcript_status "KNOWN"; transcript_name "AKAP12-202"; exon_number 5; exon_id "ENSE00001749317.1"; level 3; tag "basic"; tag "appris_candidate_longest"; tag "CCDS"; ccdsid "CCDS5229.1"; havana_gene "OTTHUMG00000015833.1";	distance:300
MS	chr1	8925437	chr1	HAVANA	exon	8925344	8925541	.	-	.	gene_id "ENSG00000074800.9"; transcript_id "ENST00000234590.4"; gene_type "protein_coding"; gene_status "KNOWN"; gene_name "ENO1"; transcript_type "protein_coding"; transcript_status "KNOWN"; transcript_name "ENO1-001"; exon_number 8; exon_id "ENSE00003576214.1"; level 2; tag "basic"; tag "appris_principal"; tag "CCDS"; ccdsid "CCDS97.1"; havana_gene "OTTHUMG00000001773.3"; havana_transcript "OTT…	distance:104	chr1	8925455	chr1	HAVANA	exon	8925344	8925541	.	-	.	gene_id "ENSG00000074800.9"; transcript_id "ENST00000234590.4"; gene_type "protein_coding"; gene_status "KNOWN"; gene_name "ENO1"; transcript_type "protein_coding"; transcript_status "KNOWN"; transcript_name "ENO1-001"; exon_number 8; exon_id "ENSE00003576214.1"; level 2; tag "basic"; tag "appris_principal"; tag "CCDS"; ccdsid "CCDS97.1"; havana_gene "OTTHUMG00000001773.3"; havana_transcript "OTT…	distance:86
SM	chr1	206135293	chr1	HAVANA	exon	206135293	206135901	.	-	.	gene_id "ENSG00000229874.2"; transcript_id "ENST00000429210.1"; gene_type "antisense"; gene_status "NOVEL"; gene_name "RP11-312O7.2"; transcript_type "antisense"; transcript_status "KNOWN"; transcript_name "RP11-312O7.2-001"; exon_number 2; exon_id "ENSE00001629807.1"; level 2; tag "basic"; havana_gene "OTTHUMG00000042553.2"; havana_transcript "OTTHUMT00000100832.1";	distance:0	chr1	206557367	chr1	HAVANA	exon	206557369	206557431	.	+	.	gene_id "ENSG00000163486.8"; transcript_id "ENST00000295713.5"; gene_type "protein_coding"; gene_status "KNOWN"; gene_name "SRGAP2"; transcript_type "protein_coding"; transcript_status "NOVEL"; transcript_name "SRGAP2-001"; exon_number 2; exon_id "ENSE00002300661.1"; level 2; tag "mRNA_start_NF"; tag "cds_start_NF"; havana_gene "OTTHUMG00000036347.3"; havana_transcript "OTTHUMT00000088490.2";	distance:2
MS	chr12	21796981	chr12	HAVANA	exon	21796869	21797042	.	-	.	gene_id "ENSG00000111716.8"; transcript_id "ENST00000396076.1"; gene_type "protein_coding"; gene_status "KNOWN"; gene_name "LDHB"; transcript_type "protein_coding"; transcript_status "KNOWN"; transcript_name "LDHB-002"; exon_number 4; exon_id "ENSE00000726202.1"; level 2; tag "alternative_5_UTR"; tag "basic"; tag "appris_principal"; tag "CCDS"; ccdsid "CCDS8691.1"; havana_gene "OTTHUMG00000133760…	distance:61	chr12	21807612	chr12	HAVANA	exon	21807477	21807611	.	-	.	gene_id "ENSG00000111716.8"; transcript_id "ENST00000396076.1"; gene_type "protein_coding"; gene_status "KNOWN"; gene_name "LDHB"; transcript_type "protein_coding"; transcript_status "KNOWN"; transcript_name "LDHB-002"; exon_number 2; exon_id "ENSE00000822271.5"; level 2; tag "alternative_5_UTR"; tag "basic"; tag "appris_principal"; tag "CCDS"; ccdsid "CCDS8691.1"; havana_gene "OTTHUMG00000133760…	distance:1
MS	chrX	153596277	chrX	HAVANA	exon	153596210	153596458	.	-	.	gene_id "ENSG00000196924.10"; transcript_id "ENST00000420627.1"; gene_type "protein_coding"; gene_status "KNOWN"; gene_name "FLNA"; transcript_type "nonsense_mediated_decay"; transcript_status "KNOWN"; transcript_name "FLNA-021"; exon_number 2; exon_id "ENSE00001761667.1"; level 2; tag "not_organism_supported"; tag "mRNA_start_NF"; tag "cds_start_NF"; havana_gene "OTTHUMG00000022712.28"; havana_t…	distance:181	chrX	153599374	chrX	HAVANA	exon	153599241	153599571	.	-	.	gene_id "ENSG00000196924.10"; transcript_id "ENST00000420627.1"; gene_type "protein_coding"; gene_status "KNOWN"; gene_name "FLNA"; transcript_type "nonsense_mediated_decay"; transcript_status "KNOWN"; transcript_name "FLNA-021"; exon_number 1; exon_id "ENSE00001731840.1"; level 2; tag "not_organism_supported"; tag "mRNA_start_NF"; tag "cds_start_NF"; havana_gene "OTTHUMG00000022712.28"; havana_t…	distance:197
MS	chr19	10421175	chr19	ENSEMBL	exon	10421003	10421281	.	-	.	gene_id "ENSG00000267673.2"; transcript_id "ENST00000541276.1"; gene_type "protein_coding"; gene_status "KNOWN"; gene_name "FDX1L"; transcript_type "protein_coding"; transcript_status "KNOWN"; transcript_name "FDX1L-201"; exon_number 5; exon_id "ENSE00003652592.1"; level 3; tag "basic"; tag "readthrough_transcript"; havana_gene "OTTHUMG00000141299.3";	distance:106	chr19	10426474	chr19	HAVANA	exon	10426381	10426471	.	-	.	gene_id "ENSG00000267673.2"; transcript_id "ENST00000492239.1"; gene_type "protein_coding"; gene_status "KNOWN"; gene_name "FDX1L"; transcript_type "processed_transcript"; transcript_status "KNOWN"; transcript_name "FDX1L-008"; exon_number 1; exon_id "ENSE00001866960.1"; level 2; tag "basic"; havana_gene "OTTHUMG00000141299.3"; havana_transcript "OTTHUMT00000325276.1";	distance:3
SM	chr9	33295116	chr9	HAVANA	exon	33294418	33295425	.	+	.	gene_id "ENSG00000086102.14"; transcript_id "ENST00000379540.3"; gene_type "protein_coding"; gene_status "KNOWN"; gene_name "NFX1"; transcript_type "protein_coding"; transcript_status "KNOWN"; transcript_name "NFX1-001"; exon_number 2; exon_id "ENSE00001800647.1"; level 2; tag "basic"; tag "appris_principal"; tag "CCDS"; ccdsid "CCDS6538.1"; havana_gene "OTTHUMG00000019772.4"; havana_transcript "…	distance:698	chr9	33307191	chr9	HAVANA	exon	33307192	33307297	.	+	.	gene_id "ENSG00000086102.14"; transcript_id "ENST00000379540.3"; gene_type "protein_coding"; gene_status "KNOWN"; gene_name "NFX1"; transcript_type "protein_coding"; transcript_status "KNOWN"; transcript_name "NFX1-001"; exon_number 5; exon_id "ENSE00001787993.1"; level 2; tag "basic"; tag "appris_principal"; tag "CCDS"; ccdsid "CCDS6538.1"; havana_gene "OTTHUMG00000019772.4"; havana_transcript "…	distance:1
MS	chr12	65152937	chr12	HAVANA	exon	65152865	65153227	.	-	.	gene_id "ENSG00000135677.6"; transcript_id "ENST00000258145.3"; gene_type "protein_coding"; gene_status "KNOWN"; gene_name "GNS"; transcript_type "protein_coding"; transcript_status "KNOWN"; transcript_name "GNS-001"; exon_number 1; exon_id "ENSE00000920635.7"; level 2; tag "basic"; tag "appris_candidate"; tag "CCDS"; ccdsid "CCDS8970.1"; havana_gene "OTTHUMG00000168819.3"; havana_transcript "OTT…	distance:290	chr12	65153073	chr12	HAVANA	exon	65152865	65153227	.	-	.	gene_id "ENSG00000135677.6"; transcript_id "ENST00000258145.3"; gene_type "protein_coding"; gene_status "KNOWN"; gene_name "GNS"; transcript_type "protein_coding"; transcript_status "KNOWN"; transcript_name "GNS-001"; exon_number 1; exon_id "ENSE00000920635.7"; level 2; tag "basic"; tag "appris_candidate"; tag "CCDS"; ccdsid "CCDS8970.1"; havana_gene "OTTHUMG00000168819.3"; havana_transcript "OTT…	distance:154
SM	chr1	156084515	chr1	HAVANA	exon	156084504	156085065	.	+	.	gene_id "ENSG00000160789.15"; transcript_id "ENST00000368301.2"; gene_type "protein_coding"; gene_status "KNOWN"; gene_name "LMNA"; transcript_type "protein_coding"; transcript_status "KNOWN"; transcript_name "LMNA-002"; exon_number 4; exon_id "ENSE00002037948.1"; level 2; tag "basic"; tag "CCDS"; ccdsid "CCDS1131.1"; havana_gene "OTTHUMG00000013961.4"; havana_transcript "OTTHUMT00000039194.3";	distance:11	chr1	156100407	chr1	HAVANA	exon	156100408	156100564	.	+	.	gene_id "ENSG00000160789.15"; transcript_id "ENST00000502751.1"; gene_type "protein_coding"; gene_status "KNOWN"; gene_name "LMNA"; transcript_type "processed_transcript"; transcript_status "KNOWN"; transcript_name "LMNA-021"; exon_number 3; exon_id "ENSE00003522975.1"; level 2; havana_gene "OTTHUMG00000013961.4"; havana_transcript "OTTHUMT00000359803.1";	distance:1
MS	chr2	20453731	chr2	HAVANA	exon	20453583	20453775	.	-	.	gene_id "ENSG00000055917.11"; transcript_id "ENST00000338086.5"; gene_type "protein_coding"; gene_status "KNOWN"; gene_name "PUM2"; transcript_type "protein_coding"; transcript_status "KNOWN"; transcript_name "PUM2-001"; exon_number 19; exon_id "ENSE00001783521.1"; level 2; tag "basic"; tag "appris_candidate"; tag "CCDS"; ccdsid "CCDS1698.1"; havana_gene "OTTHUMG00000122098.3"; havana_transcript …	distance:44	chr2	20455829	chr2	HAVANA	exon	20455794	20455931	.	-	.	gene_id "ENSG00000055917.11"; transcript_id "ENST00000338086.5"; gene_type "protein_coding"; gene_status "KNOWN"; gene_name "PUM2"; transcript_type "protein_coding"; transcript_status "KNOWN"; transcript_name "PUM2-001"; exon_number 16; exon_id "ENSE00000715476.1"; level 2; tag "basic"; tag "appris_candidate"; tag "CCDS"; ccdsid "CCDS1698.1"; havana_gene "OTTHUMG00000122098.3"; havana_transcript …	distance:102
MS	chrX	153590899	chrX	HAVANA	exon	153590786	153590946	.	-	.	gene_id "ENSG00000196924.10"; transcript_id "ENST00000420627.1"; gene_type "protein_coding"; gene_status "KNOWN"; gene_name "FLNA"; transcript_type "nonsense_mediated_decay"; transcript_status "KNOWN"; transcript_name "FLNA-021"; exon_number 16; exon_id "ENSE00003538392.1"; level 2; tag "not_organism_supported"; tag "mRNA_start_NF"; tag "cds_start_NF"; havana_gene "OTTHUMG00000022712.28"; havana_…	distance:47	chrX	153590941	chrX	HAVANA	exon	153590786	153590946	.	-	.	gene_id "ENSG00000196924.10"; transcript_id "ENST00000420627.1"; gene_type "protein_coding"; gene_status "KNOWN"; gene_name "FLNA"; transcript_type "nonsense_mediated_decay"; transcript_status "KNOWN"; transcript_name "FLNA-021"; exon_number 16; exon_id "ENSE00003538392.1"; level 2; tag "not_organism_supported"; tag "mRNA_start_NF"; tag "cds_start_NF"; havana_gene "OTTHUMG00000022712.28"; havana_…	distance:5
SM	chr9	33295116	chr9	HAVANA	exon	33294418	33295425	.	+	.	gene_id "ENSG00000086102.14"; transcript_id "ENST00000379540.3"; gene_type "protein_coding"; gene_status "KNOWN"; gene_name "NFX1"; transcript_type "protein_coding"; transcript_status "KNOWN"; transcript_name "NFX1-001"; exon_number 2; exon_id "ENSE00001800647.1"; level 2; tag "basic"; tag "appris_principal"; tag "CCDS"; ccdsid "CCDS6538.1"; havana_gene "OTTHUMG00000019772.4"; havana_transcript "…	distance:698	chr9	33307191	chr9	HAVANA	exon	33307192	33307297	.	+	.	gene_id "ENSG00000086102.14"; transcript_id "ENST00000379540.3"; gene_type "protein_coding"; gene_status "KNOWN"; gene_name "NFX1"; transcript_type "protein_coding"; transcript_status "KNOWN"; transcript_name "NFX1-001"; exon_number 5; exon_id "ENSE00001787993.1"; level 2; tag "basic"; tag "appris_principal"; tag "CCDS"; ccdsid "CCDS6538.1"; havana_gene "OTTHUMG00000019772.4"; havana_transcript "…	distance:1
MS	chr17	8422104	chr17	HAVANA	exon	8421949	8422109	.	-	.	gene_id "ENSG00000133026.8"; transcript_id "ENST00000360416.3"; gene_type "protein_coding"; gene_status "KNOWN"; gene_name "MYH10"; transcript_type "protein_coding"; transcript_status "PUTATIVE"; transcript_name "MYH10-002"; exon_number 21; exon_id "ENSE00001104483.1"; level 2; tag "not_organism_supported"; tag "not_organism_supported"; tag "basic"; tag "CCDS"; ccdsid "CCDS58515.1"; havana_gene "…	distance:5	chr17	8424539	chr17	HAVANA	exon	8424410	8424603	.	-	.	gene_id "ENSG00000133026.8"; transcript_id "ENST00000360416.3"; gene_type "protein_coding"; gene_status "KNOWN"; gene_name "MYH10"; transcript_type "protein_coding"; transcript_status "PUTATIVE"; transcript_name "MYH10-002"; exon_number 18; exon_id "ENSE00001104491.1"; level 2; tag "not_organism_supported"; tag "not_organism_supported"; tag "basic"; tag "CCDS"; ccdsid "CCDS58515.1"; havana_gene "…	distance:64
MS	chr17	79813464	chr17	HAVANA	exon	79813329	79813462	.	-	.	gene_id "ENSG00000185624.10"; transcript_id "ENST00000331483.4"; gene_type "protein_coding"; gene_status "KNOWN"; gene_name "P4HB"; transcript_type "protein_coding"; transcript_status "KNOWN"; transcript_name "P4HB-001"; exon_number 3; exon_id "ENSE00003593761.1"; level 2; tag "basic"; tag "appris_principal"; tag "CCDS"; ccdsid "CCDS11787.1"; havana_gene "OTTHUMG00000150269.6"; havana_transcript …	distance:2	chr17	79818396	chr17	HAVANA	exon	79818203	79818570	.	-	.	gene_id "ENSG00000185624.10"; transcript_id "ENST00000331483.4"; gene_type "protein_coding"; gene_status "KNOWN"; gene_name "P4HB"; transcript_type "protein_coding"; transcript_status "KNOWN"; transcript_name "P4HB-001"; exon_number 1; exon_id "ENSE00001316430.6"; level 2; tag "basic"; tag "appris_principal"; tag "CCDS"; ccdsid "CCDS11787.1"; havana_gene "OTTHUMG00000150269.6"; havana_transcript …	distance:174
MS	chr16	22019729	chr16	HAVANA	exon	22019530	22019728	.	+	.	gene_id "ENSG00000185716.7"; transcript_id "ENST00000542527.2"; gene_type "protein_coding"; gene_status "KNOWN"; gene_name "C16orf52"; transcript_type "protein_coding"; transcript_status "NOVEL"; transcript_name "C16orf52-006"; exon_number 1; exon_id "ENSE00003685230.1"; level 2; tag "basic"; tag "appris_principal"; tag "CCDS"; ccdsid "CCDS58431.1"; havana_gene "OTTHUMG00000131587.3"; havana_tran…	distance:1	chr16	23619334	chr16	HAVANA	exon	23619185	23619333	.	-	.	gene_id "ENSG00000083093.5"; transcript_id "ENST00000568219.1"; gene_type "protein_coding"; gene_status "KNOWN"; gene_name "PALB2"; transcript_type "nonsense_mediated_decay"; transcript_status "KNOWN"; transcript_name "PALB2-002"; exon_number 12; exon_id "ENSE00003687768.1"; level 2; havana_gene "OTTHUMG00000177097.3"; havana_transcript "OTTHUMT00000435286.3";	distance:1
SM	chr1	156084509	chr1	HAVANA	exon	156084504	156085065	.	+	.	gene_id "ENSG00000160789.15"; transcript_id "ENST00000368301.2"; gene_type "protein_coding"; gene_status "KNOWN"; gene_name "LMNA"; transcript_type "protein_coding"; transcript_status "KNOWN"; transcript_name "LMNA-002"; exon_number 4; exon_id "ENSE00002037948.1"; level 2; tag "basic"; tag "CCDS"; ccdsid "CCDS1131.1"; havana_gene "OTTHUMG00000013961.4"; havana_transcript "OTTHUMT00000039194.3";	distance:5	chr1	156085003	chr1	HAVANA	exon	156084504	156085065	.	+	.	gene_id "ENSG00000160789.15"; transcript_id "ENST00000368301.2"; gene_type "protein_coding"; gene_status "KNOWN"; gene_name "LMNA"; transcript_type "protein_coding"; transcript_status "KNOWN"; transcript_name "LMNA-002"; exon_number 4; exon_id "ENSE00002037948.1"; level 2; tag "basic"; tag "CCDS"; ccdsid "CCDS1131.1"; havana_gene "OTTHUMG00000013961.4"; havana_transcript "OTTHUMT00000039194.3";	distance:499
MS	chr12	21796981	chr12	HAVANA	exon	21796869	21797042	.	-	.	gene_id "ENSG00000111716.8"; transcript_id "ENST00000396076.1"; gene_type "protein_coding"; gene_status "KNOWN"; gene_name "LDHB"; transcript_type "protein_coding"; transcript_status "KNOWN"; transcript_name "LDHB-002"; exon_number 4; exon_id "ENSE00000726202.1"; level 2; tag "alternative_5_UTR"; tag "basic"; tag "appris_principal"; tag "CCDS"; ccdsid "CCDS8691.1"; havana_gene "OTTHUMG00000133760…	distance:61	chr12	21807612	chr12	HAVANA	exon	21807477	21807611	.	-	.	gene_id "ENSG00000111716.8"; transcript_id "ENST00000396076.1"; gene_type "protein_coding"; gene_status "KNOWN"; gene_name "LDHB"; transcript_type "protein_coding"; transcript_status "KNOWN"; transcript_name "LDHB-002"; exon_number 2; exon_id "ENSE00000822271.5"; level 2; tag "alternative_5_UTR"; tag "basic"; tag "appris_principal"; tag "CCDS"; ccdsid "CCDS8691.1"; havana_gene "OTTHUMG00000133760…	distance:1
MS	chrX	148563042	chrX	HAVANA	exon	148558521	148564749	.	-	.	gene_id "ENSG00000010404.13"; transcript_id "ENST00000340855.6"; gene_type "protein_coding"; gene_status "KNOWN"; gene_name "IDS"; transcript_type "protein_coding"; transcript_status "KNOWN"; transcript_name "IDS-001"; exon_number 9; exon_id "ENSE00001368349.6"; level 2; tag "basic"; tag "appris_principal"; tag "CCDS"; ccdsid "CCDS14685.1"; havana_gene "OTTHUMG00000022615.6"; havana_transcript "O…	distance:1707	chrX	148563231	chrX	HAVANA	exon	148558521	148564749	.	-	.	gene_id "ENSG00000010404.13"; transcript_id "ENST00000340855.6"; gene_type "protein_coding"; gene_status "KNOWN"; gene_name "IDS"; transcript_type "protein_coding"; transcript_status "KNOWN"; transcript_name "IDS-001"; exon_number 9; exon_id "ENSE00001368349.6"; level 2; tag "basic"; tag "appris_principal"; tag "CCDS"; ccdsid "CCDS14685.1"; havana_gene "OTTHUMG00000022615.6"; havana_transcript "O…	distance:1518
MS	chr2	114476887	chr2	HAVANA	exon	114476731	114476885	.	-	.	gene_id "ENSG00000115084.8"; transcript_id "ENST00000469702.1"; gene_type "protein_coding"; gene_status "KNOWN"; gene_name "SLC35F5"; transcript_type "retained_intron"; transcript_status "KNOWN"; transcript_name "SLC35F5-010"; exon_number 2; exon_id "ENSE00003635865.1"; level 2; havana_gene "OTTHUMG00000131361.4"; havana_transcript "OTTHUMT00000331376.1";	distance:2	chr2	114483104	chr2	HAVANA	exon	114482955	114483114	.	-	.	gene_id "ENSG00000115084.8"; transcript_id "ENST00000245680.2"; gene_type "protein_coding"; gene_status "KNOWN"; gene_name "SLC35F5"; transcript_type "protein_coding"; transcript_status "KNOWN"; transcript_name "SLC35F5-001"; exon_number 12; exon_id "ENSE00003458423.1"; level 2; tag "basic"; tag "appris_principal"; tag "CCDS"; ccdsid "CCDS2119.1"; havana_gene "OTTHUMG00000131361.4"; havana_transc…	distance:10
SM	chr4	57856958	chr4	HAVANA	exon	57856914	57857013	.	+	.	gene_id "ENSG00000047315.10"; transcript_id "ENST00000450656.1"; gene_type "protein_coding"; gene_status "KNOWN"; gene_name "POLR2B"; transcript_type "protein_coding"; transcript_status "PUTATIVE"; transcript_name "POLR2B-003"; exon_number 4; exon_id "ENSE00001796605.1"; level 2; tag "alternative_5_UTR"; tag "mRNA_end_NF"; tag "cds_end_NF"; havana_gene "OTTHUMG00000128771.6"; havana_transcript "O…	distance:44	chr4	57871478	chr4	HAVANA	exon	57871412	57871608	.	+	.	gene_id "ENSG00000047315.10"; transcript_id "ENST00000381227.1"; gene_type "protein_coding"; gene_status "KNOWN"; gene_name "POLR2B"; transcript_type "protein_coding"; transcript_status "KNOWN"; transcript_name "POLR2B-001"; exon_number 9; exon_id "ENSE00001074770.1"; level 2; tag "basic"; tag "appris_principal"; tag "CCDS"; ccdsid "CCDS3511.1"; havana_gene "OTTHUMG00000128771.6"; havana_transcri…	distance:66
MS	chr5	37293056	chr5	HAVANA	exon	37292981	37293087	.	-	.	gene_id "ENSG00000113569.11"; transcript_id "ENST00000231498.3"; gene_type "protein_coding"; gene_status "KNOWN"; gene_name "NUP155"; transcript_type "protein_coding"; transcript_status "KNOWN"; transcript_name "NUP155-001"; exon_number 34; exon_id "ENSE00003507859.1"; level 2; tag "basic"; tag "appris_principal"; tag "CCDS"; ccdsid "CCDS3921.1"; havana_gene "OTTHUMG00000090803.2"; havana_transcr…	distance:31	chr5	37302954	chr5	HAVANA	exon	37302881	37303010	.	-	.	gene_id "ENSG00000113569.11"; transcript_id "ENST00000231498.3"; gene_type "protein_coding"; gene_status "KNOWN"; gene_name "NUP155"; transcript_type "protein_coding"; transcript_status "KNOWN"; transcript_name "NUP155-001"; exon_number 29; exon_id "ENSE00003516975.1"; level 2; tag "basic"; tag "appris_principal"; tag "CCDS"; ccdsid "CCDS3921.1"; havana_gene "OTTHUMG00000090803.2"; havana_transcr…	distance:56
MS	chr15	83710665	chr15	HAVANA	exon	83710480	83710677	.	-	.	gene_id "ENSG00000064726.5"; transcript_id "ENST00000261721.4"; gene_type "protein_coding"; gene_status "KNOWN"; gene_name "BTBD1"; transcript_type "protein_coding"; transcript_status "KNOWN"; transcript_name "BTBD1-001"; exon_number 4; exon_id "ENSE00003593826.1"; level 2; tag "basic"; tag "appris_principal"; tag "CCDS"; ccdsid "CCDS10322.1"; havana_gene "OTTHUMG00000147364.4"; havana_transcript…	distance:12	chr15	83735773	chr15	HAVANA	exon	83735503	83736106	.	-	.	gene_id "ENSG00000064726.5"; transcript_id "ENST00000261721.4"; gene_type "protein_coding"; gene_status "KNOWN"; gene_name "BTBD1"; transcript_type "protein_coding"; transcript_status "KNOWN"; transcript_name "BTBD1-001"; exon_number 1; exon_id "ENSE00001103552.7"; level 2; tag "basic"; tag "appris_principal"; tag "CCDS"; ccdsid "CCDS10322.1"; havana_gene "OTTHUMG00000147364.4"; havana_transcript…	distance:333
SM	chr8	17838136	chr8	HAVANA	exon	17838100	17838264	.	+	.	gene_id "ENSG00000078674.13"; transcript_id "ENST00000325083.8"; gene_type "protein_coding"; gene_status "KNOWN"; gene_name "PCM1"; transcript_type "protein_coding"; transcript_status "KNOWN"; transcript_name "PCM1-001"; exon_number 24; exon_id "ENSE00003572045.1"; level 2; tag "basic"; tag "appris_principal"; tag "CCDS"; ccdsid "CCDS47812.1"; havana_gene "OTTHUMG00000163699.5"; havana_transcript…	distance:36	chr8	17847386	chr8	HAVANA	exon	17847368	17847488	.	+	.	gene_id "ENSG00000078674.13"; transcript_id "ENST00000325083.8"; gene_type "protein_coding"; gene_status "KNOWN"; gene_name "PCM1"; transcript_type "protein_coding"; transcript_status "KNOWN"; transcript_name "PCM1-001"; exon_number 27; exon_id "ENSE00001791886.1"; level 2; tag "basic"; tag "appris_principal"; tag "CCDS"; ccdsid "CCDS47812.1"; havana_gene "OTTHUMG00000163699.5"; havana_transcript…	distance:18
SM	chr5	159437564	chr5	HAVANA	exon	159437507	159437865	.	+	.	gene_id "ENSG00000113312.6"; transcript_id "ENST00000522793.1"; gene_type "protein_coding"; gene_status "KNOWN"; gene_name "TTC1"; transcript_type "protein_coding"; transcript_status "KNOWN"; transcript_name "TTC1-002"; exon_number 2; exon_id "ENSE00000972667.1"; level 2; tag "alternative_5_UTR"; tag "basic"; tag "appris_principal"; tag "CCDS"; ccdsid "CCDS4348.1"; havana_gene "OTTHUMG00000130326…	distance:57	chr5	159437596	chr5	HAVANA	exon	159437507	159437865	.	+	.	gene_id "ENSG00000113312.6"; transcript_id "ENST00000522793.1"; gene_type "protein_coding"; gene_status "KNOWN"; gene_name "TTC1"; transcript_type "protein_coding"; transcript_status "KNOWN"; transcript_name "TTC1-002"; exon_number 2; exon_id "ENSE00000972667.1"; level 2; tag "alternative_5_UTR"; tag "basic"; tag "appris_principal"; tag "CCDS"; ccdsid "CCDS4348.1"; havana_gene "OTTHUMG00000130326…	distance:89
MS	chr6	134490650	chr6	HAVANA	exon	134490384	134491573	.	-	.	gene_id "ENSG00000118515.7"; transcript_id "ENST00000367858.5"; gene_type "protein_coding"; gene_status "KNOWN"; gene_name "SGK1"; transcript_type "protein_coding"; transcript_status "KNOWN"; transcript_name "SGK1-001"; exon_number 14; exon_id "ENSE00002154085.1"; level 2; tag "basic"; tag "CCDS"; ccdsid "CCDS47476.1"; havana_gene "OTTHUMG00000015613.4"; havana_transcript "OTTHUMT00000042304.2";	distance:923	chr6	134491372	chr6	HAVANA	exon	134490384	134491573	.	-	.	gene_id "ENSG00000118515.7"; transcript_id "ENST00000367858.5"; gene_type "protein_coding"; gene_status "KNOWN"; gene_name "SGK1"; transcript_type "protein_coding"; transcript_status "KNOWN"; transcript_name "SGK1-001"; exon_number 14; exon_id "ENSE00002154085.1"; level 2; tag "basic"; tag "CCDS"; ccdsid "CCDS47476.1"; havana_gene "OTTHUMG00000015613.4"; havana_transcript "OTTHUMT00000042304.2";	distance:201
MS	chr18	25572751	chr18	HAVANA	exon	25572619	25572804	.	-	.	gene_id "ENSG00000170558.4"; transcript_id "ENST00000269141.3"; gene_type "protein_coding"; gene_status "KNOWN"; gene_name "CDH2"; transcript_type "protein_coding"; transcript_status "KNOWN"; transcript_name "CDH2-001"; exon_number 9; exon_id "ENSE00001199832.1"; level 2; tag "basic"; tag "appris_principal"; tag "CCDS"; ccdsid "CCDS11891.1"; havana_gene "OTTHUMG00000059940.10"; havana_transcript …	distance:53	chr18	25589725	chr18	HAVANA	exon	25589681	25589836	.	-	.	gene_id "ENSG00000170558.4"; transcript_id "ENST00000269141.3"; gene_type "protein_coding"; gene_status "KNOWN"; gene_name "CDH2"; transcript_type "protein_coding"; transcript_status "KNOWN"; transcript_name "CDH2-001"; exon_number 5; exon_id "ENSE00001103818.1"; level 2; tag "basic"; tag "appris_principal"; tag "CCDS"; ccdsid "CCDS11891.1"; havana_gene "OTTHUMG00000059940.10"; havana_transcript …	distance:111
SM	chr3	184025148	chr3	HAVANA	exon	184025145	184025313	.	+	.	gene_id "ENSG00000175166.12"; transcript_id "ENST00000310118.4"; gene_type "protein_coding"; gene_status "KNOWN"; gene_name "PSMD2"; transcript_type "protein_coding"; transcript_status "KNOWN"; transcript_name "PSMD2-001"; exon_number 17; exon_id "ENSE00003555789.1"; level 2; tag "basic"; tag "appris_principal"; tag "CCDS"; ccdsid "CCDS3258.1"; havana_gene "OTTHUMG00000156796.3"; havana_transcrip…	distance:3	chr3	184025195	chr3	HAVANA	exon	184025145	184025313	.	+	.	gene_id "ENSG00000175166.12"; transcript_id "ENST00000310118.4"; gene_type "protein_coding"; gene_status "KNOWN"; gene_name "PSMD2"; transcript_type "protein_coding"; transcript_status "KNOWN"; transcript_name "PSMD2-001"; exon_number 17; exon_id "ENSE00003555789.1"; level 2; tag "basic"; tag "appris_principal"; tag "CCDS"; ccdsid "CCDS3258.1"; havana_gene "OTTHUMG00000156796.3"; havana_transcrip…	distance:50
SM	chr1	156084509	chr1	HAVANA	exon	156084504	156085065	.	+	.	gene_id "ENSG00000160789.15"; transcript_id "ENST00000368301.2"; gene_type "protein_coding"; gene_status "KNOWN"; gene_name "LMNA"; transcript_type "protein_coding"; transcript_status "KNOWN"; transcript_name "LMNA-002"; exon_number 4; exon_id "ENSE00002037948.1"; level 2; tag "basic"; tag "CCDS"; ccdsid "CCDS1131.1"; havana_gene "OTTHUMG00000013961.4"; havana_transcript "OTTHUMT00000039194.3";	distance:5	chr1	156085003	chr1	HAVANA	exon	156084504	156085065	.	+	.	gene_id "ENSG00000160789.15"; transcript_id "ENST00000368301.2"; gene_type "protein_coding"; gene_status "KNOWN"; gene_name "LMNA"; transcript_type "protein_coding"; transcript_status "KNOWN"; transcript_name "LMNA-002"; exon_number 4; exon_id "ENSE00002037948.1"; level 2; tag "basic"; tag "CCDS"; ccdsid "CCDS1131.1"; havana_gene "OTTHUMG00000013961.4"; havana_transcript "OTTHUMT00000039194.3";	distance:499
SM	chr17	56032586	chr17	HAVANA	exon	56032586	56032684	.	-	.	gene_id "ENSG00000180891.8"; transcript_id "ENST00000577830.1"; gene_type "protein_coding"; gene_status "KNOWN"; gene_name "CUEDC1"; transcript_type "protein_coding"; transcript_status "KNOWN"; transcript_name "CUEDC1-001"; exon_number 1; exon_id "ENSE00001558939.1"; level 2; tag "basic"; tag "appris_principal"; tag "CCDS"; ccdsid "CCDS11599.1"; havana_gene "OTTHUMG00000178775.2"; havana_transcri…	distance:0	chr17	57721636	chr17	HAVANA	exon	57721637	57721844	.	+	.	gene_id "ENSG00000141367.7"; transcript_id "ENST00000393043.1"; gene_type "protein_coding"; gene_status "KNOWN"; gene_name "CLTC"; transcript_type "protein_coding"; transcript_status "PUTATIVE"; transcript_name "CLTC-002"; exon_number 2; exon_id "ENSE00002460256.1"; level 2; tag "basic"; havana_gene "OTTHUMG00000134279.3"; havana_transcript "OTTHUMT00000258860.1";	distance:1
MS	chr8	52771590											chr8	52771792
MS	chr5	151052778	chr5	HAVANA	exon	151052690	151052777	.	-	.	gene_id "ENSG00000113140.6"; transcript_id "ENST00000231061.4"; gene_type "protein_coding"; gene_status "KNOWN"; gene_name "SPARC"; transcript_type "protein_coding"; transcript_status "KNOWN"; transcript_name "SPARC-001"; exon_number 4; exon_id "ENSE00003501224.1"; level 2; tag "basic"; tag "appris_principal"; tag "CCDS"; ccdsid "CCDS4318.1"; havana_gene "OTTHUMG00000130122.3"; havana_transcript …	distance:1	chr5	151066492	chr5	HAVANA	exon	151066426	151066726	.	-	.	gene_id "ENSG00000113140.6"; transcript_id "ENST00000231061.4"; gene_type "protein_coding"; gene_status "KNOWN"; gene_name "SPARC"; transcript_type "protein_coding"; transcript_status "KNOWN"; transcript_name "SPARC-001"; exon_number 1; exon_id "ENSE00001218290.3"; level 2; tag "basic"; tag "appris_principal"; tag "CCDS"; ccdsid "CCDS4318.1"; havana_gene "OTTHUMG00000130122.3"; havana_transcript …	distance:234
SM	chr11	35211465	chr11	HAVANA	exon	35211382	35211612	.	+	.	gene_id "ENSG00000026508.12"; transcript_id "ENST00000263398.6"; gene_type "protein_coding"; gene_status "KNOWN"; gene_name "CD44"; transcript_type "protein_coding"; transcript_status "KNOWN"; transcript_name "CD44-003"; exon_number 5; exon_id "ENSE00003639932.1"; level 2; tag "basic"; tag "appris_candidate"; tag "CCDS"; ccdsid "CCDS31457.1"; havana_gene "OTTHUMG00000044388.7"; havana_transcript …	distance:83	chr11	35250701	chr11	HAVANA	exon	35250676	35253949	.	+	.	gene_id "ENSG00000026508.12"; transcript_id "ENST00000263398.6"; gene_type "protein_coding"; gene_status "KNOWN"; gene_name "CD44"; transcript_type "protein_coding"; transcript_status "KNOWN"; transcript_name "CD44-003"; exon_number 9; exon_id "ENSE00001709592.2"; level 2; tag "basic"; tag "appris_candidate"; tag "CCDS"; ccdsid "CCDS31457.1"; havana_gene "OTTHUMG00000044388.7"; havana_transcript …	distance:25
SM	chr1	156084515	chr1	HAVANA	exon	156084504	156085065	.	+	.	gene_id "ENSG00000160789.15"; transcript_id "ENST00000368301.2"; gene_type "protein_coding"; gene_status "KNOWN"; gene_name "LMNA"; transcript_type "protein_coding"; transcript_status "KNOWN"; transcript_name "LMNA-002"; exon_number 4; exon_id "ENSE00002037948.1"; level 2; tag "basic"; tag "CCDS"; ccdsid "CCDS1131.1"; havana_gene "OTTHUMG00000013961.4"; havana_transcript "OTTHUMT00000039194.3";	distance:11	chr1	156100407	chr1	HAVANA	exon	156100408	156100564	.	+	.	gene_id "ENSG00000160789.15"; transcript_id "ENST00000502751.1"; gene_type "protein_coding"; gene_status "KNOWN"; gene_name "LMNA"; transcript_type "processed_transcript"; transcript_status "KNOWN"; transcript_name "LMNA-021"; exon_number 3; exon_id "ENSE00003522975.1"; level 2; havana_gene "OTTHUMG00000013961.4"; havana_transcript "OTTHUMT00000359803.1";	distance:1
MS	chr16	67182230	chr16	HAVANA	exon	67180948	67182442	.	+	.	gene_id "ENSG00000125149.7"; transcript_id "ENST00000219139.3"; gene_type "protein_coding"; gene_status "KNOWN"; gene_name "C16orf70"; transcript_type "protein_coding"; transcript_status "KNOWN"; transcript_name "C16orf70-001"; exon_number 16; exon_id "ENSE00001206378.4"; level 2; tag "basic"; tag "appris_principal"; tag "CCDS"; ccdsid "CCDS10828.1"; havana_gene "OTTHUMG00000137510.4"; havana_tra…	distance:212	chr16	67182755	chr16	HAVANA	exon	67182008	67184574	.	-	.	gene_id "ENSG00000237172.3"; transcript_id "ENST00000449549.3"; gene_type "protein_coding"; gene_status "KNOWN"; gene_name "B3GNT9"; transcript_type "protein_coding"; transcript_status "KNOWN"; transcript_name "B3GNT9-001"; exon_number 2; exon_id "ENSE00001593945.3"; level 2; tag "basic"; tag "appris_principal"; tag "CCDS"; ccdsid "CCDS45509.1"; havana_gene "OTTHUMG00000173315.1"; havana_transcri…	distance:1819
SM	chr2	189839099	chr2	HAVANA	exon	189839046	189839294	.	+	.	gene_id "ENSG00000168542.8"; transcript_id "ENST00000304636.3"; gene_type "protein_coding"; gene_status "KNOWN"; gene_name "COL3A1"; transcript_type "protein_coding"; transcript_status "KNOWN"; transcript_name "COL3A1-001"; exon_number 1; exon_id "ENSE00001948260.1"; level 2; tag "basic"; tag "appris_principal"; tag "CCDS"; ccdsid "CCDS2297.1"; havana_gene "OTTHUMG00000132648.5"; havana_transcrip…	distance:53	chr2	189849930	chr2	HAVANA	exon	189849923	189849973	.	+	.	gene_id "ENSG00000168542.8"; transcript_id "ENST00000304636.3"; gene_type "protein_coding"; gene_status "KNOWN"; gene_name "COL3A1"; transcript_type "protein_coding"; transcript_status "KNOWN"; transcript_name "COL3A1-001"; exon_number 3; exon_id "ENSE00001130170.1"; level 2; tag "basic"; tag "appris_principal"; tag "CCDS"; ccdsid "CCDS2297.1"; havana_gene "OTTHUMG00000132648.5"; havana_transcrip…	distance:7
MS	chr2	220404127	chr2	HAVANA	exon	220403669	220405364	.	-	.	gene_id "ENSG00000123989.9"; transcript_id "ENST00000243776.6"; gene_type "protein_coding"; gene_status "KNOWN"; gene_name "CHPF"; transcript_type "protein_coding"; transcript_status "KNOWN"; transcript_name "CHPF-001"; exon_number 4; exon_id "ENSE00000843590.8"; level 2; tag "basic"; tag "appris_principal"; tag "CCDS"; ccdsid "CCDS2443.1"; havana_gene "OTTHUMG00000058929.2"; havana_transcript "O…	distance:1237	chr2	220404403	chr2	HAVANA	exon	220403669	220405364	.	-	.	gene_id "ENSG00000123989.9"; transcript_id "ENST00000243776.6"; gene_type "protein_coding"; gene_status "KNOWN"; gene_name "CHPF"; transcript_type "protein_coding"; transcript_status "KNOWN"; transcript_name "CHPF-001"; exon_number 4; exon_id "ENSE00000843590.8"; level 2; tag "basic"; tag "appris_principal"; tag "CCDS"; ccdsid "CCDS2443.1"; havana_gene "OTTHUMG00000058929.2"; havana_transcript "O…	distance:961
MS	chr11	61081887	chr11	HAVANA	exon	61081780	61081958	.	-	.	gene_id "ENSG00000167986.9"; transcript_id "ENST00000301764.7"; gene_type "protein_coding"; gene_status "KNOWN"; gene_name "DDB1"; transcript_type "protein_coding"; transcript_status "KNOWN"; transcript_name "DDB1-001"; exon_number 13; exon_id "ENSE00003494536.1"; level 2; tag "non_canonical_conserved"; tag "basic"; tag "appris_principal"; tag "CCDS"; ccdsid "CCDS31576.1"; havana_gene "OTTHUMG000…	distance:71	chr11	61081922	chr11	HAVANA	exon	61081780	61081958	.	-	.	gene_id "ENSG00000167986.9"; transcript_id "ENST00000301764.7"; gene_type "protein_coding"; gene_status "KNOWN"; gene_name "DDB1"; transcript_type "protein_coding"; transcript_status "KNOWN"; transcript_name "DDB1-001"; exon_number 13; exon_id "ENSE00003494536.1"; level 2; tag "non_canonical_conserved"; tag "basic"; tag "appris_principal"; tag "CCDS"; ccdsid "CCDS31576.1"; havana_gene "OTTHUMG000…	distance:36
MS	chr19	54693312	chr19	ENSEMBL	exon	54693189	54693733	.	-	.	gene_id "ENSG00000125505.12"; transcript_id "ENST00000431666.2"; gene_type "protein_coding"; gene_status "KNOWN"; gene_name "MBOAT7"; transcript_type "protein_coding"; transcript_status "KNOWN"; transcript_name "MBOAT7-201"; exon_number 1; exon_id "ENSE00001776284.2"; level 3; tag "basic"; tag "CCDS"; ccdsid "CCDS54315.1"; havana_gene "OTTHUMG00000066516.7";	distance:421	chr19	54693362	chr19	ENSEMBL	exon	54693189	54693733	.	-	.	gene_id "ENSG00000125505.12"; transcript_id "ENST00000431666.2"; gene_type "protein_coding"; gene_status "KNOWN"; gene_name "MBOAT7"; transcript_type "protein_coding"; transcript_status "KNOWN"; transcript_name "MBOAT7-201"; exon_number 1; exon_id "ENSE00001776284.2"; level 3; tag "basic"; tag "CCDS"; ccdsid "CCDS54315.1"; havana_gene "OTTHUMG00000066516.7";	distance:371
MS	chrX	148563042	chrX	HAVANA	exon	148558521	148564749	.	-	.	gene_id "ENSG00000010404.13"; transcript_id "ENST00000340855.6"; gene_type "protein_coding"; gene_status "KNOWN"; gene_name "IDS"; transcript_type "protein_coding"; transcript_status "KNOWN"; transcript_name "IDS-001"; exon_number 9; exon_id "ENSE00001368349.6"; level 2; tag "basic"; tag "appris_principal"; tag "CCDS"; ccdsid "CCDS14685.1"; havana_gene "OTTHUMG00000022615.6"; havana_transcript "O…	distance:1707	chrX	148563231	chrX	HAVANA	exon	148558521	148564749	.	-	.	gene_id "ENSG00000010404.13"; transcript_id "ENST00000340855.6"; gene_type "protein_coding"; gene_status "KNOWN"; gene_name "IDS"; transcript_type "protein_coding"; transcript_status "KNOWN"; transcript_name "IDS-001"; exon_number 9; exon_id "ENSE00001368349.6"; level 2; tag "basic"; tag "appris_principal"; tag "CCDS"; ccdsid "CCDS14685.1"; havana_gene "OTTHUMG00000022615.6"; havana_transcript "O…	distance:1518
SM	chr7	73513407	chr7	HAVANA	exon	73513362	73513568	.	+	.	gene_id "ENSG00000106683.10"; transcript_id "ENST00000418310.1"; gene_type "protein_coding"; gene_status "KNOWN"; gene_name "LIMK1"; transcript_type "protein_coding"; transcript_status "PUTATIVE"; transcript_name "LIMK1-002"; exon_number 5; exon_id "ENSE00003700810.1"; level 1; tag "not_organism_supported"; tag "basic"; tag "exp_conf"; havana_gene "OTTHUMG00000023448.5"; havana_transcript "OTTHUM…	distance:45	chr7	73521348	chr7	HAVANA	exon	73521340	73521523	.	+	.	gene_id "ENSG00000106683.10"; transcript_id "ENST00000418310.1"; gene_type "protein_coding"; gene_status "KNOWN"; gene_name "LIMK1"; transcript_type "protein_coding"; transcript_status "PUTATIVE"; transcript_name "LIMK1-002"; exon_number 8; exon_id "ENSE00003696542.1"; level 1; tag "not_organism_supported"; tag "basic"; tag "exp_conf"; havana_gene "OTTHUMG00000023448.5"; havana_transcript "OTTHUM…	distance:8
MS	chr6	26056476	chr6	HAVANA	exon	26055968	26056699	.	-	.	gene_id "ENSG00000187837.2"; transcript_id "ENST00000343677.2"; gene_type "protein_coding"; gene_status "KNOWN"; gene_name "HIST1H1C"; transcript_type "protein_coding"; transcript_status "KNOWN"; transcript_name "HIST1H1C-001"; exon_number 1; exon_id "ENSE00001306765.3"; level 2; tag "basic"; tag "appris_principal"; tag "CCDS"; ccdsid "CCDS4577.1"; havana_gene "OTTHUMG00000016140.1"; havana_trans…	distance:223	chr6	26056538	chr6	HAVANA	exon	26055968	26056699	.	-	.	gene_id "ENSG00000187837.2"; transcript_id "ENST00000343677.2"; gene_type "protein_coding"; gene_status "KNOWN"; gene_name "HIST1H1C"; transcript_type "protein_coding"; transcript_status "KNOWN"; transcript_name "HIST1H1C-001"; exon_number 1; exon_id "ENSE00001306765.3"; level 2; tag "basic"; tag "appris_principal"; tag "CCDS"; ccdsid "CCDS4577.1"; havana_gene "OTTHUMG00000016140.1"; havana_trans…	distance:161
SM	chr1	54666189	chr1	HAVANA	exon	54665840	54666262	.	+	.	gene_id "ENSG00000116221.11"; transcript_id "ENST00000360840.5"; gene_type "protein_coding"; gene_status "KNOWN"; gene_name "MRPL37"; transcript_type "protein_coding"; transcript_status "KNOWN"; transcript_name "MRPL37-001"; exon_number 1; exon_id "ENSE00001422443.2"; level 2; tag "basic"; tag "appris_principal"; tag "CCDS"; ccdsid "CCDS589.1"; havana_gene "OTTHUMG00000008118.5"; havana_transcrip…	distance:349	chr1	54670690	chr1	HAVANA	exon	54670691	54670874	.	+	.	gene_id "ENSG00000116221.11"; transcript_id "ENST00000487096.1"; gene_type "protein_coding"; gene_status "KNOWN"; gene_name "MRPL37"; transcript_type "processed_transcript"; transcript_status "KNOWN"; transcript_name "MRPL37-004"; exon_number 2; exon_id "ENSE00003463041.1"; level 2; tag "basic"; havana_gene "OTTHUMG00000008118.5"; havana_transcript "OTTHUMT00000339689.1";	distance:1
MS	chr2	189899820	chr2	HAVANA	exon	189899642	189899881	.	-	.	gene_id "ENSG00000204262.7"; transcript_id "ENST00000374866.3"; gene_type "protein_coding"; gene_status "KNOWN"; gene_name "COL5A2"; transcript_type "protein_coding"; transcript_status "KNOWN"; transcript_name "COL5A2-001"; exon_number 53; exon_id "ENSE00001464906.1"; level 2; tag "basic"; tag "appris_principal"; tag "CCDS"; ccdsid "CCDS33350.1"; havana_gene "OTTHUMG00000149842.2"; havana_transcr…	distance:61	chr2	189904146	chr2	HAVANA	exon	189903998	189904289	.	-	.	gene_id "ENSG00000204262.7"; transcript_id "ENST00000374866.3"; gene_type "protein_coding"; gene_status "KNOWN"; gene_name "COL5A2"; transcript_type "protein_coding"; transcript_status "KNOWN"; transcript_name "COL5A2-001"; exon_number 51; exon_id "ENSE00001340085.2"; level 2; tag "basic"; tag "appris_principal"; tag "CCDS"; ccdsid "CCDS33350.1"; havana_gene "OTTHUMG00000149842.2"; havana_transcr…	distance:143
MS	chr8	74507535	chr8	HAVANA	exon	74507401	74507532	.	-	.	gene_id "ENSG00000040341.13"; transcript_id "ENST00000522695.1"; gene_type "protein_coding"; gene_status "KNOWN"; gene_name "STAU2"; transcript_type "protein_coding"; transcript_status "KNOWN"; transcript_name "STAU2-014"; exon_number 8; exon_id "ENSE00000538402.1"; level 2; tag "basic"; tag "CCDS"; ccdsid "CCDS55248.1"; havana_gene "OTTHUMG00000164499.9"; havana_transcript "OTTHUMT00000378999.1";	distance:3	chr8	74526079	chr8	HAVANA	exon	74525979	74526191	.	-	.	gene_id "ENSG00000040341.13"; transcript_id "ENST00000522695.1"; gene_type "protein_coding"; gene_status "KNOWN"; gene_name "STAU2"; transcript_type "protein_coding"; transcript_status "KNOWN"; transcript_name "STAU2-014"; exon_number 6; exon_id "ENSE00000697557.1"; level 2; tag "basic"; tag "CCDS"; ccdsid "CCDS55248.1"; havana_gene "OTTHUMG00000164499.9"; havana_transcript "OTTHUMT00000378999.1";	distance:112
MS	chr2	10927514	chr2	HAVANA	exon	10927407	10927565	.	-	.	gene_id "ENSG00000143870.8"; transcript_id "ENST00000272227.3"; gene_type "protein_coding"; gene_status "KNOWN"; gene_name "PDIA6"; transcript_type "protein_coding"; transcript_status "KNOWN"; transcript_name "PDIA6-001"; exon_number 11; exon_id "ENSE00000962420.1"; level 2; tag "basic"; tag "CCDS"; ccdsid "CCDS1675.1"; havana_gene "OTTHUMG00000090479.4"; havana_transcript "OTTHUMT00000206933.1";	distance:51	chr2	10930003	chr2	HAVANA	exon	10929875	10930015	.	-	.	gene_id "ENSG00000143870.8"; transcript_id "ENST00000272227.3"; gene_type "protein_coding"; gene_status "KNOWN"; gene_name "PDIA6"; transcript_type "protein_coding"; transcript_status "KNOWN"; transcript_name "PDIA6-001"; exon_number 8; exon_id "ENSE00000962416.1"; level 2; tag "basic"; tag "CCDS"; ccdsid "CCDS1675.1"; havana_gene "OTTHUMG00000090479.4"; havana_transcript "OTTHUMT00000206933.1";	distance:12
SM	chr18	9102736	chr18	HAVANA	exon	9102628	9103431	.	+	.	gene_id "ENSG00000178127.8"; transcript_id "ENST00000577703.1"; gene_type "protein_coding"; gene_status "KNOWN"; gene_name "NDUFV2"; transcript_type "nonsense_mediated_decay"; transcript_status "KNOWN"; transcript_name "NDUFV2-009"; exon_number 1; exon_id "ENSE00002709359.1"; level 2; havana_gene "OTTHUMG00000131593.6"; havana_transcript "OTTHUMT00000444517.2";	distance:108	chr18	9117849	chr18	HAVANA	exon	9117836	9117885	.	+	.	gene_id "ENSG00000178127.8"; transcript_id "ENST00000577703.1"; gene_type "protein_coding"; gene_status "KNOWN"; gene_name "NDUFV2"; transcript_type "nonsense_mediated_decay"; transcript_status "KNOWN"; transcript_name "NDUFV2-009"; exon_number 2; exon_id "ENSE00002691193.1"; level 2; havana_gene "OTTHUMG00000131593.6"; havana_transcript "OTTHUMT00000444517.2";	distance:13
SM	chr9	127572085	chr9	HAVANA	exon	127572087	127577157	.	+	.	gene_id "ENSG00000185585.15"; transcript_id "ENST00000373580.3"; gene_type "protein_coding"; gene_status "KNOWN"; gene_name "OLFML2A"; transcript_type "protein_coding"; transcript_status "KNOWN"; transcript_name "OLFML2A-002"; exon_number 8; exon_id "ENSE00001700932.1"; level 2; tag "basic"; tag "appris_principal"; tag "CCDS"; ccdsid "CCDS6857.2"; havana_gene "OTTHUMG00000020663.2"; havana_transc…	distance:2	chr9	127572300	chr9	HAVANA	exon	127572087	127577157	.	+	.	gene_id "ENSG00000185585.15"; transcript_id "ENST00000373580.3"; gene_type "protein_coding"; gene_status "KNOWN"; gene_name "OLFML2A"; transcript_type "protein_coding"; transcript_status "KNOWN"; transcript_name "OLFML2A-002"; exon_number 8; exon_id "ENSE00001700932.1"; level 2; tag "basic"; tag "appris_principal"; tag "CCDS"; ccdsid "CCDS6857.2"; havana_gene "OTTHUMG00000020663.2"; havana_transc…	distance:213
MS	chr5	151042704	chr5	HAVANA	exon	151040657	151043160	.	-	.	gene_id "ENSG00000113140.6"; transcript_id "ENST00000231061.4"; gene_type "protein_coding"; gene_status "KNOWN"; gene_name "SPARC"; transcript_type "protein_coding"; transcript_status "KNOWN"; transcript_name "SPARC-001"; exon_number 10; exon_id "ENSE00001023043.8"; level 2; tag "basic"; tag "appris_principal"; tag "CCDS"; ccdsid "CCDS4318.1"; havana_gene "OTTHUMG00000130122.3"; havana_transcript…	distance:456	chr5	151042714	chr5	HAVANA	exon	151040657	151043160	.	-	.	gene_id "ENSG00000113140.6"; transcript_id "ENST00000231061.4"; gene_type "protein_coding"; gene_status "KNOWN"; gene_name "SPARC"; transcript_type "protein_coding"; transcript_status "KNOWN"; transcript_name "SPARC-001"; exon_number 10; exon_id "ENSE00001023043.8"; level 2; tag "basic"; tag "appris_principal"; tag "CCDS"; ccdsid "CCDS4318.1"; havana_gene "OTTHUMG00000130122.3"; havana_transcript…	distance:446
SM	chr19	41807439	chr19	HAVANA	exon	41807441	41807609	.	+	.	gene_id "ENSG00000105323.12"; transcript_id "ENST00000352456.3"; gene_type "protein_coding"; gene_status "KNOWN"; gene_name "HNRNPUL1"; transcript_type "protein_coding"; transcript_status "NOVEL"; transcript_name "HNRNPUL1-001"; exon_number 11; exon_id "ENSE00003658209.1"; level 2; tag "basic"; havana_gene "OTTHUMG00000182740.5"; havana_transcript "OTTHUMT00000463403.1";	distance:2	chr19	41807513	chr19	HAVANA	exon	41807441	41807609	.	+	.	gene_id "ENSG00000105323.12"; transcript_id "ENST00000352456.3"; gene_type "protein_coding"; gene_status "KNOWN"; gene_name "HNRNPUL1"; transcript_type "protein_coding"; transcript_status "NOVEL"; transcript_name "HNRNPUL1-001"; exon_number 11; exon_id "ENSE00003658209.1"; level 2; tag "basic"; havana_gene "OTTHUMG00000182740.5"; havana_transcript "OTTHUMT00000463403.1";	distance:72
MS	chr5	151043136	chr5	HAVANA	exon	151040657	151043160	.	-	.	gene_id "ENSG00000113140.6"; transcript_id "ENST00000231061.4"; gene_type "protein_coding"; gene_status "KNOWN"; gene_name "SPARC"; transcript_type "protein_coding"; transcript_status "KNOWN"; transcript_name "SPARC-001"; exon_number 10; exon_id "ENSE00001023043.8"; level 2; tag "basic"; tag "appris_principal"; tag "CCDS"; ccdsid "CCDS4318.1"; havana_gene "OTTHUMG00000130122.3"; havana_transcript…	distance:24	chr5	151047098	chr5	HAVANA	exon	151047028	151047161	.	-	.	gene_id "ENSG00000113140.6"; transcript_id "ENST00000231061.4"; gene_type "protein_coding"; gene_status "KNOWN"; gene_name "SPARC"; transcript_type "protein_coding"; transcript_status "KNOWN"; transcript_name "SPARC-001"; exon_number 7; exon_id "ENSE00000841271.1"; level 2; tag "basic"; tag "appris_principal"; tag "CCDS"; ccdsid "CCDS4318.1"; havana_gene "OTTHUMG00000130122.3"; havana_transcript …	distance:63
MS	chr2	111423951	chr2	ENSEMBL	exon	111423840	111423991	.	-	.	gene_id "ENSG00000169679.10"; transcript_id "ENST00000535254.1"; gene_type "protein_coding"; gene_status "KNOWN"; gene_name "BUB1"; transcript_type "protein_coding"; transcript_status "KNOWN"; transcript_name "BUB1-201"; exon_number 8; exon_id "ENSE00003536122.1"; level 3; tag "basic"; havana_gene "OTTHUMG00000153638.4";	distance:40	chr2	111427077	chr2	ENSEMBL	exon	111427030	111427130	.	-	.	gene_id "ENSG00000169679.10"; transcript_id "ENST00000535254.1"; gene_type "protein_coding"; gene_status "KNOWN"; gene_name "BUB1"; transcript_type "protein_coding"; transcript_status "KNOWN"; transcript_name "BUB1-201"; exon_number 5; exon_id "ENSE00003610719.1"; level 3; tag "basic"; havana_gene "OTTHUMG00000153638.4";	distance:53
MS	chr2	220404127	chr2	HAVANA	exon	220403669	220405364	.	-	.	gene_id "ENSG00000123989.9"; transcript_id "ENST00000243776.6"; gene_type "protein_coding"; gene_status "KNOWN"; gene_name "CHPF"; transcript_type "protein_coding"; transcript_status "KNOWN"; transcript_name "CHPF-001"; exon_number 4; exon_id "ENSE00000843590.8"; level 2; tag "basic"; tag "appris_principal"; tag "CCDS"; ccdsid "CCDS2443.1"; havana_gene "OTTHUMG00000058929.2"; havana_transcript "O…	distance:1237	chr2	220404403	chr2	HAVANA	exon	220403669	220405364	.	-	.	gene_id "ENSG00000123989.9"; transcript_id "ENST00000243776.6"; gene_type "protein_coding"; gene_status "KNOWN"; gene_name "CHPF"; transcript_type "protein_coding"; transcript_status "KNOWN"; transcript_name "CHPF-001"; exon_number 4; exon_id "ENSE00000843590.8"; level 2; tag "basic"; tag "appris_principal"; tag "CCDS"; ccdsid "CCDS2443.1"; havana_gene "OTTHUMG00000058929.2"; havana_transcript "O…	distance:961
SM	chr1	156084515	chr1	HAVANA	exon	156084504	156085065	.	+	.	gene_id "ENSG00000160789.15"; transcript_id "ENST00000368301.2"; gene_type "protein_coding"; gene_status "KNOWN"; gene_name "LMNA"; transcript_type "protein_coding"; transcript_status "KNOWN"; transcript_name "LMNA-002"; exon_number 4; exon_id "ENSE00002037948.1"; level 2; tag "basic"; tag "CCDS"; ccdsid "CCDS1131.1"; havana_gene "OTTHUMG00000013961.4"; havana_transcript "OTTHUMT00000039194.3";	distance:11	chr1	156100407	chr1	HAVANA	exon	156100408	156100564	.	+	.	gene_id "ENSG00000160789.15"; transcript_id "ENST00000502751.1"; gene_type "protein_coding"; gene_status "KNOWN"; gene_name "LMNA"; transcript_type "processed_transcript"; transcript_status "KNOWN"; transcript_name "LMNA-021"; exon_number 3; exon_id "ENSE00003522975.1"; level 2; havana_gene "OTTHUMG00000013961.4"; havana_transcript "OTTHUMT00000359803.1";	distance:1
SM	chr2	189156783	chr2	HAVANA	exon	189156396	189156893	.	+	.	gene_id "ENSG00000144366.11"; transcript_id "ENST00000409843.1"; gene_type "protein_coding"; gene_status "KNOWN"; gene_name "GULP1"; transcript_type "protein_coding"; transcript_status "PUTATIVE"; transcript_name "GULP1-004"; exon_number 1; exon_id "ENSE00001584395.1"; level 2; tag "basic"; tag "CCDS"; ccdsid "CCDS58742.1"; havana_gene "OTTHUMG00000132647.2"; havana_transcript "OTTHUMT00000335723…	distance:387	chr2	189156828	chr2	HAVANA	exon	189156396	189156893	.	+	.	gene_id "ENSG00000144366.11"; transcript_id "ENST00000409843.1"; gene_type "protein_coding"; gene_status "KNOWN"; gene_name "GULP1"; transcript_type "protein_coding"; transcript_status "PUTATIVE"; transcript_name "GULP1-004"; exon_number 1; exon_id "ENSE00001584395.1"; level 2; tag "basic"; tag "CCDS"; ccdsid "CCDS58742.1"; havana_gene "OTTHUMG00000132647.2"; havana_transcript "OTTHUMT00000335723…	distance:432
SM	chr9	131186763	chr9	HAVANA	exon	131186689	131186893	.	+	.	gene_id "ENSG00000167123.14"; transcript_id "ENST00000372842.1"; gene_type "protein_coding"; gene_status "KNOWN"; gene_name "CERCAM"; transcript_type "protein_coding"; transcript_status "KNOWN"; transcript_name "CERCAM-005"; exon_number 6; exon_id "ENSE00003626739.1"; level 2; tag "basic"; havana_gene "OTTHUMG00000020747.3"; havana_transcript "OTTHUMT00000054438.1";	distance:74	chr9	131196708	chr9	HAVANA	exon	131196689	131196892	.	+	.	gene_id "ENSG00000167123.14"; transcript_id "ENST00000372842.1"; gene_type "protein_coding"; gene_status "KNOWN"; gene_name "CERCAM"; transcript_type "protein_coding"; transcript_status "KNOWN"; transcript_name "CERCAM-005"; exon_number 12; exon_id "ENSE00001109960.1"; level 2; tag "basic"; havana_gene "OTTHUMG00000020747.3"; havana_transcript "OTTHUMT00000054438.1";	distance:19
SM	chr10	94414073	chr10	HAVANA	exon	94413422	94415150	.	+	.	gene_id "ENSG00000138160.4"; transcript_id "ENST00000260731.3"; gene_type "protein_coding"; gene_status "KNOWN"; gene_name "KIF11"; transcript_type "protein_coding"; transcript_status "KNOWN"; transcript_name "KIF11-001"; exon_number 22; exon_id "ENSE00000986595.3"; level 2; tag "basic"; tag "appris_principal"; tag "CCDS"; ccdsid "CCDS7422.1"; havana_gene "OTTHUMG00000018761.1"; havana_transcript…	distance:651	chr10	94414086	chr10	HAVANA	exon	94413422	94415150	.	+	.	gene_id "ENSG00000138160.4"; transcript_id "ENST00000260731.3"; gene_type "protein_coding"; gene_status "KNOWN"; gene_name "KIF11"; transcript_type "protein_coding"; transcript_status "KNOWN"; transcript_name "KIF11-001"; exon_number 22; exon_id "ENSE00000986595.3"; level 2; tag "basic"; tag "appris_principal"; tag "CCDS"; ccdsid "CCDS7422.1"; havana_gene "OTTHUMG00000018761.1"; havana_transcript…	distance:664
MS	chr21	40604174	chr21	HAVANA	exon	40604103	40604210	.	-	.	gene_id "ENSG00000185658.9"; transcript_id "ENST00000333229.2"; gene_type "protein_coding"; gene_status "KNOWN"; gene_name "BRWD1"; transcript_type "protein_coding"; transcript_status "KNOWN"; transcript_name "BRWD1-001"; exon_number 25; exon_id "ENSE00002437169.1"; level 2; tag "basic"; tag "appris_principal"; tag "CCDS"; ccdsid "CCDS13662.1"; havana_gene "OTTHUMG00000066030.7"; havana_transcrip…	distance:36	chr21	40608661	chr21	HAVANA	exon	40608521	40608710	.	-	.	gene_id "ENSG00000185658.9"; transcript_id "ENST00000333229.2"; gene_type "protein_coding"; gene_status "KNOWN"; gene_name "BRWD1"; transcript_type "protein_coding"; transcript_status "KNOWN"; transcript_name "BRWD1-001"; exon_number 23; exon_id "ENSE00002446443.1"; level 2; tag "basic"; tag "appris_principal"; tag "CCDS"; ccdsid "CCDS13662.1"; havana_gene "OTTHUMG00000066030.7"; havana_transcrip…	distance:49
MS	chr2	189899820	chr2	HAVANA	exon	189899642	189899881	.	-	.	gene_id "ENSG00000204262.7"; transcript_id "ENST00000374866.3"; gene_type "protein_coding"; gene_status "KNOWN"; gene_name "COL5A2"; transcript_type "protein_coding"; transcript_status "KNOWN"; transcript_name "COL5A2-001"; exon_number 53; exon_id "ENSE00001464906.1"; level 2; tag "basic"; tag "appris_principal"; tag "CCDS"; ccdsid "CCDS33350.1"; havana_gene "OTTHUMG00000149842.2"; havana_transcr…	distance:61	chr2	189904146	chr2	HAVANA	exon	189903998	189904289	.	-	.	gene_id "ENSG00000204262.7"; transcript_id "ENST00000374866.3"; gene_type "protein_coding"; gene_status "KNOWN"; gene_name "COL5A2"; transcript_type "protein_coding"; transcript_status "KNOWN"; transcript_name "COL5A2-001"; exon_number 51; exon_id "ENSE00001340085.2"; level 2; tag "basic"; tag "appris_principal"; tag "CCDS"; ccdsid "CCDS33350.1"; havana_gene "OTTHUMG00000149842.2"; havana_transcr…	distance:143
MS	chr5	179226556	chr5	HAVANA	exon	179226506	179226636	.	-	.	gene_id "ENSG00000161013.12"; transcript_id "ENST00000518778.1"; gene_type "protein_coding"; gene_status "KNOWN"; gene_name "MGAT4B"; transcript_type "protein_coding"; transcript_status "NOVEL"; transcript_name "MGAT4B-004"; exon_number 6; exon_id "ENSE00003577818.1"; level 2; tag "mRNA_start_NF"; tag "cds_start_NF"; havana_gene "OTTHUMG00000130912.5"; havana_transcript "OTTHUMT00000374440.1";	distance:80	chr5	179227571	chr5	HAVANA	exon	179227484	179227597	.	-	.	gene_id "ENSG00000161013.12"; transcript_id "ENST00000518778.1"; gene_type "protein_coding"; gene_status "KNOWN"; gene_name "MGAT4B"; transcript_type "protein_coding"; transcript_status "NOVEL"; transcript_name "MGAT4B-004"; exon_number 3; exon_id "ENSE00003609512.1"; level 2; tag "mRNA_start_NF"; tag "cds_start_NF"; havana_gene "OTTHUMG00000130912.5"; havana_transcript "OTTHUMT00000374440.1";	distance:26
MS	chr1	155984801	chr1	HAVANA	exon	155984752	155984860	.	-	.	gene_id "ENSG00000163479.9"; transcript_id "ENST00000295702.4"; gene_type "protein_coding"; gene_status "KNOWN"; gene_name "SSR2"; transcript_type "protein_coding"; transcript_status "KNOWN"; transcript_name "SSR2-001"; exon_number 4; exon_id "ENSE00003676903.1"; level 2; tag "alternative_5_UTR"; tag "basic"; tag "appris_principal"; tag "CCDS"; ccdsid "CCDS1126.1"; havana_gene "OTTHUMG00000017456…	distance:59	chr1	155989956	chr1	HAVANA	exon	155989804	155989958	.	-	.	gene_id "ENSG00000163479.9"; transcript_id "ENST00000295702.4"; gene_type "protein_coding"; gene_status "KNOWN"; gene_name "SSR2"; transcript_type "protein_coding"; transcript_status "KNOWN"; transcript_name "SSR2-001"; exon_number 2; exon_id "ENSE00003708980.1"; level 2; tag "alternative_5_UTR"; tag "basic"; tag "appris_principal"; tag "CCDS"; ccdsid "CCDS1126.1"; havana_gene "OTTHUMG00000017456…	distance:2
MS	chr2	128051295	chr2	HAVANA	exon	128051089	128051294	.	-	.	gene_id "ENSG00000163161.8"; transcript_id "ENST00000426778.1"; gene_type "protein_coding"; gene_status "KNOWN"; gene_name "ERCC3"; transcript_type "nonsense_mediated_decay"; transcript_status "KNOWN"; transcript_name "ERCC3-005"; exon_number 2; exon_id "ENSE00003610888.1"; level 2; havana_gene "OTTHUMG00000131530.6"; havana_transcript "OTTHUMT00000331032.2";	distance:1	chr2	128051709	chr2	HAVANA	exon	128051433	128051721	.	-	.	gene_id "ENSG00000163161.8"; transcript_id "ENST00000426778.1"; gene_type "protein_coding"; gene_status "KNOWN"; gene_name "ERCC3"; transcript_type "nonsense_mediated_decay"; transcript_status "KNOWN"; transcript_name "ERCC3-005"; exon_number 1; exon_id "ENSE00001712971.1"; level 2; havana_gene "OTTHUMG00000131530.6"; havana_transcript "OTTHUMT00000331032.2";	distance:12
MS	chr1	45977014	chr1	HAVANA	exon	45976708	45977086	.	-	.	gene_id "ENSG00000117450.9"; transcript_id "ENST00000262746.1"; gene_type "protein_coding"; gene_status "KNOWN"; gene_name "PRDX1"; transcript_type "protein_coding"; transcript_status "KNOWN"; transcript_name "PRDX1-201"; exon_number 6; exon_id "ENSE00001145181.2"; level 2; tag "basic"; tag "appris_principal"; tag "CCDS"; ccdsid "CCDS522.1"; havana_gene "OTTHUMG00000007738.6"; havana_transcript "…	distance:72	chr1	45987544	chr1	HAVANA	exon	45987281	45987609	.	-	.	gene_id "ENSG00000117450.9"; transcript_id "ENST00000262746.1"; gene_type "protein_coding"; gene_status "KNOWN"; gene_name "PRDX1"; transcript_type "protein_coding"; transcript_status "KNOWN"; transcript_name "PRDX1-201"; exon_number 1; exon_id "ENSE00001141149.3"; level 2; tag "basic"; tag "appris_principal"; tag "CCDS"; ccdsid "CCDS522.1"; havana_gene "OTTHUMG00000007738.6"; havana_transcript "…	distance:65
SM	chr4	41682020	chr4	HAVANA	exon	41682023	41682115	.	+	.	gene_id "ENSG00000064042.13"; transcript_id "ENST00000513024.1"; gene_type "protein_coding"; gene_status "KNOWN"; gene_name "LIMCH1"; transcript_type "protein_coding"; transcript_status "PUTATIVE"; transcript_name "LIMCH1-003"; exon_number 19; exon_id "ENSE00001772882.1"; level 2; tag "alternative_5_UTR"; tag "basic"; havana_gene "OTTHUMG00000160575.6"; havana_transcript "OTTHUMT00000361251.1";	distance:3	chr4	41682037	chr4	HAVANA	exon	41682023	41682115	.	+	.	gene_id "ENSG00000064042.13"; transcript_id "ENST00000513024.1"; gene_type "protein_coding"; gene_status "KNOWN"; gene_name "LIMCH1"; transcript_type "protein_coding"; transcript_status "PUTATIVE"; transcript_name "LIMCH1-003"; exon_number 19; exon_id "ENSE00001772882.1"; level 2; tag "alternative_5_UTR"; tag "basic"; havana_gene "OTTHUMG00000160575.6"; havana_transcript "OTTHUMT00000361251.1";	distance:14
SM	chr5	14417105											chr5	14417116
MS	chr12	89814684	chr12	HAVANA	exon	89813495	89815034	.	-	.	gene_id "ENSG00000139323.9"; transcript_id "ENST00000549591.1"; gene_type "protein_coding"; gene_status "KNOWN"; gene_name "POC1B"; transcript_type "retained_intron"; transcript_status "KNOWN"; transcript_name "POC1B-008"; exon_number 2; exon_id "ENSE00003685065.1"; level 2; havana_gene "OTTHUMG00000169944.1"; havana_transcript "OTTHUMT00000406635.1";	distance:350	chr12	89819097	chr12	HAVANA	exon	89818938	89823237	.	-	.	gene_id "ENSG00000139323.9"; transcript_id "ENST00000549591.1"; gene_type "protein_coding"; gene_status "KNOWN"; gene_name "POC1B"; transcript_type "retained_intron"; transcript_status "KNOWN"; transcript_name "POC1B-008"; exon_number 1; exon_id "ENSE00002423211.1"; level 2; havana_gene "OTTHUMG00000169944.1"; havana_transcript "OTTHUMT00000406635.1";	distance:4140
MS	chr16	56481795	chr16	HAVANA	exon	56481701	56481901	.	-	.	gene_id "ENSG00000167005.9"; transcript_id "ENST00000300291.5"; gene_type "protein_coding"; gene_status "KNOWN"; gene_name "NUDT21"; transcript_type "protein_coding"; transcript_status "KNOWN"; transcript_name "NUDT21-001"; exon_number 2; exon_id "ENSE00003474828.1"; level 2; tag "basic"; tag "appris_principal"; tag "CCDS"; ccdsid "CCDS10760.1"; havana_gene "OTTHUMG00000133240.3"; havana_transcri…	distance:106	chr16	56485055	chr16	HAVANA	exon	56484999	56485287	.	-	.	gene_id "ENSG00000167005.9"; transcript_id "ENST00000300291.5"; gene_type "protein_coding"; gene_status "KNOWN"; gene_name "NUDT21"; transcript_type "protein_coding"; transcript_status "KNOWN"; transcript_name "NUDT21-001"; exon_number 1; exon_id "ENSE00001482691.4"; level 2; tag "basic"; tag "appris_principal"; tag "CCDS"; ccdsid "CCDS10760.1"; havana_gene "OTTHUMG00000133240.3"; havana_transcri…	distance:232
SM	chr1	180124210	chr1	HAVANA	exon	180123969	180124307	.	+	.	gene_id "ENSG00000116260.12"; transcript_id "ENST00000367602.3"; gene_type "protein_coding"; gene_status "KNOWN"; gene_name "QSOX1"; transcript_type "protein_coding"; transcript_status "KNOWN"; transcript_name "QSOX1-001"; exon_number 1; exon_id "ENSE00001848814.1"; level 2; tag "basic"; tag "appris_principal"; tag "CCDS"; ccdsid "CCDS1337.1"; havana_gene "OTTHUMG00000035256.3"; havana_transcript…	distance:241	chr1	180145083	chr1	HAVANA	exon	180145066	180145168	.	+	.	gene_id "ENSG00000116260.12"; transcript_id "ENST00000367602.3"; gene_type "protein_coding"; gene_status "KNOWN"; gene_name "QSOX1"; transcript_type "protein_coding"; transcript_status "KNOWN"; transcript_name "QSOX1-001"; exon_number 4; exon_id "ENSE00000822662.1"; level 2; tag "basic"; tag "appris_principal"; tag "CCDS"; ccdsid "CCDS1337.1"; havana_gene "OTTHUMG00000035256.3"; havana_transcript…	distance:17
SM	chr3	184025148	chr3	HAVANA	exon	184025145	184025313	.	+	.	gene_id "ENSG00000175166.12"; transcript_id "ENST00000310118.4"; gene_type "protein_coding"; gene_status "KNOWN"; gene_name "PSMD2"; transcript_type "protein_coding"; transcript_status "KNOWN"; transcript_name "PSMD2-001"; exon_number 17; exon_id "ENSE00003555789.1"; level 2; tag "basic"; tag "appris_principal"; tag "CCDS"; ccdsid "CCDS3258.1"; havana_gene "OTTHUMG00000156796.3"; havana_transcrip…	distance:3	chr3	184025195	chr3	HAVANA	exon	184025145	184025313	.	+	.	gene_id "ENSG00000175166.12"; transcript_id "ENST00000310118.4"; gene_type "protein_coding"; gene_status "KNOWN"; gene_name "PSMD2"; transcript_type "protein_coding"; transcript_status "KNOWN"; transcript_name "PSMD2-001"; exon_number 17; exon_id "ENSE00003555789.1"; level 2; tag "basic"; tag "appris_principal"; tag "CCDS"; ccdsid "CCDS3258.1"; havana_gene "OTTHUMG00000156796.3"; havana_transcrip…	distance:50
MS	chr2	220404127	chr2	HAVANA	exon	220403669	220405364	.	-	.	gene_id "ENSG00000123989.9"; transcript_id "ENST00000243776.6"; gene_type "protein_coding"; gene_status "KNOWN"; gene_name "CHPF"; transcript_type "protein_coding"; transcript_status "KNOWN"; transcript_name "CHPF-001"; exon_number 4; exon_id "ENSE00000843590.8"; level 2; tag "basic"; tag "appris_principal"; tag "CCDS"; ccdsid "CCDS2443.1"; havana_gene "OTTHUMG00000058929.2"; havana_transcript "O…	distance:1237	chr2	220404403	chr2	HAVANA	exon	220403669	220405364	.	-	.	gene_id "ENSG00000123989.9"; transcript_id "ENST00000243776.6"; gene_type "protein_coding"; gene_status "KNOWN"; gene_name "CHPF"; transcript_type "protein_coding"; transcript_status "KNOWN"; transcript_name "CHPF-001"; exon_number 4; exon_id "ENSE00000843590.8"; level 2; tag "basic"; tag "appris_principal"; tag "CCDS"; ccdsid "CCDS2443.1"; havana_gene "OTTHUMG00000058929.2"; havana_transcript "O…	distance:961
MS	chr2	189899820	chr2	HAVANA	exon	189899642	189899881	.	-	.	gene_id "ENSG00000204262.7"; transcript_id "ENST00000374866.3"; gene_type "protein_coding"; gene_status "KNOWN"; gene_name "COL5A2"; transcript_type "protein_coding"; transcript_status "KNOWN"; transcript_name "COL5A2-001"; exon_number 53; exon_id "ENSE00001464906.1"; level 2; tag "basic"; tag "appris_principal"; tag "CCDS"; ccdsid "CCDS33350.1"; havana_gene "OTTHUMG00000149842.2"; havana_transcr…	distance:61	chr2	189904146	chr2	HAVANA	exon	189903998	189904289	.	-	.	gene_id "ENSG00000204262.7"; transcript_id "ENST00000374866.3"; gene_type "protein_coding"; gene_status "KNOWN"; gene_name "COL5A2"; transcript_type "protein_coding"; transcript_status "KNOWN"; transcript_name "COL5A2-001"; exon_number 51; exon_id "ENSE00001340085.2"; level 2; tag "basic"; tag "appris_principal"; tag "CCDS"; ccdsid "CCDS33350.1"; havana_gene "OTTHUMG00000149842.2"; havana_transcr…	distance:143
MS	chr12	21796981	chr12	HAVANA	exon	21796869	21797042	.	-	.	gene_id "ENSG00000111716.8"; transcript_id "ENST00000396076.1"; gene_type "protein_coding"; gene_status "KNOWN"; gene_name "LDHB"; transcript_type "protein_coding"; transcript_status "KNOWN"; transcript_name "LDHB-002"; exon_number 4; exon_id "ENSE00000726202.1"; level 2; tag "alternative_5_UTR"; tag "basic"; tag "appris_principal"; tag "CCDS"; ccdsid "CCDS8691.1"; havana_gene "OTTHUMG00000133760…	distance:61	chr12	21807614	chr12	HAVANA	exon	21807477	21807611	.	-	.	gene_id "ENSG00000111716.8"; transcript_id "ENST00000396076.1"; gene_type "protein_coding"; gene_status "KNOWN"; gene_name "LDHB"; transcript_type "protein_coding"; transcript_status "KNOWN"; transcript_name "LDHB-002"; exon_number 2; exon_id "ENSE00000822271.5"; level 2; tag "alternative_5_UTR"; tag "basic"; tag "appris_principal"; tag "CCDS"; ccdsid "CCDS8691.1"; havana_gene "OTTHUMG00000133760…	distance:3
MS	chr9	130287431	chr9	HAVANA	exon	130287337	130287442	.	-	.	gene_id "ENSG00000136830.7"; transcript_id "ENST00000373314.3"; gene_type "protein_coding"; gene_status "KNOWN"; gene_name "FAM129B"; transcript_type "protein_coding"; transcript_status "KNOWN"; transcript_name "FAM129B-003"; exon_number 4; exon_id "ENSE00003495797.1"; level 2; tag "basic"; tag "CCDS"; ccdsid "CCDS35144.1"; havana_gene "OTTHUMG00000020705.2"; havana_transcript "OTTHUMT00000054195…	distance:11	chr9	130331149	chr9	HAVANA	exon	130331099	130331164	.	-	.	gene_id "ENSG00000136830.7"; transcript_id "ENST00000478917.1"; gene_type "protein_coding"; gene_status "KNOWN"; gene_name "FAM129B"; transcript_type "processed_transcript"; transcript_status "KNOWN"; transcript_name "FAM129B-005"; exon_number 1; exon_id "ENSE00001811265.1"; level 2; havana_gene "OTTHUMG00000020705.2"; havana_transcript "OTTHUMT00000054197.1";	distance:15
MS	chr9	35689235	chr9	HAVANA	exon	35689143	35689268	.	-	.	gene_id "ENSG00000198467.9"; transcript_id "ENST00000378300.5"; gene_type "protein_coding"; gene_status "KNOWN"; gene_name "TPM2"; transcript_type "protein_coding"; transcript_status "NOVEL"; transcript_name "TPM2-005"; exon_number 2; exon_id "ENSE00003609632.1"; level 2; tag "basic"; havana_gene "OTTHUMG00000019878.3"; havana_transcript "OTTHUMT00000052379.1";	distance:33	chr9	35689249	chr9	HAVANA	exon	35689143	35689268	.	-	.	gene_id "ENSG00000198467.9"; transcript_id "ENST00000378300.5"; gene_type "protein_coding"; gene_status "KNOWN"; gene_name "TPM2"; transcript_type "protein_coding"; transcript_status "NOVEL"; transcript_name "TPM2-005"; exon_number 2; exon_id "ENSE00003609632.1"; level 2; tag "basic"; havana_gene "OTTHUMG00000019878.3"; havana_transcript "OTTHUMT00000052379.1";	distance:19
SM	chr5	43675671	chr5	HAVANA	exon	43675613	43675772	.	+	.	gene_id "ENSG00000112992.12"; transcript_id "ENST00000264663.5"; gene_type "protein_coding"; gene_status "KNOWN"; gene_name "NNT"; transcript_type "protein_coding"; transcript_status "KNOWN"; transcript_name "NNT-001"; exon_number 18; exon_id "ENSE00000742804.1"; level 2; tag "basic"; tag "appris_principal"; tag "CCDS"; ccdsid "CCDS3949.1"; havana_gene "OTTHUMG00000096961.5"; havana_transcript "O…	distance:58	chr5	43677824	chr5	HAVANA	exon	43677827	43677908	.	+	.	gene_id "ENSG00000112992.12"; transcript_id "ENST00000264663.5"; gene_type "protein_coding"; gene_status "KNOWN"; gene_name "NNT"; transcript_type "protein_coding"; transcript_status "KNOWN"; transcript_name "NNT-001"; exon_number 19; exon_id "ENSE00000742805.1"; level 2; tag "basic"; tag "appris_principal"; tag "CCDS"; ccdsid "CCDS3949.1"; havana_gene "OTTHUMG00000096961.5"; havana_transcript "O…	distance:3
MS	chr17	42089028	chr17	HAVANA	exon	42088556	42089604	.	-	.	gene_id "ENSG00000091947.5"; transcript_id "ENST00000589334.1"; gene_type "protein_coding"; gene_status "KNOWN"; gene_name "TMEM101"; transcript_type "protein_coding"; transcript_status "KNOWN"; transcript_name "TMEM101-001"; exon_number 5; exon_id "ENSE00002868408.1"; level 2; tag "basic"; tag "appris_principal"; tag "CCDS"; ccdsid "CCDS11474.1"; havana_gene "OTTHUMG00000181803.1"; havana_transc…	distance:576	chr17	42089224	chr17	HAVANA	exon	42088556	42089604	.	-	.	gene_id "ENSG00000091947.5"; transcript_id "ENST00000589334.1"; gene_type "protein_coding"; gene_status "KNOWN"; gene_name "TMEM101"; transcript_type "protein_coding"; transcript_status "KNOWN"; transcript_name "TMEM101-001"; exon_number 5; exon_id "ENSE00002868408.1"; level 2; tag "basic"; tag "appris_principal"; tag "CCDS"; ccdsid "CCDS11474.1"; havana_gene "OTTHUMG00000181803.1"; havana_transc…	distance:380
SM	chr1	198291124	chr1	HAVANA	exon	198288542	198291550	.	+	.	gene_id "ENSG00000151414.10"; transcript_id "ENST00000367385.4"; gene_type "protein_coding"; gene_status "KNOWN"; gene_name "NEK7"; transcript_type "protein_coding"; transcript_status "KNOWN"; transcript_name "NEK7-001"; exon_number 10; exon_id "ENSE00001444396.1"; level 2; tag "basic"; tag "appris_principal"; tag "CCDS"; ccdsid "CCDS1394.1"; havana_gene "OTTHUMG00000035658.5"; havana_transcript …	distance:2582	chr1	198291212	chr1	HAVANA	exon	198288542	198291550	.	+	.	gene_id "ENSG00000151414.10"; transcript_id "ENST00000367385.4"; gene_type "protein_coding"; gene_status "KNOWN"; gene_name "NEK7"; transcript_type "protein_coding"; transcript_status "KNOWN"; transcript_name "NEK7-001"; exon_number 10; exon_id "ENSE00001444396.1"; level 2; tag "basic"; tag "appris_principal"; tag "CCDS"; ccdsid "CCDS1394.1"; havana_gene "OTTHUMG00000035658.5"; havana_transcript …	distance:2670
SM	chr1	156084509	chr1	HAVANA	exon	156084504	156085065	.	+	.	gene_id "ENSG00000160789.15"; transcript_id "ENST00000368301.2"; gene_type "protein_coding"; gene_status "KNOWN"; gene_name "LMNA"; transcript_type "protein_coding"; transcript_status "KNOWN"; transcript_name "LMNA-002"; exon_number 4; exon_id "ENSE00002037948.1"; level 2; tag "basic"; tag "CCDS"; ccdsid "CCDS1131.1"; havana_gene "OTTHUMG00000013961.4"; havana_transcript "OTTHUMT00000039194.3";	distance:5	chr1	156085003	chr1	HAVANA	exon	156084504	156085065	.	+	.	gene_id "ENSG00000160789.15"; transcript_id "ENST00000368301.2"; gene_type "protein_coding"; gene_status "KNOWN"; gene_name "LMNA"; transcript_type "protein_coding"; transcript_status "KNOWN"; transcript_name "LMNA-002"; exon_number 4; exon_id "ENSE00002037948.1"; level 2; tag "basic"; tag "CCDS"; ccdsid "CCDS1131.1"; havana_gene "OTTHUMG00000013961.4"; havana_transcript "OTTHUMT00000039194.3";	distance:499
MS	chr16	56481795	chr16	HAVANA	exon	56481701	56481901	.	-	.	gene_id "ENSG00000167005.9"; transcript_id "ENST00000300291.5"; gene_type "protein_coding"; gene_status "KNOWN"; gene_name "NUDT21"; transcript_type "protein_coding"; transcript_status "KNOWN"; transcript_name "NUDT21-001"; exon_number 2; exon_id "ENSE00003474828.1"; level 2; tag "basic"; tag "appris_principal"; tag "CCDS"; ccdsid "CCDS10760.1"; havana_gene "OTTHUMG00000133240.3"; havana_transcri…	distance:106	chr16	56485055	chr16	HAVANA	exon	56484999	56485287	.	-	.	gene_id "ENSG00000167005.9"; transcript_id "ENST00000300291.5"; gene_type "protein_coding"; gene_status "KNOWN"; gene_name "NUDT21"; transcript_type "protein_coding"; transcript_status "KNOWN"; transcript_name "NUDT21-001"; exon_number 1; exon_id "ENSE00001482691.4"; level 2; tag "basic"; tag "appris_principal"; tag "CCDS"; ccdsid "CCDS10760.1"; havana_gene "OTTHUMG00000133240.3"; havana_transcri…	distance:232
MS	chr2	10927514	chr2	HAVANA	exon	10927407	10927565	.	-	.	gene_id "ENSG00000143870.8"; transcript_id "ENST00000272227.3"; gene_type "protein_coding"; gene_status "KNOWN"; gene_name "PDIA6"; transcript_type "protein_coding"; transcript_status "KNOWN"; transcript_name "PDIA6-001"; exon_number 11; exon_id "ENSE00000962420.1"; level 2; tag "basic"; tag "CCDS"; ccdsid "CCDS1675.1"; havana_gene "OTTHUMG00000090479.4"; havana_transcript "OTTHUMT00000206933.1";	distance:51	chr2	10930003	chr2	HAVANA	exon	10929875	10930015	.	-	.	gene_id "ENSG00000143870.8"; transcript_id "ENST00000272227.3"; gene_type "protein_coding"; gene_status "KNOWN"; gene_name "PDIA6"; transcript_type "protein_coding"; transcript_status "KNOWN"; transcript_name "PDIA6-001"; exon_number 8; exon_id "ENSE00000962416.1"; level 2; tag "basic"; tag "CCDS"; ccdsid "CCDS1675.1"; havana_gene "OTTHUMG00000090479.4"; havana_transcript "OTTHUMT00000206933.1";	distance:12
SM	chr17	61864457	chr17	HAVANA	exon	61864394	61864630	.	+	.	gene_id "ENSG00000198231.8"; transcript_id "ENST00000581135.1"; gene_type "protein_coding"; gene_status "KNOWN"; gene_name "DDX42"; transcript_type "protein_coding"; transcript_status "KNOWN"; transcript_name "DDX42-009"; exon_number 2; exon_id "ENSE00001136445.6"; level 2; tag "alternative_5_UTR"; tag "mRNA_end_NF"; tag "cds_end_NF"; havana_gene "OTTHUMG00000179011.2"; havana_transcript "OTTHUMT…	distance:63	chr17	61864460	chr17	HAVANA	exon	61864394	61864630	.	+	.	gene_id "ENSG00000198231.8"; transcript_id "ENST00000581135.1"; gene_type "protein_coding"; gene_status "KNOWN"; gene_name "DDX42"; transcript_type "protein_coding"; transcript_status "KNOWN"; transcript_name "DDX42-009"; exon_number 2; exon_id "ENSE00001136445.6"; level 2; tag "alternative_5_UTR"; tag "mRNA_end_NF"; tag "cds_end_NF"; havana_gene "OTTHUMG00000179011.2"; havana_transcript "OTTHUMT…	distance:66
MS	chr1	108678133	chr1	HAVANA	exon	108676658	108679459	.	-	.	gene_id "ENSG00000085491.11"; transcript_id "ENST00000565488.1"; gene_type "protein_coding"; gene_status "KNOWN"; gene_name "SLC25A24"; transcript_type "protein_coding"; transcript_status "KNOWN"; transcript_name "SLC25A24-001"; exon_number 10; exon_id "ENSE00002591664.1"; level 2; tag "basic"; tag "CCDS"; ccdsid "CCDS41361.1"; havana_gene "OTTHUMG00000011013.5"; havana_transcript "OTTHUMT0000003…	distance:1326	chr1	108678399	chr1	HAVANA	exon	108676658	108679459	.	-	.	gene_id "ENSG00000085491.11"; transcript_id "ENST00000565488.1"; gene_type "protein_coding"; gene_status "KNOWN"; gene_name "SLC25A24"; transcript_type "protein_coding"; transcript_status "KNOWN"; transcript_name "SLC25A24-001"; exon_number 10; exon_id "ENSE00002591664.1"; level 2; tag "basic"; tag "CCDS"; ccdsid "CCDS41361.1"; havana_gene "OTTHUMG00000011013.5"; havana_transcript "OTTHUMT0000003…	distance:1060
SM	chr8	17838136	chr8	HAVANA	exon	17838100	17838264	.	+	.	gene_id "ENSG00000078674.13"; transcript_id "ENST00000325083.8"; gene_type "protein_coding"; gene_status "KNOWN"; gene_name "PCM1"; transcript_type "protein_coding"; transcript_status "KNOWN"; transcript_name "PCM1-001"; exon_number 24; exon_id "ENSE00003572045.1"; level 2; tag "basic"; tag "appris_principal"; tag "CCDS"; ccdsid "CCDS47812.1"; havana_gene "OTTHUMG00000163699.5"; havana_transcript…	distance:36	chr8	17847386	chr8	HAVANA	exon	17847368	17847488	.	+	.	gene_id "ENSG00000078674.13"; transcript_id "ENST00000325083.8"; gene_type "protein_coding"; gene_status "KNOWN"; gene_name "PCM1"; transcript_type "protein_coding"; transcript_status "KNOWN"; transcript_name "PCM1-001"; exon_number 27; exon_id "ENSE00001791886.1"; level 2; tag "basic"; tag "appris_principal"; tag "CCDS"; ccdsid "CCDS47812.1"; havana_gene "OTTHUMG00000163699.5"; havana_transcript…	distance:18
MS	chr19	19104536	chr19	HAVANA	exon	19104447	19104549	.	-	.	gene_id "ENSG00000064607.12"; transcript_id "ENST00000593795.1"; gene_type "protein_coding"; gene_status "KNOWN"; gene_name "SUGP2"; transcript_type "nonsense_mediated_decay"; transcript_status "KNOWN"; transcript_name "SUGP2-013"; exon_number 5; exon_id "ENSE00002995904.1"; level 2; tag "mRNA_start_NF"; tag "cds_start_NF"; havana_gene "OTTHUMG00000182997.2"; havana_transcript "OTTHUMT00000464618…	distance:13	chr19	19105655	chr19	HAVANA	exon	19105175	19106089	.	-	.	gene_id "ENSG00000064607.12"; transcript_id "ENST00000594773.1"; gene_type "protein_coding"; gene_status "KNOWN"; gene_name "SUGP2"; transcript_type "nonsense_mediated_decay"; transcript_status "KNOWN"; transcript_name "SUGP2-002"; exon_number 10; exon_id "ENSE00003665974.1"; level 2; havana_gene "OTTHUMG00000182997.2"; havana_transcript "OTTHUMT00000464619.1";	distance:434
MS	chr2	61722664	chr2	HAVANA	exon	61722590	61722748	.	-	.	gene_id "ENSG00000082898.12"; transcript_id "ENST00000401558.2"; gene_type "protein_coding"; gene_status "KNOWN"; gene_name "XPO1"; transcript_type "protein_coding"; transcript_status "KNOWN"; transcript_name "XPO1-001"; exon_number 11; exon_id "ENSE00003556668.1"; level 2; tag "basic"; tag "appris_principal"; tag "CCDS"; ccdsid "CCDS33205.1"; havana_gene "OTTHUMG00000152316.22"; havana_transcrip…	distance:84	chr2	61726961	chr2	HAVANA	exon	61726848	61727029	.	-	.	gene_id "ENSG00000082898.12"; transcript_id "ENST00000401558.2"; gene_type "protein_coding"; gene_status "KNOWN"; gene_name "XPO1"; transcript_type "protein_coding"; transcript_status "KNOWN"; transcript_name "XPO1-001"; exon_number 7; exon_id "ENSE00003647000.1"; level 2; tag "basic"; tag "appris_principal"; tag "CCDS"; ccdsid "CCDS33205.1"; havana_gene "OTTHUMG00000152316.22"; havana_transcript…	distance:68
MS	chr1	153516400	chr1	HAVANA	exon	153516089	153516399	.	-	.	gene_id "ENSG00000196154.7"; transcript_id "ENST00000368715.1"; gene_type "protein_coding"; gene_status "KNOWN"; gene_name "S100A4"; transcript_type "protein_coding"; transcript_status "KNOWN"; transcript_name "S100A4-003"; exon_number 3; exon_id "ENSE00003675881.1"; level 2; tag "alternative_5_UTR"; tag "basic"; tag "appris_principal"; tag "CCDS"; ccdsid "CCDS1042.1"; havana_gene "OTTHUMG0000001…	distance:1	chr1	153518278	chr1	HAVANA	exon	153518229	153518278	.	-	.	gene_id "ENSG00000196154.7"; transcript_id "ENST00000354332.4"; gene_type "protein_coding"; gene_status "KNOWN"; gene_name "S100A4"; transcript_type "protein_coding"; transcript_status "KNOWN"; transcript_name "S100A4-002"; exon_number 1; exon_id "ENSE00001862237.1"; level 2; tag "alternative_5_UTR"; tag "basic"; tag "appris_principal"; tag "CCDS"; ccdsid "CCDS1042.1"; havana_gene "OTTHUMG0000001…	distance:0
MS	chr15	83807173	chr15	HAVANA	exon	83806816	83808027	.	-	.	gene_id "ENSG00000166503.4"; transcript_id "ENST00000299633.4"; gene_type "protein_coding"; gene_status "KNOWN"; gene_name "HDGFRP3"; transcript_type "protein_coding"; transcript_status "KNOWN"; transcript_name "HDGFRP3-001"; exon_number 6; exon_id "ENSE00001159056.6"; level 2; tag "basic"; tag "appris_principal"; tag "CCDS"; ccdsid "CCDS32314.1"; havana_gene "OTTHUMG00000172685.1"; havana_transc…	distance:854	chr15	83807620	chr15	HAVANA	exon	83806816	83808027	.	-	.	gene_id "ENSG00000166503.4"; transcript_id "ENST00000299633.4"; gene_type "protein_coding"; gene_status "KNOWN"; gene_name "HDGFRP3"; transcript_type "protein_coding"; transcript_status "KNOWN"; transcript_name "HDGFRP3-001"; exon_number 6; exon_id "ENSE00001159056.6"; level 2; tag "basic"; tag "appris_principal"; tag "CCDS"; ccdsid "CCDS32314.1"; havana_gene "OTTHUMG00000172685.1"; havana_transc…	distance:407
MS	chr2	114476887	chr2	HAVANA	exon	114476731	114476885	.	-	.	gene_id "ENSG00000115084.8"; transcript_id "ENST00000469702.1"; gene_type "protein_coding"; gene_status "KNOWN"; gene_name "SLC35F5"; transcript_type "retained_intron"; transcript_status "KNOWN"; transcript_name "SLC35F5-010"; exon_number 2; exon_id "ENSE00003635865.1"; level 2; havana_gene "OTTHUMG00000131361.4"; havana_transcript "OTTHUMT00000331376.1";	distance:2	chr2	114483104	chr2	HAVANA	exon	114482955	114483114	.	-	.	gene_id "ENSG00000115084.8"; transcript_id "ENST00000245680.2"; gene_type "protein_coding"; gene_status "KNOWN"; gene_name "SLC35F5"; transcript_type "protein_coding"; transcript_status "KNOWN"; transcript_name "SLC35F5-001"; exon_number 12; exon_id "ENSE00003458423.1"; level 2; tag "basic"; tag "appris_principal"; tag "CCDS"; ccdsid "CCDS2119.1"; havana_gene "OTTHUMG00000131361.4"; havana_transc…	distance:10
MS	chr15	78308968	chr15	HAVANA	exon	78308888	78309081	.	-	.	gene_id "ENSG00000167202.7"; transcript_id "ENST00000300584.3"; gene_type "protein_coding"; gene_status "KNOWN"; gene_name "TBC1D2B"; transcript_type "protein_coding"; transcript_status "KNOWN"; transcript_name "TBC1D2B-003"; exon_number 8; exon_id "ENSE00001110911.1"; level 2; tag "basic"; tag "appris_candidate_longest"; tag "CCDS"; ccdsid "CCDS45314.1"; havana_gene "OTTHUMG00000152885.3"; havan…	distance:113	chr15	78309002	chr15	HAVANA	exon	78308888	78309081	.	-	.	gene_id "ENSG00000167202.7"; transcript_id "ENST00000300584.3"; gene_type "protein_coding"; gene_status "KNOWN"; gene_name "TBC1D2B"; transcript_type "protein_coding"; transcript_status "KNOWN"; transcript_name "TBC1D2B-003"; exon_number 8; exon_id "ENSE00001110911.1"; level 2; tag "basic"; tag "appris_candidate_longest"; tag "CCDS"; ccdsid "CCDS45314.1"; havana_gene "OTTHUMG00000152885.3"; havan…	distance:79
SM	chr1	87170569	chr1	HAVANA	exon	87170259	87170654	.	+	.	gene_id "ENSG00000097033.10"; transcript_id "ENST00000370558.4"; gene_type "protein_coding"; gene_status "KNOWN"; gene_name "SH3GLB1"; transcript_type "protein_coding"; transcript_status "KNOWN"; transcript_name "SH3GLB1-001"; exon_number 1; exon_id "ENSE00001013170.4"; level 2; tag "basic"; tag "appris_principal"; tag "CCDS"; ccdsid "CCDS710.1"; havana_gene "OTTHUMG00000010257.2"; havana_transcr…	distance:310	chr1	87188292	chr1	HAVANA	exon	87188223	87188356	.	+	.	gene_id "ENSG00000097033.10"; transcript_id "ENST00000370558.4"; gene_type "protein_coding"; gene_status "KNOWN"; gene_name "SH3GLB1"; transcript_type "protein_coding"; transcript_status "KNOWN"; transcript_name "SH3GLB1-001"; exon_number 4; exon_id "ENSE00000776119.1"; level 2; tag "basic"; tag "appris_principal"; tag "CCDS"; ccdsid "CCDS710.1"; havana_gene "OTTHUMG00000010257.2"; havana_transcr…	distance:69
SM	chr7	116200295	chr7	HAVANA	exon	116199000	116201230	.	+	.	gene_id "ENSG00000105974.7"; transcript_id "ENST00000341049.2"; gene_type "protein_coding"; gene_status "KNOWN"; gene_name "CAV1"; transcript_type "protein_coding"; transcript_status "KNOWN"; transcript_name "CAV1-001"; exon_number 3; exon_id "ENSE00001377835.2"; level 2; tag "basic"; tag "CCDS"; ccdsid "CCDS5767.1"; havana_gene "OTTHUMG00000023413.7"; havana_transcript "OTTHUMT00000059734.4";	distance:1295	chr7	116200318	chr7	HAVANA	exon	116199000	116201230	.	+	.	gene_id "ENSG00000105974.7"; transcript_id "ENST00000341049.2"; gene_type "protein_coding"; gene_status "KNOWN"; gene_name "CAV1"; transcript_type "protein_coding"; transcript_status "KNOWN"; transcript_name "CAV1-001"; exon_number 3; exon_id "ENSE00001377835.2"; level 2; tag "basic"; tag "CCDS"; ccdsid "CCDS5767.1"; havana_gene "OTTHUMG00000023413.7"; havana_transcript "OTTHUMT00000059734.4";	distance:1318
SM	chr5	14417105											chr5	14417116
MS	chr1	1268157	chr1	HAVANA	exon	1267404	1268186	.	+	.	gene_id "ENSG00000169962.4"; transcript_id "ENST00000339381.5"; gene_type "protein_coding"; gene_status "KNOWN"; gene_name "TAS1R3"; transcript_type "protein_coding"; transcript_status "KNOWN"; transcript_name "TAS1R3-001"; exon_number 3; exon_id "ENSE00001130446.1"; level 2; tag "basic"; tag "appris_principal"; tag "CCDS"; ccdsid "CCDS30556.1"; havana_gene "OTTHUMG00000003071.1"; havana_transcri…	distance:29	chr1	1268462	chr1	HAVANA	exon	1268301	1268504	.	+	.	gene_id "ENSG00000169962.4"; transcript_id "ENST00000339381.5"; gene_type "protein_coding"; gene_status "KNOWN"; gene_name "TAS1R3"; transcript_type "protein_coding"; transcript_status "KNOWN"; transcript_name "TAS1R3-001"; exon_number 4; exon_id "ENSE00001694801.1"; level 2; tag "basic"; tag "appris_principal"; tag "CCDS"; ccdsid "CCDS30556.1"; havana_gene "OTTHUMG00000003071.1"; havana_transcri…	distance:42
MS	chr2	8993095	chr2	HAVANA	exon	8992820	8999034	.	-	.	gene_id "ENSG00000143797.7"; transcript_id "ENST00000305997.3"; gene_type "protein_coding"; gene_status "KNOWN"; gene_name "MBOAT2"; transcript_type "protein_coding"; transcript_status "KNOWN"; transcript_name "MBOAT2-001"; exon_number 13; exon_id "ENSE00001070553.5"; level 2; tag "basic"; tag "appris_principal"; tag "CCDS"; ccdsid "CCDS1660.1"; havana_gene "OTTHUMG00000090363.3"; havana_transcri…	distance:5939	chr2	8993899	chr2	HAVANA	exon	8992820	8999034	.	-	.	gene_id "ENSG00000143797.7"; transcript_id "ENST00000305997.3"; gene_type "protein_coding"; gene_status "KNOWN"; gene_name "MBOAT2"; transcript_type "protein_coding"; transcript_status "KNOWN"; transcript_name "MBOAT2-001"; exon_number 13; exon_id "ENSE00001070553.5"; level 2; tag "basic"; tag "appris_principal"; tag "CCDS"; ccdsid "CCDS1660.1"; havana_gene "OTTHUMG00000090363.3"; havana_transcri…	distance:5135
SM	chr3	128991094	chr3	HAVANA	exon	128991087	128991258	.	+	.	gene_id "ENSG00000181789.10"; transcript_id "ENST00000314797.6"; gene_type "protein_coding"; gene_status "KNOWN"; gene_name "COPG1"; transcript_type "protein_coding"; transcript_status "KNOWN"; transcript_name "COPG1-001"; exon_number 20; exon_id "ENSE00003458548.1"; level 2; tag "basic"; tag "appris_principal"; tag "CCDS"; ccdsid "CCDS33851.1"; havana_gene "OTTHUMG00000159451.4"; havana_transcri…	distance:7	chr3	128993680	chr3	HAVANA	exon	128993681	128993819	.	+	.	gene_id "ENSG00000181789.10"; transcript_id "ENST00000314797.6"; gene_type "protein_coding"; gene_status "KNOWN"; gene_name "COPG1"; transcript_type "protein_coding"; transcript_status "KNOWN"; transcript_name "COPG1-001"; exon_number 22; exon_id "ENSE00003581105.1"; level 2; tag "basic"; tag "appris_principal"; tag "CCDS"; ccdsid "CCDS33851.1"; havana_gene "OTTHUMG00000159451.4"; havana_transcri…	distance:1
MS	chr16	418415	chr16	HAVANA	exon	418328	418414	.	-	.	gene_id "ENSG00000086504.11"; transcript_id "ENST00000199706.8"; gene_type "protein_coding"; gene_status "KNOWN"; gene_name "MRPL28"; transcript_type "protein_coding"; transcript_status "KNOWN"; transcript_name "MRPL28-006"; exon_number 5; exon_id "ENSE00003646235.1"; level 2; tag "basic"; tag "appris_principal"; tag "CCDS"; ccdsid "CCDS32349.1"; havana_gene "OTTHUMG00000047994.4"; havana_transcr…	distance:1	chr16	420016	chr16	HAVANA	exon	419931	420225	.	-	.	gene_id "ENSG00000086504.11"; transcript_id "ENST00000199706.8"; gene_type "protein_coding"; gene_status "KNOWN"; gene_name "MRPL28"; transcript_type "protein_coding"; transcript_status "KNOWN"; transcript_name "MRPL28-006"; exon_number 2; exon_id "ENSE00003622338.1"; level 2; tag "basic"; tag "appris_principal"; tag "CCDS"; ccdsid "CCDS32349.1"; havana_gene "OTTHUMG00000047994.4"; havana_transcr…	distance:209
SM	chr13	111138099	chr13	HAVANA	exon	111138002	111138183	.	+	.	gene_id "ENSG00000134871.13"; transcript_id "ENST00000360467.5"; gene_type "protein_coding"; gene_status "KNOWN"; gene_name "COL4A2"; transcript_type "protein_coding"; transcript_status "KNOWN"; transcript_name "COL4A2-001"; exon_number 34; exon_id "ENSE00000917147.3"; level 2; tag "basic"; tag "appris_principal"; tag "CCDS"; ccdsid "CCDS41907.1"; havana_gene "OTTHUMG00000017344.3"; havana_transc…	distance:97	chr13	111141791	chr13	HAVANA	exon	111141792	111141855	.	+	.	gene_id "ENSG00000134871.13"; transcript_id "ENST00000360467.5"; gene_type "protein_coding"; gene_status "KNOWN"; gene_name "COL4A2"; transcript_type "protein_coding"; transcript_status "KNOWN"; transcript_name "COL4A2-001"; exon_number 35; exon_id "ENSE00001468438.1"; level 2; tag "basic"; tag "appris_principal"; tag "CCDS"; ccdsid "CCDS41907.1"; havana_gene "OTTHUMG00000017344.3"; havana_transc…	distance:1
MS	chr22	36700115	chr22	HAVANA	exon	36700041	36700201	.	-	.	gene_id "ENSG00000100345.16"; transcript_id "ENST00000216181.5"; gene_type "protein_coding"; gene_status "KNOWN"; gene_name "MYH9"; transcript_type "protein_coding"; transcript_status "KNOWN"; transcript_name "MYH9-001"; exon_number 19; exon_id "ENSE00001704867.1"; level 1; tag "basic"; tag "appris_principal"; tag "exp_conf"; tag "CCDS"; ccdsid "CCDS13927.1"; havana_gene "OTTHUMG00000030429.5"; h…	distance:86	chr22	36700143	chr22	HAVANA	exon	36700041	36700201	.	-	.	gene_id "ENSG00000100345.16"; transcript_id "ENST00000216181.5"; gene_type "protein_coding"; gene_status "KNOWN"; gene_name "MYH9"; transcript_type "protein_coding"; transcript_status "KNOWN"; transcript_name "MYH9-001"; exon_number 19; exon_id "ENSE00001704867.1"; level 1; tag "basic"; tag "appris_principal"; tag "exp_conf"; tag "CCDS"; ccdsid "CCDS13927.1"; havana_gene "OTTHUMG00000030429.5"; h…	distance:58
SM	chr17	37865605	chr17	HAVANA	exon	37865571	37865705	.	+	.	gene_id "ENSG00000141736.9"; transcript_id "ENST00000584601.1"; gene_type "protein_coding"; gene_status "KNOWN"; gene_name "ERBB2"; transcript_type "protein_coding"; transcript_status "PUTATIVE"; transcript_name "ERBB2-001"; exon_number 8; exon_id "ENSE00003648452.1"; level 2; tag "basic"; tag "CCDS"; ccdsid "CCDS45667.1"; havana_gene "OTTHUMG00000179300.2"; havana_transcript "OTTHUMT00000445614.…	distance:34	chr17	37868606	chr17	HAVANA	exon	37868575	37868701	.	+	.	gene_id "ENSG00000141736.9"; transcript_id "ENST00000584601.1"; gene_type "protein_coding"; gene_status "KNOWN"; gene_name "ERBB2"; transcript_type "protein_coding"; transcript_status "PUTATIVE"; transcript_name "ERBB2-001"; exon_number 13; exon_id "ENSE00003610105.1"; level 2; tag "basic"; tag "CCDS"; ccdsid "CCDS45667.1"; havana_gene "OTTHUMG00000179300.2"; havana_transcript "OTTHUMT00000445614…	distance:31
SM	chr1	54666189	chr1	HAVANA	exon	54665840	54666262	.	+	.	gene_id "ENSG00000116221.11"; transcript_id "ENST00000360840.5"; gene_type "protein_coding"; gene_status "KNOWN"; gene_name "MRPL37"; transcript_type "protein_coding"; transcript_status "KNOWN"; transcript_name "MRPL37-001"; exon_number 1; exon_id "ENSE00001422443.2"; level 2; tag "basic"; tag "appris_principal"; tag "CCDS"; ccdsid "CCDS589.1"; havana_gene "OTTHUMG00000008118.5"; havana_transcrip…	distance:349	chr1	54670690	chr1	HAVANA	exon	54670691	54670874	.	+	.	gene_id "ENSG00000116221.11"; transcript_id "ENST00000487096.1"; gene_type "protein_coding"; gene_status "KNOWN"; gene_name "MRPL37"; transcript_type "processed_transcript"; transcript_status "KNOWN"; transcript_name "MRPL37-004"; exon_number 2; exon_id "ENSE00003463041.1"; level 2; tag "basic"; havana_gene "OTTHUMG00000008118.5"; havana_transcript "OTTHUMT00000339689.1";	distance:1
MS	chr3	194152597	chr3	HAVANA	exon	194152446	194152621	.	-	.	gene_id "ENSG00000133657.10"; transcript_id "ENST00000439040.1"; gene_type "protein_coding"; gene_status "KNOWN"; gene_name "ATP13A3"; transcript_type "protein_coding"; transcript_status "KNOWN"; transcript_name "ATP13A3-001"; exon_number 22; exon_id "ENSE00000910429.1"; level 2; tag "not_organism_supported"; tag "basic"; tag "appris_principal"; tag "CCDS"; ccdsid "CCDS43187.1"; havana_gene "OTTH…	distance:24	chr3	194152623	chr3	HAVANA	exon	194152446	194152621	.	-	.	gene_id "ENSG00000133657.10"; transcript_id "ENST00000439040.1"; gene_type "protein_coding"; gene_status "KNOWN"; gene_name "ATP13A3"; transcript_type "protein_coding"; transcript_status "KNOWN"; transcript_name "ATP13A3-001"; exon_number 22; exon_id "ENSE00000910429.1"; level 2; tag "not_organism_supported"; tag "basic"; tag "appris_principal"; tag "CCDS"; ccdsid "CCDS43187.1"; havana_gene "OTTH…	distance:2
MS	chr1	197150176	chr1	HAVANA	exon	197150118	197150247	.	-	.	gene_id "ENSG00000177888.7"; transcript_id "ENST00000367405.4"; gene_type "protein_coding"; gene_status "KNOWN"; gene_name "ZBTB41"; transcript_type "protein_coding"; transcript_status "KNOWN"; transcript_name "ZBTB41-001"; exon_number 5; exon_id "ENSE00003484898.1"; level 2; tag "basic"; tag "appris_principal"; tag "CCDS"; ccdsid "CCDS30960.1"; havana_gene "OTTHUMG00000036275.2"; havana_transcri…	distance:71	chr1	197150190	chr1	HAVANA	exon	197150118	197150247	.	-	.	gene_id "ENSG00000177888.7"; transcript_id "ENST00000367405.4"; gene_type "protein_coding"; gene_status "KNOWN"; gene_name "ZBTB41"; transcript_type "protein_coding"; transcript_status "KNOWN"; transcript_name "ZBTB41-001"; exon_number 5; exon_id "ENSE00003484898.1"; level 2; tag "basic"; tag "appris_principal"; tag "CCDS"; ccdsid "CCDS30960.1"; havana_gene "OTTHUMG00000036275.2"; havana_transcri…	distance:57
SM	chr12	108097460	chr12	HAVANA	exon	108097462	108097523	.	+	.	gene_id "ENSG00000136045.7"; transcript_id "ENST00000412830.3"; gene_type "protein_coding"; gene_status "KNOWN"; gene_name "PWP1"; transcript_type "protein_coding"; transcript_status "KNOWN"; transcript_name "PWP1-001"; exon_number 10; exon_id "ENSE00000923106.1"; level 2; tag "basic"; tag "appris_principal"; tag "CCDS"; ccdsid "CCDS9114.1"; havana_gene "OTTHUMG00000169913.1"; havana_transcript "…	distance:2	chr12	108102917	chr12	HAVANA	exon	108102888	108103009	.	+	.	gene_id "ENSG00000136045.7"; transcript_id "ENST00000412830.3"; gene_type "protein_coding"; gene_status "KNOWN"; gene_name "PWP1"; transcript_type "protein_coding"; transcript_status "KNOWN"; transcript_name "PWP1-001"; exon_number 13; exon_id "ENSE00000923109.1"; level 2; tag "basic"; tag "appris_principal"; tag "CCDS"; ccdsid "CCDS9114.1"; havana_gene "OTTHUMG00000169913.1"; havana_transcript "…	distance:29
MS	chr12	59271298	chr12	HAVANA	exon	59271182	59271634	.	-	.	gene_id "ENSG00000139263.7"; transcript_id "ENST00000379141.4"; gene_type "protein_coding"; gene_status "KNOWN"; gene_name "LRIG3"; transcript_type "protein_coding"; transcript_status "KNOWN"; transcript_name "LRIG3-001"; exon_number 15; exon_id "ENSE00003671348.1"; level 2; tag "basic"; tag "CCDS"; ccdsid "CCDS44933.1"; havana_gene "OTTHUMG00000169940.1"; havana_transcript "OTTHUMT00000406622.1";	distance:336	chr12	59271342	chr12	HAVANA	exon	59271182	59271634	.	-	.	gene_id "ENSG00000139263.7"; transcript_id "ENST00000379141.4"; gene_type "protein_coding"; gene_status "KNOWN"; gene_name "LRIG3"; transcript_type "protein_coding"; transcript_status "KNOWN"; transcript_name "LRIG3-001"; exon_number 15; exon_id "ENSE00003671348.1"; level 2; tag "basic"; tag "CCDS"; ccdsid "CCDS44933.1"; havana_gene "OTTHUMG00000169940.1"; havana_transcript "OTTHUMT00000406622.1";	distance:292
SM	chr5	31532530	chr5	HAVANA	exon	31532373	31532580	.	+	.	gene_id "ENSG00000082213.13"; transcript_id "ENST00000325366.9"; gene_type "protein_coding"; gene_status "KNOWN"; gene_name "C5orf22"; transcript_type "protein_coding"; transcript_status "KNOWN"; transcript_name "C5orf22-001"; exon_number 1; exon_id "ENSE00003644259.1"; level 2; tag "basic"; tag "appris_principal"; tag "CCDS"; ccdsid "CCDS3895.1"; havana_gene "OTTHUMG00000131067.4"; havana_transc…	distance:157	chr5	31534377	chr5	HAVANA	exon	31534379	31534524	.	+	.	gene_id "ENSG00000082213.13"; transcript_id "ENST00000325366.9"; gene_type "protein_coding"; gene_status "KNOWN"; gene_name "C5orf22"; transcript_type "protein_coding"; transcript_status "KNOWN"; transcript_name "C5orf22-001"; exon_number 2; exon_id "ENSE00003691445.1"; level 2; tag "basic"; tag "appris_principal"; tag "CCDS"; ccdsid "CCDS3895.1"; havana_gene "OTTHUMG00000131067.4"; havana_transc…	distance:2
MS	chr1	1268157	chr1	HAVANA	exon	1267404	1268186	.	+	.	gene_id "ENSG00000169962.4"; transcript_id "ENST00000339381.5"; gene_type "protein_coding"; gene_status "KNOWN"; gene_name "TAS1R3"; transcript_type "protein_coding"; transcript_status "KNOWN"; transcript_name "TAS1R3-001"; exon_number 3; exon_id "ENSE00001130446.1"; level 2; tag "basic"; tag "appris_principal"; tag "CCDS"; ccdsid "CCDS30556.1"; havana_gene "OTTHUMG00000003071.1"; havana_transcri…	distance:29	chr1	1268462	chr1	HAVANA	exon	1268301	1268504	.	+	.	gene_id "ENSG00000169962.4"; transcript_id "ENST00000339381.5"; gene_type "protein_coding"; gene_status "KNOWN"; gene_name "TAS1R3"; transcript_type "protein_coding"; transcript_status "KNOWN"; transcript_name "TAS1R3-001"; exon_number 4; exon_id "ENSE00001694801.1"; level 2; tag "basic"; tag "appris_principal"; tag "CCDS"; ccdsid "CCDS30556.1"; havana_gene "OTTHUMG00000003071.1"; havana_transcri…	distance:42
MS	chr17	79478291	chr17	HAVANA	exon	79478214	79478652	.	-	.	gene_id "ENSG00000184009.5"; transcript_id "ENST00000331925.2"; gene_type "protein_coding"; gene_status "KNOWN"; gene_name "ACTG1"; transcript_type "protein_coding"; transcript_status "KNOWN"; transcript_name "ACTG1-001"; exon_number 4; exon_id "ENSE00003550950.1"; level 2; tag "basic"; tag "appris_principal"; tag "CCDS"; ccdsid "CCDS11782.1"; havana_gene "OTTHUMG00000177955.5"; havana_transcript…	distance:361	chr17	79479039	chr17	HAVANA	exon	79478929	79479168	.	-	.	gene_id "ENSG00000184009.5"; transcript_id "ENST00000331925.2"; gene_type "protein_coding"; gene_status "KNOWN"; gene_name "ACTG1"; transcript_type "protein_coding"; transcript_status "KNOWN"; transcript_name "ACTG1-001"; exon_number 3; exon_id "ENSE00003591451.1"; level 2; tag "basic"; tag "appris_principal"; tag "CCDS"; ccdsid "CCDS11782.1"; havana_gene "OTTHUMG00000177955.5"; havana_transcript…	distance:129
MS	chr2	114476887	chr2	HAVANA	exon	114476731	114476885	.	-	.	gene_id "ENSG00000115084.8"; transcript_id "ENST00000469702.1"; gene_type "protein_coding"; gene_status "KNOWN"; gene_name "SLC35F5"; transcript_type "retained_intron"; transcript_status "KNOWN"; transcript_name "SLC35F5-010"; exon_number 2; exon_id "ENSE00003635865.1"; level 2; havana_gene "OTTHUMG00000131361.4"; havana_transcript "OTTHUMT00000331376.1";	distance:2	chr2	114483104	chr2	HAVANA	exon	114482955	114483114	.	-	.	gene_id "ENSG00000115084.8"; transcript_id "ENST00000245680.2"; gene_type "protein_coding"; gene_status "KNOWN"; gene_name "SLC35F5"; transcript_type "protein_coding"; transcript_status "KNOWN"; transcript_name "SLC35F5-001"; exon_number 12; exon_id "ENSE00003458423.1"; level 2; tag "basic"; tag "appris_principal"; tag "CCDS"; ccdsid "CCDS2119.1"; havana_gene "OTTHUMG00000131361.4"; havana_transc…	distance:10
MS	chr2	189899820	chr2	HAVANA	exon	189899642	189899881	.	-	.	gene_id "ENSG00000204262.7"; transcript_id "ENST00000374866.3"; gene_type "protein_coding"; gene_status "KNOWN"; gene_name "COL5A2"; transcript_type "protein_coding"; transcript_status "KNOWN"; transcript_name "COL5A2-001"; exon_number 53; exon_id "ENSE00001464906.1"; level 2; tag "basic"; tag "appris_principal"; tag "CCDS"; ccdsid "CCDS33350.1"; havana_gene "OTTHUMG00000149842.2"; havana_transcr…	distance:61	chr2	189904146	chr2	HAVANA	exon	189903998	189904289	.	-	.	gene_id "ENSG00000204262.7"; transcript_id "ENST00000374866.3"; gene_type "protein_coding"; gene_status "KNOWN"; gene_name "COL5A2"; transcript_type "protein_coding"; transcript_status "KNOWN"; transcript_name "COL5A2-001"; exon_number 51; exon_id "ENSE00001340085.2"; level 2; tag "basic"; tag "appris_principal"; tag "CCDS"; ccdsid "CCDS33350.1"; havana_gene "OTTHUMG00000149842.2"; havana_transcr…	distance:143
MS	chr5	1334499	chr5	HAVANA	exon	1334404	1334498	.	-	.	gene_id "ENSG00000049656.9"; transcript_id "ENST00000320895.5"; gene_type "protein_coding"; gene_status "KNOWN"; gene_name "CLPTM1L"; transcript_type "protein_coding"; transcript_status "KNOWN"; transcript_name "CLPTM1L-001"; exon_number 7; exon_id "ENSE00003468492.1"; level 2; tag "basic"; tag "appris_principal"; tag "CCDS"; ccdsid "CCDS3862.1"; havana_gene "OTTHUMG00000131015.4"; havana_transcr…	distance:1	chr5	1345194	chr5	HAVANA	exon	1344795	1345214	.	-	.	gene_id "ENSG00000049656.9"; transcript_id "ENST00000320895.5"; gene_type "protein_coding"; gene_status "KNOWN"; gene_name "CLPTM1L"; transcript_type "protein_coding"; transcript_status "KNOWN"; transcript_name "CLPTM1L-001"; exon_number 1; exon_id "ENSE00001830316.1"; level 2; tag "basic"; tag "appris_principal"; tag "CCDS"; ccdsid "CCDS3862.1"; havana_gene "OTTHUMG00000131015.4"; havana_transcr…	distance:20
SM	chr2	189156783	chr2	HAVANA	exon	189156396	189156893	.	+	.	gene_id "ENSG00000144366.11"; transcript_id "ENST00000409843.1"; gene_type "protein_coding"; gene_status "KNOWN"; gene_name "GULP1"; transcript_type "protein_coding"; transcript_status "PUTATIVE"; transcript_name "GULP1-004"; exon_number 1; exon_id "ENSE00001584395.1"; level 2; tag "basic"; tag "CCDS"; ccdsid "CCDS58742.1"; havana_gene "OTTHUMG00000132647.2"; havana_transcript "OTTHUMT00000335723…	distance:387	chr2	189156828	chr2	HAVANA	exon	189156396	189156893	.	+	.	gene_id "ENSG00000144366.11"; transcript_id "ENST00000409843.1"; gene_type "protein_coding"; gene_status "KNOWN"; gene_name "GULP1"; transcript_type "protein_coding"; transcript_status "PUTATIVE"; transcript_name "GULP1-004"; exon_number 1; exon_id "ENSE00001584395.1"; level 2; tag "basic"; tag "CCDS"; ccdsid "CCDS58742.1"; havana_gene "OTTHUMG00000132647.2"; havana_transcript "OTTHUMT00000335723…	distance:432
SM	chr19	58868319	chr19	HAVANA	exon	58865723	58869015	.	-	.	gene_id "ENSG00000174586.6"; transcript_id "ENST00000311044.3"; gene_type "protein_coding"; gene_status "KNOWN"; gene_name "ZNF497"; transcript_type "protein_coding"; transcript_status "KNOWN"; transcript_name "ZNF497-002"; exon_number 3; exon_id "ENSE00001210500.3"; level 2; tag "alternative_5_UTR"; tag "basic"; tag "appris_principal"; tag "CCDS"; ccdsid "CCDS12977.1"; havana_gene "OTTHUMG000001…	distance:2596	chr19	58868433	chr19	HAVANA	exon	58865723	58869015	.	-	.	gene_id "ENSG00000174586.6"; transcript_id "ENST00000311044.3"; gene_type "protein_coding"; gene_status "KNOWN"; gene_name "ZNF497"; transcript_type "protein_coding"; transcript_status "KNOWN"; transcript_name "ZNF497-002"; exon_number 3; exon_id "ENSE00001210500.3"; level 2; tag "alternative_5_UTR"; tag "basic"; tag "appris_principal"; tag "CCDS"; ccdsid "CCDS12977.1"; havana_gene "OTTHUMG000001…	distance:2710
MS	chr12	21796981	chr12	HAVANA	exon	21796869	21797042	.	-	.	gene_id "ENSG00000111716.8"; transcript_id "ENST00000396076.1"; gene_type "protein_coding"; gene_status "KNOWN"; gene_name "LDHB"; transcript_type "protein_coding"; transcript_status "KNOWN"; transcript_name "LDHB-002"; exon_number 4; exon_id "ENSE00000726202.1"; level 2; tag "alternative_5_UTR"; tag "basic"; tag "appris_principal"; tag "CCDS"; ccdsid "CCDS8691.1"; havana_gene "OTTHUMG00000133760…	distance:61	chr12	21807612	chr12	HAVANA	exon	21807477	21807611	.	-	.	gene_id "ENSG00000111716.8"; transcript_id "ENST00000396076.1"; gene_type "protein_coding"; gene_status "KNOWN"; gene_name "LDHB"; transcript_type "protein_coding"; transcript_status "KNOWN"; transcript_name "LDHB-002"; exon_number 2; exon_id "ENSE00000822271.5"; level 2; tag "alternative_5_UTR"; tag "basic"; tag "appris_principal"; tag "CCDS"; ccdsid "CCDS8691.1"; havana_gene "OTTHUMG00000133760…	distance:1
MS	chr15	78308968	chr15	HAVANA	exon	78308888	78309081	.	-	.	gene_id "ENSG00000167202.7"; transcript_id "ENST00000300584.3"; gene_type "protein_coding"; gene_status "KNOWN"; gene_name "TBC1D2B"; transcript_type "protein_coding"; transcript_status "KNOWN"; transcript_name "TBC1D2B-003"; exon_number 8; exon_id "ENSE00001110911.1"; level 2; tag "basic"; tag "appris_candidate_longest"; tag "CCDS"; ccdsid "CCDS45314.1"; havana_gene "OTTHUMG00000152885.3"; havan…	distance:113	chr15	78309005	chr15	HAVANA	exon	78308888	78309081	.	-	.	gene_id "ENSG00000167202.7"; transcript_id "ENST00000300584.3"; gene_type "protein_coding"; gene_status "KNOWN"; gene_name "TBC1D2B"; transcript_type "protein_coding"; transcript_status "KNOWN"; transcript_name "TBC1D2B-003"; exon_number 8; exon_id "ENSE00001110911.1"; level 2; tag "basic"; tag "appris_candidate_longest"; tag "CCDS"; ccdsid "CCDS45314.1"; havana_gene "OTTHUMG00000152885.3"; havan…	distance:76
SM	chr4	42080674	chr4	HAVANA	exon	42080229	42080868	.	+	.	gene_id "ENSG00000014824.9"; transcript_id "ENST00000509683.1"; gene_type "protein_coding"; gene_status "KNOWN"; gene_name "SLC30A9"; transcript_type "retained_intron"; transcript_status "KNOWN"; transcript_name "SLC30A9-005"; exon_number 6; exon_id "ENSE00002081585.1"; level 2; havana_gene "OTTHUMG00000099387.4"; havana_transcript "OTTHUMT00000360970.2";	distance:445	chr4	42080688	chr4	HAVANA	exon	42080229	42080868	.	+	.	gene_id "ENSG00000014824.9"; transcript_id "ENST00000509683.1"; gene_type "protein_coding"; gene_status "KNOWN"; gene_name "SLC30A9"; transcript_type "retained_intron"; transcript_status "KNOWN"; transcript_name "SLC30A9-005"; exon_number 6; exon_id "ENSE00002081585.1"; level 2; havana_gene "OTTHUMG00000099387.4"; havana_transcript "OTTHUMT00000360970.2";	distance:459
SM	chr2	189839099	chr2	HAVANA	exon	189839046	189839294	.	+	.	gene_id "ENSG00000168542.8"; transcript_id "ENST00000304636.3"; gene_type "protein_coding"; gene_status "KNOWN"; gene_name "COL3A1"; transcript_type "protein_coding"; transcript_status "KNOWN"; transcript_name "COL3A1-001"; exon_number 1; exon_id "ENSE00001948260.1"; level 2; tag "basic"; tag "appris_principal"; tag "CCDS"; ccdsid "CCDS2297.1"; havana_gene "OTTHUMG00000132648.5"; havana_transcrip…	distance:53	chr2	189849930	chr2	HAVANA	exon	189849923	189849973	.	+	.	gene_id "ENSG00000168542.8"; transcript_id "ENST00000304636.3"; gene_type "protein_coding"; gene_status "KNOWN"; gene_name "COL3A1"; transcript_type "protein_coding"; transcript_status "KNOWN"; transcript_name "COL3A1-001"; exon_number 3; exon_id "ENSE00001130170.1"; level 2; tag "basic"; tag "appris_principal"; tag "CCDS"; ccdsid "CCDS2297.1"; havana_gene "OTTHUMG00000132648.5"; havana_transcrip…	distance:7
MS	chrX	153590904	chrX	HAVANA	exon	153590786	153590946	.	-	.	gene_id "ENSG00000196924.10"; transcript_id "ENST00000420627.1"; gene_type "protein_coding"; gene_status "KNOWN"; gene_name "FLNA"; transcript_type "nonsense_mediated_decay"; transcript_status "KNOWN"; transcript_name "FLNA-021"; exon_number 16; exon_id "ENSE00003538392.1"; level 2; tag "not_organism_supported"; tag "mRNA_start_NF"; tag "cds_start_NF"; havana_gene "OTTHUMG00000022712.28"; havana_…	distance:42	chrX	153593088	chrX	HAVANA	exon	153592894	153593087	.	-	.	gene_id "ENSG00000196924.10"; transcript_id "ENST00000420627.1"; gene_type "protein_coding"; gene_status "KNOWN"; gene_name "FLNA"; transcript_type "nonsense_mediated_decay"; transcript_status "KNOWN"; transcript_name "FLNA-021"; exon_number 12; exon_id "ENSE00003579487.1"; level 2; tag "not_organism_supported"; tag "mRNA_start_NF"; tag "cds_start_NF"; havana_gene "OTTHUMG00000022712.28"; havana_…	distance:1
MS	chr16	75665148	chr16	HAVANA	exon	75665066	75665151	.	-	.	gene_id "ENSG00000065427.10"; transcript_id "ENST00000319410.5"; gene_type "protein_coding"; gene_status "KNOWN"; gene_name "KARS"; transcript_type "protein_coding"; transcript_status "KNOWN"; transcript_name "KARS-002"; exon_number 11; exon_id "ENSE00003682912.1"; level 2; tag "basic"; tag "appris_principal"; tag "CCDS"; ccdsid "CCDS45532.1"; havana_gene "OTTHUMG00000137609.3"; havana_transcript…	distance:3	chr16	75669891	chr16	HAVANA	exon	75669810	75669996	.	-	.	gene_id "ENSG00000065427.10"; transcript_id "ENST00000319410.5"; gene_type "protein_coding"; gene_status "KNOWN"; gene_name "KARS"; transcript_type "protein_coding"; transcript_status "KNOWN"; transcript_name "KARS-002"; exon_number 6; exon_id "ENSE00003581077.1"; level 2; tag "basic"; tag "appris_principal"; tag "CCDS"; ccdsid "CCDS45532.1"; havana_gene "OTTHUMG00000137609.3"; havana_transcript …	distance:105
SM	chr20	47896761											chr20	47897070	chr20	HAVANA	exon	47897022	47897107	.	+	.	gene_id "ENSG00000177410.8"; transcript_id "ENST00000371743.3"; gene_type "antisense"; gene_status "KNOWN"; gene_name "ZFAS1"; transcript_type "antisense"; transcript_status "KNOWN"; transcript_name "ZFAS1-001"; exon_number 3; exon_id "ENSE00001455994.1"; level 2; tag "basic"; havana_gene "OTTHUMG00000032698.3"; havana_transcript "OTTHUMT00000079651.3";	distance:48
SM	chr17	43309751	chr17	HAVANA	exon	43309734	43309847	.	+	.	gene_id "ENSG00000184922.9"; transcript_id "ENST00000331495.3"; gene_type "protein_coding"; gene_status "KNOWN"; gene_name "FMNL1"; transcript_type "protein_coding"; transcript_status "KNOWN"; transcript_name "FMNL1-001"; exon_number 3; exon_id "ENSE00003657757.1"; level 2; tag "basic"; tag "appris_principal"; tag "CCDS"; ccdsid "CCDS11497.1"; havana_gene "OTTHUMG00000180196.2"; havana_transcript…	distance:17	chr17	43313535	chr17	HAVANA	exon	43313503	43313611	.	+	.	gene_id "ENSG00000184922.9"; transcript_id "ENST00000331495.3"; gene_type "protein_coding"; gene_status "KNOWN"; gene_name "FMNL1"; transcript_type "protein_coding"; transcript_status "KNOWN"; transcript_name "FMNL1-001"; exon_number 7; exon_id "ENSE00003603879.1"; level 2; tag "basic"; tag "appris_principal"; tag "CCDS"; ccdsid "CCDS11497.1"; havana_gene "OTTHUMG00000180196.2"; havana_transcript…	distance:32
SM	chr1	54666189	chr1	HAVANA	exon	54665840	54666262	.	+	.	gene_id "ENSG00000116221.11"; transcript_id "ENST00000360840.5"; gene_type "protein_coding"; gene_status "KNOWN"; gene_name "MRPL37"; transcript_type "protein_coding"; transcript_status "KNOWN"; transcript_name "MRPL37-001"; exon_number 1; exon_id "ENSE00001422443.2"; level 2; tag "basic"; tag "appris_principal"; tag "CCDS"; ccdsid "CCDS589.1"; havana_gene "OTTHUMG00000008118.5"; havana_transcrip…	distance:349	chr1	54670690	chr1	HAVANA	exon	54670691	54670874	.	+	.	gene_id "ENSG00000116221.11"; transcript_id "ENST00000487096.1"; gene_type "protein_coding"; gene_status "KNOWN"; gene_name "MRPL37"; transcript_type "processed_transcript"; transcript_status "KNOWN"; transcript_name "MRPL37-004"; exon_number 2; exon_id "ENSE00003463041.1"; level 2; tag "basic"; havana_gene "OTTHUMG00000008118.5"; havana_transcript "OTTHUMT00000339689.1";	distance:1
SM	chr8	21946707	chr8	HAVANA	exon	21946695	21946809	.	+	.	gene_id "ENSG00000158863.17"; transcript_id "ENST00000427751.1"; gene_type "protein_coding"; gene_status "KNOWN"; gene_name "FAM160B2"; transcript_type "nonsense_mediated_decay"; transcript_status "KNOWN"; transcript_name "FAM160B2-007"; exon_number 1; exon_id "ENSE00001599819.1"; level 2; havana_gene "OTTHUMG00000097088.8"; havana_transcript "OTTHUMT00000348176.1";	distance:12	chr8	21955698	chr8	HAVANA	exon	21955579	21955821	.	+	.	gene_id "ENSG00000158863.17"; transcript_id "ENST00000427751.1"; gene_type "protein_coding"; gene_status "KNOWN"; gene_name "FAM160B2"; transcript_type "nonsense_mediated_decay"; transcript_status "KNOWN"; transcript_name "FAM160B2-007"; exon_number 7; exon_id "ENSE00003586714.1"; level 2; havana_gene "OTTHUMG00000097088.8"; havana_transcript "OTTHUMT00000348176.1";	distance:119
SM	chr19	15220933	chr19	HAVANA	exon	15220515	15221159	.	+	.	gene_id "ENSG00000105137.8"; transcript_id "ENST00000342784.2"; gene_type "protein_coding"; gene_status "KNOWN"; gene_name "SYDE1"; transcript_type "protein_coding"; transcript_status "KNOWN"; transcript_name "SYDE1-001"; exon_number 3; exon_id "ENSE00001234392.3"; level 2; tag "basic"; tag "appris_principal"; tag "CCDS"; ccdsid "CCDS12324.1"; havana_gene "OTTHUMG00000183207.2"; havana_transcript…	distance:418	chr19	15220973	chr19	HAVANA	exon	15220515	15221159	.	+	.	gene_id "ENSG00000105137.8"; transcript_id "ENST00000342784.2"; gene_type "protein_coding"; gene_status "KNOWN"; gene_name "SYDE1"; transcript_type "protein_coding"; transcript_status "KNOWN"; transcript_name "SYDE1-001"; exon_number 3; exon_id "ENSE00001234392.3"; level 2; tag "basic"; tag "appris_principal"; tag "CCDS"; ccdsid "CCDS12324.1"; havana_gene "OTTHUMG00000183207.2"; havana_transcript…	distance:458
MS	chr4	114824311	chr4	HAVANA	exon	114821440	114824831	.	-	.	gene_id "ENSG00000180801.11"; transcript_id "ENST00000315366.7"; gene_type "protein_coding"; gene_status "KNOWN"; gene_name "ARSJ"; transcript_type "protein_coding"; transcript_status "KNOWN"; transcript_name "ARSJ-001"; exon_number 2; exon_id "ENSE00001368167.2"; level 2; tag "basic"; tag "appris_principal"; tag "CCDS"; ccdsid "CCDS43264.1"; havana_gene "OTTHUMG00000161067.2"; havana_transcript …	distance:520	chr4	114824703	chr4	HAVANA	exon	114821440	114824831	.	-	.	gene_id "ENSG00000180801.11"; transcript_id "ENST00000315366.7"; gene_type "protein_coding"; gene_status "KNOWN"; gene_name "ARSJ"; transcript_type "protein_coding"; transcript_status "KNOWN"; transcript_name "ARSJ-001"; exon_number 2; exon_id "ENSE00001368167.2"; level 2; tag "basic"; tag "appris_principal"; tag "CCDS"; ccdsid "CCDS43264.1"; havana_gene "OTTHUMG00000161067.2"; havana_transcript …	distance:128
SM	chr9	131186763	chr9	HAVANA	exon	131186689	131186893	.	+	.	gene_id "ENSG00000167123.14"; transcript_id "ENST00000372842.1"; gene_type "protein_coding"; gene_status "KNOWN"; gene_name "CERCAM"; transcript_type "protein_coding"; transcript_status "KNOWN"; transcript_name "CERCAM-005"; exon_number 6; exon_id "ENSE00003626739.1"; level 2; tag "basic"; havana_gene "OTTHUMG00000020747.3"; havana_transcript "OTTHUMT00000054438.1";	distance:74	chr9	131196708	chr9	HAVANA	exon	131196689	131196892	.	+	.	gene_id "ENSG00000167123.14"; transcript_id "ENST00000372842.1"; gene_type "protein_coding"; gene_status "KNOWN"; gene_name "CERCAM"; transcript_type "protein_coding"; transcript_status "KNOWN"; transcript_name "CERCAM-005"; exon_number 12; exon_id "ENSE00001109960.1"; level 2; tag "basic"; havana_gene "OTTHUMG00000020747.3"; havana_transcript "OTTHUMT00000054438.1";	distance:19
MS	chr1	153516400	chr1	HAVANA	exon	153516089	153516399	.	-	.	gene_id "ENSG00000196154.7"; transcript_id "ENST00000368715.1"; gene_type "protein_coding"; gene_status "KNOWN"; gene_name "S100A4"; transcript_type "protein_coding"; transcript_status "KNOWN"; transcript_name "S100A4-003"; exon_number 3; exon_id "ENSE00003675881.1"; level 2; tag "alternative_5_UTR"; tag "basic"; tag "appris_principal"; tag "CCDS"; ccdsid "CCDS1042.1"; havana_gene "OTTHUMG0000001…	distance:1	chr1	153518278	chr1	HAVANA	exon	153518229	153518278	.	-	.	gene_id "ENSG00000196154.7"; transcript_id "ENST00000354332.4"; gene_type "protein_coding"; gene_status "KNOWN"; gene_name "S100A4"; transcript_type "protein_coding"; transcript_status "KNOWN"; transcript_name "S100A4-002"; exon_number 1; exon_id "ENSE00001862237.1"; level 2; tag "alternative_5_UTR"; tag "basic"; tag "appris_principal"; tag "CCDS"; ccdsid "CCDS1042.1"; havana_gene "OTTHUMG0000001…	distance:0
MS	chr10	64004696											chr10	64004932
SM	chr3	128991094	chr3	HAVANA	exon	128991087	128991258	.	+	.	gene_id "ENSG00000181789.10"; transcript_id "ENST00000314797.6"; gene_type "protein_coding"; gene_status "KNOWN"; gene_name "COPG1"; transcript_type "protein_coding"; transcript_status "KNOWN"; transcript_name "COPG1-001"; exon_number 20; exon_id "ENSE00003458548.1"; level 2; tag "basic"; tag "appris_principal"; tag "CCDS"; ccdsid "CCDS33851.1"; havana_gene "OTTHUMG00000159451.4"; havana_transcri…	distance:7	chr3	128993680	chr3	HAVANA	exon	128993681	128993819	.	+	.	gene_id "ENSG00000181789.10"; transcript_id "ENST00000314797.6"; gene_type "protein_coding"; gene_status "KNOWN"; gene_name "COPG1"; transcript_type "protein_coding"; transcript_status "KNOWN"; transcript_name "COPG1-001"; exon_number 22; exon_id "ENSE00003581105.1"; level 2; tag "basic"; tag "appris_principal"; tag "CCDS"; ccdsid "CCDS33851.1"; havana_gene "OTTHUMG00000159451.4"; havana_transcri…	distance:1
SM	chr5	96372537	chr5	HAVANA	exon	96364106	96373219	.	+	.	gene_id "ENSG00000113441.11"; transcript_id "ENST00000231368.5"; gene_type "protein_coding"; gene_status "KNOWN"; gene_name "LNPEP"; transcript_type "protein_coding"; transcript_status "KNOWN"; transcript_name "LNPEP-001"; exon_number 18; exon_id "ENSE00001886292.1"; level 2; tag "basic"; tag "appris_principal"; tag "CCDS"; ccdsid "CCDS4087.1"; havana_gene "OTTHUMG00000128719.4"; havana_transcrip…	distance:8431	chr5	96372563	chr5	HAVANA	exon	96364106	96373219	.	+	.	gene_id "ENSG00000113441.11"; transcript_id "ENST00000231368.5"; gene_type "protein_coding"; gene_status "KNOWN"; gene_name "LNPEP"; transcript_type "protein_coding"; transcript_status "KNOWN"; transcript_name "LNPEP-001"; exon_number 18; exon_id "ENSE00001886292.1"; level 2; tag "basic"; tag "appris_principal"; tag "CCDS"; ccdsid "CCDS4087.1"; havana_gene "OTTHUMG00000128719.4"; havana_transcrip…	distance:8457
SM	chr11	34162013	chr11	HAVANA	exon	34161947	34162119	.	+	.	gene_id "ENSG00000135372.4"; transcript_id "ENST00000257829.3"; gene_type "protein_coding"; gene_status "KNOWN"; gene_name "NAT10"; transcript_type "protein_coding"; transcript_status "KNOWN"; transcript_name "NAT10-001"; exon_number 24; exon_id "ENSE00000918390.1"; level 2; tag "basic"; tag "appris_principal"; tag "CCDS"; ccdsid "CCDS7889.1"; havana_gene "OTTHUMG00000166249.2"; havana_transcript…	distance:66	chr11	34164995	chr11	HAVANA	exon	34164992	34165075	.	+	.	gene_id "ENSG00000135372.4"; transcript_id "ENST00000257829.3"; gene_type "protein_coding"; gene_status "KNOWN"; gene_name "NAT10"; transcript_type "protein_coding"; transcript_status "KNOWN"; transcript_name "NAT10-001"; exon_number 28; exon_id "ENSE00003598270.1"; level 2; tag "basic"; tag "appris_principal"; tag "CCDS"; ccdsid "CCDS7889.1"; havana_gene "OTTHUMG00000166249.2"; havana_transcript…	distance:3
MS	chr21	34953675	chr21	HAVANA	exon	34953608	34953806	.	-	.	gene_id "ENSG00000159147.13"; transcript_id "ENST00000303113.6"; gene_type "protein_coding"; gene_status "KNOWN"; gene_name "DONSON"; transcript_type "protein_coding"; transcript_status "NOVEL"; transcript_name "DONSON-008"; exon_number 8; exon_id "ENSE00003597599.1"; level 1; tag "alternative_3_UTR"; tag "basic"; tag "exp_conf"; havana_gene "OTTHUMG00000065904.8"; havana_transcript "OTTHUMT00000…	distance:131	chr21	34953687	chr21	HAVANA	exon	34953608	34953806	.	-	.	gene_id "ENSG00000159147.13"; transcript_id "ENST00000303113.6"; gene_type "protein_coding"; gene_status "KNOWN"; gene_name "DONSON"; transcript_type "protein_coding"; transcript_status "NOVEL"; transcript_name "DONSON-008"; exon_number 8; exon_id "ENSE00003597599.1"; level 1; tag "alternative_3_UTR"; tag "basic"; tag "exp_conf"; havana_gene "OTTHUMG00000065904.8"; havana_transcript "OTTHUMT00000…	distance:119
SM	chr11	9759779	chr11	HAVANA	exon	9759760	9759867	.	+	.	gene_id "ENSG00000133789.10"; transcript_id "ENST00000447399.2"; gene_type "protein_coding"; gene_status "KNOWN"; gene_name "SWAP70"; transcript_type "protein_coding"; transcript_status "NOVEL"; transcript_name "SWAP70-002"; exon_number 7; exon_id "ENSE00003604466.1"; level 2; tag "basic"; havana_gene "OTTHUMG00000165865.2"; havana_transcript "OTTHUMT00000386794.1";	distance:19	chr11	9770632	chr11	HAVANA	exon	9770634	9770730	.	+	.	gene_id "ENSG00000133789.10"; transcript_id "ENST00000447399.2"; gene_type "protein_coding"; gene_status "KNOWN"; gene_name "SWAP70"; transcript_type "protein_coding"; transcript_status "NOVEL"; transcript_name "SWAP70-002"; exon_number 10; exon_id "ENSE00001321762.1"; level 2; tag "basic"; havana_gene "OTTHUMG00000165865.2"; havana_transcript "OTTHUMT00000386794.1";	distance:2
MS	chr5	1334499	chr5	HAVANA	exon	1334404	1334498	.	-	.	gene_id "ENSG00000049656.9"; transcript_id "ENST00000320895.5"; gene_type "protein_coding"; gene_status "KNOWN"; gene_name "CLPTM1L"; transcript_type "protein_coding"; transcript_status "KNOWN"; transcript_name "CLPTM1L-001"; exon_number 7; exon_id "ENSE00003468492.1"; level 2; tag "basic"; tag "appris_principal"; tag "CCDS"; ccdsid "CCDS3862.1"; havana_gene "OTTHUMG00000131015.4"; havana_transcr…	distance:1	chr5	1345194	chr5	HAVANA	exon	1344795	1345214	.	-	.	gene_id "ENSG00000049656.9"; transcript_id "ENST00000320895.5"; gene_type "protein_coding"; gene_status "KNOWN"; gene_name "CLPTM1L"; transcript_type "protein_coding"; transcript_status "KNOWN"; transcript_name "CLPTM1L-001"; exon_number 1; exon_id "ENSE00001830316.1"; level 2; tag "basic"; tag "appris_principal"; tag "CCDS"; ccdsid "CCDS3862.1"; havana_gene "OTTHUMG00000131015.4"; havana_transcr…	distance:20
SM	chr19	3122242	chr19	HAVANA	exon	3120987	3124002	.	+	.	gene_id "ENSG00000088256.4"; transcript_id "ENST00000078429.4"; gene_type "protein_coding"; gene_status "KNOWN"; gene_name "GNA11"; transcript_type "protein_coding"; transcript_status "KNOWN"; transcript_name "GNA11-001"; exon_number 7; exon_id "ENSE00002906595.1"; level 2; tag "basic"; tag "appris_principal"; tag "CCDS"; ccdsid "CCDS12103.1"; havana_gene "OTTHUMG00000180631.4"; havana_transcript…	distance:1255	chr19	3122952	chr19	HAVANA	exon	3120987	3124002	.	+	.	gene_id "ENSG00000088256.4"; transcript_id "ENST00000078429.4"; gene_type "protein_coding"; gene_status "KNOWN"; gene_name "GNA11"; transcript_type "protein_coding"; transcript_status "KNOWN"; transcript_name "GNA11-001"; exon_number 7; exon_id "ENSE00002906595.1"; level 2; tag "basic"; tag "appris_principal"; tag "CCDS"; ccdsid "CCDS12103.1"; havana_gene "OTTHUMG00000180631.4"; havana_transcript…	distance:1965
SM	chr1	156084515	chr1	HAVANA	exon	156084504	156085065	.	+	.	gene_id "ENSG00000160789.15"; transcript_id "ENST00000368301.2"; gene_type "protein_coding"; gene_status "KNOWN"; gene_name "LMNA"; transcript_type "protein_coding"; transcript_status "KNOWN"; transcript_name "LMNA-002"; exon_number 4; exon_id "ENSE00002037948.1"; level 2; tag "basic"; tag "CCDS"; ccdsid "CCDS1131.1"; havana_gene "OTTHUMG00000013961.4"; havana_transcript "OTTHUMT00000039194.3";	distance:11	chr1	156100407	chr1	HAVANA	exon	156100408	156100564	.	+	.	gene_id "ENSG00000160789.15"; transcript_id "ENST00000502751.1"; gene_type "protein_coding"; gene_status "KNOWN"; gene_name "LMNA"; transcript_type "processed_transcript"; transcript_status "KNOWN"; transcript_name "LMNA-021"; exon_number 3; exon_id "ENSE00003522975.1"; level 2; havana_gene "OTTHUMG00000013961.4"; havana_transcript "OTTHUMT00000359803.1";	distance:1
MS	chr16	56481795	chr16	HAVANA	exon	56481701	56481901	.	-	.	gene_id "ENSG00000167005.9"; transcript_id "ENST00000300291.5"; gene_type "protein_coding"; gene_status "KNOWN"; gene_name "NUDT21"; transcript_type "protein_coding"; transcript_status "KNOWN"; transcript_name "NUDT21-001"; exon_number 2; exon_id "ENSE00003474828.1"; level 2; tag "basic"; tag "appris_principal"; tag "CCDS"; ccdsid "CCDS10760.1"; havana_gene "OTTHUMG00000133240.3"; havana_transcri…	distance:106	chr16	56485062	chr16	HAVANA	exon	56484999	56485287	.	-	.	gene_id "ENSG00000167005.9"; transcript_id "ENST00000300291.5"; gene_type "protein_coding"; gene_status "KNOWN"; gene_name "NUDT21"; transcript_type "protein_coding"; transcript_status "KNOWN"; transcript_name "NUDT21-001"; exon_number 1; exon_id "ENSE00001482691.4"; level 2; tag "basic"; tag "appris_principal"; tag "CCDS"; ccdsid "CCDS10760.1"; havana_gene "OTTHUMG00000133240.3"; havana_transcri…	distance:225
MS	chr1	153516400	chr1	HAVANA	exon	153516089	153516399	.	-	.	gene_id "ENSG00000196154.7"; transcript_id "ENST00000368715.1"; gene_type "protein_coding"; gene_status "KNOWN"; gene_name "S100A4"; transcript_type "protein_coding"; transcript_status "KNOWN"; transcript_name "S100A4-003"; exon_number 3; exon_id "ENSE00003675881.1"; level 2; tag "alternative_5_UTR"; tag "basic"; tag "appris_principal"; tag "CCDS"; ccdsid "CCDS1042.1"; havana_gene "OTTHUMG0000001…	distance:1	chr1	153518278	chr1	HAVANA	exon	153518229	153518278	.	-	.	gene_id "ENSG00000196154.7"; transcript_id "ENST00000354332.4"; gene_type "protein_coding"; gene_status "KNOWN"; gene_name "S100A4"; transcript_type "protein_coding"; transcript_status "KNOWN"; transcript_name "S100A4-002"; exon_number 1; exon_id "ENSE00001862237.1"; level 2; tag "alternative_5_UTR"; tag "basic"; tag "appris_principal"; tag "CCDS"; ccdsid "CCDS1042.1"; havana_gene "OTTHUMG0000001…	distance:0
MS	chr6	134490650	chr6	HAVANA	exon	134490384	134491573	.	-	.	gene_id "ENSG00000118515.7"; transcript_id "ENST00000367858.5"; gene_type "protein_coding"; gene_status "KNOWN"; gene_name "SGK1"; transcript_type "protein_coding"; transcript_status "KNOWN"; transcript_name "SGK1-001"; exon_number 14; exon_id "ENSE00002154085.1"; level 2; tag "basic"; tag "CCDS"; ccdsid "CCDS47476.1"; havana_gene "OTTHUMG00000015613.4"; havana_transcript "OTTHUMT00000042304.2";	distance:923	chr6	134491372	chr6	HAVANA	exon	134490384	134491573	.	-	.	gene_id "ENSG00000118515.7"; transcript_id "ENST00000367858.5"; gene_type "protein_coding"; gene_status "KNOWN"; gene_name "SGK1"; transcript_type "protein_coding"; transcript_status "KNOWN"; transcript_name "SGK1-001"; exon_number 14; exon_id "ENSE00002154085.1"; level 2; tag "basic"; tag "CCDS"; ccdsid "CCDS47476.1"; havana_gene "OTTHUMG00000015613.4"; havana_transcript "OTTHUMT00000042304.2";	distance:201
MS	chr15	75969709	chr15	HAVANA	exon	75966663	75969725	.	-	.	gene_id "ENSG00000173546.7"; transcript_id "ENST00000308508.5"; gene_type "protein_coding"; gene_status "KNOWN"; gene_name "CSPG4"; transcript_type "protein_coding"; transcript_status "KNOWN"; transcript_name "CSPG4-001"; exon_number 10; exon_id "ENSE00001329270.5"; level 2; tag "basic"; tag "appris_principal"; tag "CCDS"; ccdsid "CCDS10284.1"; havana_gene "OTTHUMG00000142836.1"; havana_transcrip…	distance:16	chr15	75974746	chr15	HAVANA	exon	75974634	75974800	.	-	.	gene_id "ENSG00000173546.7"; transcript_id "ENST00000308508.5"; gene_type "protein_coding"; gene_status "KNOWN"; gene_name "CSPG4"; transcript_type "protein_coding"; transcript_status "KNOWN"; transcript_name "CSPG4-001"; exon_number 8; exon_id "ENSE00001208333.1"; level 2; tag "basic"; tag "appris_principal"; tag "CCDS"; ccdsid "CCDS10284.1"; havana_gene "OTTHUMG00000142836.1"; havana_transcript…	distance:54
SM	chr5	159437564	chr5	HAVANA	exon	159437507	159437865	.	+	.	gene_id "ENSG00000113312.6"; transcript_id "ENST00000522793.1"; gene_type "protein_coding"; gene_status "KNOWN"; gene_name "TTC1"; transcript_type "protein_coding"; transcript_status "KNOWN"; transcript_name "TTC1-002"; exon_number 2; exon_id "ENSE00000972667.1"; level 2; tag "alternative_5_UTR"; tag "basic"; tag "appris_principal"; tag "CCDS"; ccdsid "CCDS4348.1"; havana_gene "OTTHUMG00000130326…	distance:57	chr5	159437596	chr5	HAVANA	exon	159437507	159437865	.	+	.	gene_id "ENSG00000113312.6"; transcript_id "ENST00000522793.1"; gene_type "protein_coding"; gene_status "KNOWN"; gene_name "TTC1"; transcript_type "protein_coding"; transcript_status "KNOWN"; transcript_name "TTC1-002"; exon_number 2; exon_id "ENSE00000972667.1"; level 2; tag "alternative_5_UTR"; tag "basic"; tag "appris_principal"; tag "CCDS"; ccdsid "CCDS4348.1"; havana_gene "OTTHUMG00000130326…	distance:89
SM	chr4	77952048	chr4	HAVANA	exon	77951936	77952123	.	+	.	gene_id "ENSG00000138758.7"; transcript_id "ENST00000264893.6"; gene_type "protein_coding"; gene_status "KNOWN"; gene_name "SEPT11"; transcript_type "protein_coding"; transcript_status "KNOWN"; transcript_name "SEPT11-001"; exon_number 9; exon_id "ENSE00003475950.1"; level 2; tag "basic"; tag "appris_candidate"; tag "CCDS"; ccdsid "CCDS34018.1"; havana_gene "OTTHUMG00000160854.1"; havana_transcri…	distance:112	chr4	77955867	chr4	HAVANA	exon	77955650	77959767	.	+	.	gene_id "ENSG00000138758.7"; transcript_id "ENST00000264893.6"; gene_type "protein_coding"; gene_status "KNOWN"; gene_name "SEPT11"; transcript_type "protein_coding"; transcript_status "KNOWN"; transcript_name "SEPT11-001"; exon_number 10; exon_id "ENSE00001140709.5"; level 2; tag "basic"; tag "appris_candidate"; tag "CCDS"; ccdsid "CCDS34018.1"; havana_gene "OTTHUMG00000160854.1"; havana_transcr…	distance:217
SM	chr4	41682020	chr4	HAVANA	exon	41682023	41682115	.	+	.	gene_id "ENSG00000064042.13"; transcript_id "ENST00000513024.1"; gene_type "protein_coding"; gene_status "KNOWN"; gene_name "LIMCH1"; transcript_type "protein_coding"; transcript_status "PUTATIVE"; transcript_name "LIMCH1-003"; exon_number 19; exon_id "ENSE00001772882.1"; level 2; tag "alternative_5_UTR"; tag "basic"; havana_gene "OTTHUMG00000160575.6"; havana_transcript "OTTHUMT00000361251.1";	distance:3	chr4	41682037	chr4	HAVANA	exon	41682023	41682115	.	+	.	gene_id "ENSG00000064042.13"; transcript_id "ENST00000513024.1"; gene_type "protein_coding"; gene_status "KNOWN"; gene_name "LIMCH1"; transcript_type "protein_coding"; transcript_status "PUTATIVE"; transcript_name "LIMCH1-003"; exon_number 19; exon_id "ENSE00001772882.1"; level 2; tag "alternative_5_UTR"; tag "basic"; havana_gene "OTTHUMG00000160575.6"; havana_transcript "OTTHUMT00000361251.1";	distance:14
SM	chr1	87170569	chr1	HAVANA	exon	87170259	87170654	.	+	.	gene_id "ENSG00000097033.10"; transcript_id "ENST00000370558.4"; gene_type "protein_coding"; gene_status "KNOWN"; gene_name "SH3GLB1"; transcript_type "protein_coding"; transcript_status "KNOWN"; transcript_name "SH3GLB1-001"; exon_number 1; exon_id "ENSE00001013170.4"; level 2; tag "basic"; tag "appris_principal"; tag "CCDS"; ccdsid "CCDS710.1"; havana_gene "OTTHUMG00000010257.2"; havana_transcr…	distance:310	chr1	87188292	chr1	HAVANA	exon	87188223	87188356	.	+	.	gene_id "ENSG00000097033.10"; transcript_id "ENST00000370558.4"; gene_type "protein_coding"; gene_status "KNOWN"; gene_name "SH3GLB1"; transcript_type "protein_coding"; transcript_status "KNOWN"; transcript_name "SH3GLB1-001"; exon_number 4; exon_id "ENSE00000776119.1"; level 2; tag "basic"; tag "appris_principal"; tag "CCDS"; ccdsid "CCDS710.1"; havana_gene "OTTHUMG00000010257.2"; havana_transcr…	distance:69
MS	chr9	33464155	chr9	HAVANA	exon	33464035	33464159	.	-	.	gene_id "ENSG00000165271.12"; transcript_id "ENST00000379470.1"; gene_type "protein_coding"; gene_status "KNOWN"; gene_name "NOL6"; transcript_type "protein_coding"; transcript_status "KNOWN"; transcript_name "NOL6-002"; exon_number 2; exon_id "ENSE00003524325.1"; level 2; tag "mRNA_start_NF"; havana_gene "OTTHUMG00000000394.3"; havana_transcript "OTTHUMT00000001016.1";	distance:4	chr9	33466354	chr9	HAVANA	exon	33466306	33466423	.	-	.	gene_id "ENSG00000165271.12"; transcript_id "ENST00000297990.4"; gene_type "protein_coding"; gene_status "KNOWN"; gene_name "NOL6"; transcript_type "protein_coding"; transcript_status "KNOWN"; transcript_name "NOL6-004"; exon_number 17; exon_id "ENSE00001091773.1"; level 2; tag "mRNA_start_NF"; tag "appris_principal"; tag "CCDS"; ccdsid "CCDS6543.1"; havana_gene "OTTHUMG00000000394.3"; havana_tra…	distance:69
SM	chr15	43814407	chr15	HAVANA	exon	43813522	43821706	.	+	.	gene_id "ENSG00000166963.8"; transcript_id "ENST00000382031.1"; gene_type "protein_coding"; gene_status "KNOWN"; gene_name "MAP1A"; transcript_type "protein_coding"; transcript_status "NOVEL"; transcript_name "MAP1A-002"; exon_number 5; exon_id "ENSE00003647916.1"; level 1; tag "basic"; tag "exp_conf"; havana_gene "OTTHUMG00000059756.5"; havana_transcript "OTTHUMT00000132895.2";	distance:885	chr15	43814689	chr15	HAVANA	exon	43813522	43821706	.	+	.	gene_id "ENSG00000166963.8"; transcript_id "ENST00000382031.1"; gene_type "protein_coding"; gene_status "KNOWN"; gene_name "MAP1A"; transcript_type "protein_coding"; transcript_status "NOVEL"; transcript_name "MAP1A-002"; exon_number 5; exon_id "ENSE00003647916.1"; level 1; tag "basic"; tag "exp_conf"; havana_gene "OTTHUMG00000059756.5"; havana_transcript "OTTHUMT00000132895.2";	distance:1167
SM	chr19	53085907	chr19	HAVANA	exon	53085455	53087819	.	+	.	gene_id "ENSG00000167562.7"; transcript_id "ENST00000391785.3"; gene_type "protein_coding"; gene_status "KNOWN"; gene_name "ZNF701"; transcript_type "protein_coding"; transcript_status "KNOWN"; transcript_name "ZNF701-001"; exon_number 4; exon_id "ENSE00002995108.1"; level 2; tag "basic"; tag "appris_candidate"; tag "CCDS"; ccdsid "CCDS33092.1"; havana_gene "OTTHUMG00000182754.1"; havana_transcri…	distance:452	chr19	53086278	chr19	HAVANA	exon	53085455	53087819	.	+	.	gene_id "ENSG00000167562.7"; transcript_id "ENST00000391785.3"; gene_type "protein_coding"; gene_status "KNOWN"; gene_name "ZNF701"; transcript_type "protein_coding"; transcript_status "KNOWN"; transcript_name "ZNF701-001"; exon_number 4; exon_id "ENSE00002995108.1"; level 2; tag "basic"; tag "appris_candidate"; tag "CCDS"; ccdsid "CCDS33092.1"; havana_gene "OTTHUMG00000182754.1"; havana_transcri…	distance:823
MS	chr15	75969709	chr15	HAVANA	exon	75966663	75969725	.	-	.	gene_id "ENSG00000173546.7"; transcript_id "ENST00000308508.5"; gene_type "protein_coding"; gene_status "KNOWN"; gene_name "CSPG4"; transcript_type "protein_coding"; transcript_status "KNOWN"; transcript_name "CSPG4-001"; exon_number 10; exon_id "ENSE00001329270.5"; level 2; tag "basic"; tag "appris_principal"; tag "CCDS"; ccdsid "CCDS10284.1"; havana_gene "OTTHUMG00000142836.1"; havana_transcrip…	distance:16	chr15	75974746	chr15	HAVANA	exon	75974634	75974800	.	-	.	gene_id "ENSG00000173546.7"; transcript_id "ENST00000308508.5"; gene_type "protein_coding"; gene_status "KNOWN"; gene_name "CSPG4"; transcript_type "protein_coding"; transcript_status "KNOWN"; transcript_name "CSPG4-001"; exon_number 8; exon_id "ENSE00001208333.1"; level 2; tag "basic"; tag "appris_principal"; tag "CCDS"; ccdsid "CCDS10284.1"; havana_gene "OTTHUMG00000142836.1"; havana_transcript…	distance:54
MS	chr12	59271298	chr12	HAVANA	exon	59271182	59271634	.	-	.	gene_id "ENSG00000139263.7"; transcript_id "ENST00000379141.4"; gene_type "protein_coding"; gene_status "KNOWN"; gene_name "LRIG3"; transcript_type "protein_coding"; transcript_status "KNOWN"; transcript_name "LRIG3-001"; exon_number 15; exon_id "ENSE00003671348.1"; level 2; tag "basic"; tag "CCDS"; ccdsid "CCDS44933.1"; havana_gene "OTTHUMG00000169940.1"; havana_transcript "OTTHUMT00000406622.1";	distance:336	chr12	59271342	chr12	HAVANA	exon	59271182	59271634	.	-	.	gene_id "ENSG00000139263.7"; transcript_id "ENST00000379141.4"; gene_type "protein_coding"; gene_status "KNOWN"; gene_name "LRIG3"; transcript_type "protein_coding"; transcript_status "KNOWN"; transcript_name "LRIG3-001"; exon_number 15; exon_id "ENSE00003671348.1"; level 2; tag "basic"; tag "CCDS"; ccdsid "CCDS44933.1"; havana_gene "OTTHUMG00000169940.1"; havana_transcript "OTTHUMT00000406622.1";	distance:292
MS	chr1	45977014	chr1	HAVANA	exon	45976708	45977086	.	-	.	gene_id "ENSG00000117450.9"; transcript_id "ENST00000262746.1"; gene_type "protein_coding"; gene_status "KNOWN"; gene_name "PRDX1"; transcript_type "protein_coding"; transcript_status "KNOWN"; transcript_name "PRDX1-201"; exon_number 6; exon_id "ENSE00001145181.2"; level 2; tag "basic"; tag "appris_principal"; tag "CCDS"; ccdsid "CCDS522.1"; havana_gene "OTTHUMG00000007738.6"; havana_transcript "…	distance:72	chr1	45987544	chr1	HAVANA	exon	45987281	45987609	.	-	.	gene_id "ENSG00000117450.9"; transcript_id "ENST00000262746.1"; gene_type "protein_coding"; gene_status "KNOWN"; gene_name "PRDX1"; transcript_type "protein_coding"; transcript_status "KNOWN"; transcript_name "PRDX1-201"; exon_number 1; exon_id "ENSE00001141149.3"; level 2; tag "basic"; tag "appris_principal"; tag "CCDS"; ccdsid "CCDS522.1"; havana_gene "OTTHUMG00000007738.6"; havana_transcript "…	distance:65
MS	chr19	3983156	chr19	HAVANA	exon	3983108	3983289	.	-	.	gene_id "ENSG00000167658.11"; transcript_id "ENST00000309311.6"; gene_type "protein_coding"; gene_status "KNOWN"; gene_name "EEF2"; transcript_type "protein_coding"; transcript_status "KNOWN"; transcript_name "EEF2-001"; exon_number 3; exon_id "ENSE00001115375.1"; level 2; tag "basic"; tag "appris_principal"; tag "CCDS"; ccdsid "CCDS12117.1"; havana_gene "OTTHUMG00000181790.2"; havana_transcript …	distance:133	chr19	3984304	chr19	HAVANA	exon	3984134	3984348	.	-	.	gene_id "ENSG00000167658.11"; transcript_id "ENST00000309311.6"; gene_type "protein_coding"; gene_status "KNOWN"; gene_name "EEF2"; transcript_type "protein_coding"; transcript_status "KNOWN"; transcript_name "EEF2-001"; exon_number 2; exon_id "ENSE00003544486.1"; level 2; tag "basic"; tag "appris_principal"; tag "CCDS"; ccdsid "CCDS12117.1"; havana_gene "OTTHUMG00000181790.2"; havana_transcript …	distance:44
SM	chr4	52781398	chr4	HAVANA	exon	52779695	52783003	.	+	.	gene_id "ENSG00000109184.10"; transcript_id "ENST00000334635.5"; gene_type "protein_coding"; gene_status "KNOWN"; gene_name "DCUN1D4"; transcript_type "protein_coding"; transcript_status "KNOWN"; transcript_name "DCUN1D4-001"; exon_number 11; exon_id "ENSE00003522712.1"; level 2; tag "basic"; tag "CCDS"; ccdsid "CCDS33982.1"; havana_gene "OTTHUMG00000128700.7"; havana_transcript "OTTHUMT000002505…	distance:1703	chr4	52781413	chr4	HAVANA	exon	52779695	52783003	.	+	.	gene_id "ENSG00000109184.10"; transcript_id "ENST00000334635.5"; gene_type "protein_coding"; gene_status "KNOWN"; gene_name "DCUN1D4"; transcript_type "protein_coding"; transcript_status "KNOWN"; transcript_name "DCUN1D4-001"; exon_number 11; exon_id "ENSE00003522712.1"; level 2; tag "basic"; tag "CCDS"; ccdsid "CCDS33982.1"; havana_gene "OTTHUMG00000128700.7"; havana_transcript "OTTHUMT000002505…	distance:1718
SM	chr7	112115647	chr7	HAVANA	exon	112115485	112116247	.	+	.	gene_id "ENSG00000006652.9"; transcript_id "ENST00000403825.3"; gene_type "protein_coding"; gene_status "KNOWN"; gene_name "IFRD1"; transcript_type "protein_coding"; transcript_status "KNOWN"; transcript_name "IFRD1-002"; exon_number 12; exon_id "ENSE00001934119.1"; level 2; tag "alternative_5_UTR"; tag "basic"; tag "appris_principal"; tag "CCDS"; ccdsid "CCDS34736.1"; havana_gene "OTTHUMG0000015…	distance:162	chr7	112115988	chr7	HAVANA	exon	112115485	112116247	.	+	.	gene_id "ENSG00000006652.9"; transcript_id "ENST00000403825.3"; gene_type "protein_coding"; gene_status "KNOWN"; gene_name "IFRD1"; transcript_type "protein_coding"; transcript_status "KNOWN"; transcript_name "IFRD1-002"; exon_number 12; exon_id "ENSE00001934119.1"; level 2; tag "alternative_5_UTR"; tag "basic"; tag "appris_principal"; tag "CCDS"; ccdsid "CCDS34736.1"; havana_gene "OTTHUMG0000015…	distance:503
SM	chr19	3122242	chr19	HAVANA	exon	3120987	3124002	.	+	.	gene_id "ENSG00000088256.4"; transcript_id "ENST00000078429.4"; gene_type "protein_coding"; gene_status "KNOWN"; gene_name "GNA11"; transcript_type "protein_coding"; transcript_status "KNOWN"; transcript_name "GNA11-001"; exon_number 7; exon_id "ENSE00002906595.1"; level 2; tag "basic"; tag "appris_principal"; tag "CCDS"; ccdsid "CCDS12103.1"; havana_gene "OTTHUMG00000180631.4"; havana_transcript…	distance:1255	chr19	3122952	chr19	HAVANA	exon	3120987	3124002	.	+	.	gene_id "ENSG00000088256.4"; transcript_id "ENST00000078429.4"; gene_type "protein_coding"; gene_status "KNOWN"; gene_name "GNA11"; transcript_type "protein_coding"; transcript_status "KNOWN"; transcript_name "GNA11-001"; exon_number 7; exon_id "ENSE00002906595.1"; level 2; tag "basic"; tag "appris_principal"; tag "CCDS"; ccdsid "CCDS12103.1"; havana_gene "OTTHUMG00000180631.4"; havana_transcript…	distance:1965
MS	chr16	56481795	chr16	HAVANA	exon	56481701	56481901	.	-	.	gene_id "ENSG00000167005.9"; transcript_id "ENST00000300291.5"; gene_type "protein_coding"; gene_status "KNOWN"; gene_name "NUDT21"; transcript_type "protein_coding"; transcript_status "KNOWN"; transcript_name "NUDT21-001"; exon_number 2; exon_id "ENSE00003474828.1"; level 2; tag "basic"; tag "appris_principal"; tag "CCDS"; ccdsid "CCDS10760.1"; havana_gene "OTTHUMG00000133240.3"; havana_transcri…	distance:106	chr16	56485055	chr16	HAVANA	exon	56484999	56485287	.	-	.	gene_id "ENSG00000167005.9"; transcript_id "ENST00000300291.5"; gene_type "protein_coding"; gene_status "KNOWN"; gene_name "NUDT21"; transcript_type "protein_coding"; transcript_status "KNOWN"; transcript_name "NUDT21-001"; exon_number 1; exon_id "ENSE00001482691.4"; level 2; tag "basic"; tag "appris_principal"; tag "CCDS"; ccdsid "CCDS10760.1"; havana_gene "OTTHUMG00000133240.3"; havana_transcri…	distance:232
SM	chr7	75684195	chr7	HAVANA	exon	75684148	75684316	.	+	.	gene_id "ENSG00000146701.7"; transcript_id "ENST00000315758.5"; gene_type "protein_coding"; gene_status "KNOWN"; gene_name "MDH2"; transcript_type "protein_coding"; transcript_status "KNOWN"; transcript_name "MDH2-001"; exon_number 2; exon_id "ENSE00003460373.1"; level 2; tag "basic"; tag "appris_principal"; tag "CCDS"; ccdsid "CCDS5581.1"; havana_gene "OTTHUMG00000023827.6"; havana_transcript "O…	distance:47	chr7	75689732	chr7	HAVANA	exon	75689691	75689816	.	+	.	gene_id "ENSG00000146701.7"; transcript_id "ENST00000315758.5"; gene_type "protein_coding"; gene_status "KNOWN"; gene_name "MDH2"; transcript_type "protein_coding"; transcript_status "KNOWN"; transcript_name "MDH2-001"; exon_number 5; exon_id "ENSE00001803022.1"; level 2; tag "basic"; tag "appris_principal"; tag "CCDS"; ccdsid "CCDS5581.1"; havana_gene "OTTHUMG00000023827.6"; havana_transcript "O…	distance:41
SM	chr5	96372537	chr5	HAVANA	exon	96364106	96373219	.	+	.	gene_id "ENSG00000113441.11"; transcript_id "ENST00000231368.5"; gene_type "protein_coding"; gene_status "KNOWN"; gene_name "LNPEP"; transcript_type "protein_coding"; transcript_status "KNOWN"; transcript_name "LNPEP-001"; exon_number 18; exon_id "ENSE00001886292.1"; level 2; tag "basic"; tag "appris_principal"; tag "CCDS"; ccdsid "CCDS4087.1"; havana_gene "OTTHUMG00000128719.4"; havana_transcrip…	distance:8431	chr5	96372563	chr5	HAVANA	exon	96364106	96373219	.	+	.	gene_id "ENSG00000113441.11"; transcript_id "ENST00000231368.5"; gene_type "protein_coding"; gene_status "KNOWN"; gene_name "LNPEP"; transcript_type "protein_coding"; transcript_status "KNOWN"; transcript_name "LNPEP-001"; exon_number 18; exon_id "ENSE00001886292.1"; level 2; tag "basic"; tag "appris_principal"; tag "CCDS"; ccdsid "CCDS4087.1"; havana_gene "OTTHUMG00000128719.4"; havana_transcrip…	distance:8457
[truncated: 1,766 more rows]
