# Supplementary material for: Identification of the cross-strand chimeric RNAs generated by fusions of bi-directional transcripts
Source: Nat Commun. 2021 Jul 30;12:4645. doi: 10.1038/s41467-021-24910-2 (PMC8324879; doi:10.1038/s41467-021-24910-2)
Supplement: Supplementary file 6 — Supplementary Software [file 41467_2021_24910_MOESM6_ESM.zip › example/OutputFile/loci1_annotation5bp+gtf.txt]

chr3	27465530	chr3	HAVANA	gene	27414214	27525911	.	-	.	gene_id "ENSG00000033867.12"; transcript_id "ENSG00000033867.12"; gene_type "protein_coding"; gene_status "KNOWN"; gene_name "SLC4A7"; transcript_type "protein_coding"; transcript_status "KNOWN"; transcript_name "SLC4A7"; level 2; tag "ncRNA_host"; havana_gene "OTTHUMG00000155679.15";
chr3	27465530	chr3	HAVANA	transcript	27414214	27465577	.	-	.	gene_id "ENSG00000033867.12"; transcript_id "ENST00000419036.1"; gene_type "protein_coding"; gene_status "KNOWN"; gene_name "SLC4A7"; transcript_type "protein_coding"; transcript_status "NOVEL"; transcript_name "SLC4A7-003"; level 2; tag "mRNA_start_NF"; tag "cds_start_NF"; havana_gene "OTTHUMG00000155679.15"; havana_transcript "OTTHUMT00000341232.3";
chr3	27465530	chr3	HAVANA	exon	27465528	27465577	.	-	.	gene_id "ENSG00000033867.12"; transcript_id "ENST00000419036.1"; gene_type "protein_coding"; gene_status "KNOWN"; gene_name "SLC4A7"; transcript_type "protein_coding"; transcript_status "NOVEL"; transcript_name "SLC4A7-003"; exon_number 1;  exon_id "ENSE00001770898.1";  level 2; tag "mRNA_start_NF"; tag "cds_start_NF"; havana_gene "OTTHUMG00000155679.15"; havana_transcript "OTTHUMT00000341232.3";	distance:2
chr2	191798693	chr2	HAVANA	gene	191745553	191830278	.	+	.	gene_id "ENSG00000115419.8"; transcript_id "ENSG00000115419.8"; gene_type "protein_coding"; gene_status "KNOWN"; gene_name "GLS"; transcript_type "protein_coding"; transcript_status "KNOWN"; transcript_name "GLS"; level 1; havana_gene "OTTHUMG00000132701.3";
chr2	191798693	chr2	HAVANA	transcript	191745553	191830278	.	+	.	gene_id "ENSG00000115419.8"; transcript_id "ENST00000320717.3"; gene_type "protein_coding"; gene_status "KNOWN"; gene_name "GLS"; transcript_type "protein_coding"; transcript_status "KNOWN"; transcript_name "GLS-001"; level 2; tag "basic"; tag "appris_principal"; tag "CCDS"; ccdsid "CCDS2308.1"; havana_gene "OTTHUMG00000132701.3"; havana_transcript "OTTHUMT00000255999.2";
chr2	191798693	chr2	HAVANA	transcript	191745560	191800015	.	+	.	gene_id "ENSG00000115419.8"; transcript_id "ENST00000338435.4"; gene_type "protein_coding"; gene_status "KNOWN"; gene_name "GLS"; transcript_type "protein_coding"; transcript_status "KNOWN"; transcript_name "GLS-002"; level 2; tag "basic"; tag "CCDS"; ccdsid "CCDS58744.1"; havana_gene "OTTHUMG00000132701.3"; havana_transcript "OTTHUMT00000335598.1";
chr2	191798693	chr2	HAVANA	exon	191797442	191800015	.	+	.	gene_id "ENSG00000115419.8"; transcript_id "ENST00000338435.4"; gene_type "protein_coding"; gene_status "KNOWN"; gene_name "GLS"; transcript_type "protein_coding"; transcript_status "KNOWN"; transcript_name "GLS-002"; exon_number 15;  exon_id "ENSE00001945485.1";  level 2; tag "basic"; tag "CCDS"; ccdsid "CCDS58744.1"; havana_gene "OTTHUMG00000132701.3"; havana_transcript "OTTHUMT00000335598.1";	distance:1251
chr13	53039588	chr13	HAVANA	gene	53029564	53050763	.	+	.	gene_id "ENSG00000136108.10"; transcript_id "ENSG00000136108.10"; gene_type "protein_coding"; gene_status "KNOWN"; gene_name "CKAP2"; transcript_type "protein_coding"; transcript_status "KNOWN"; transcript_name "CKAP2"; level 1; havana_gene "OTTHUMG00000016967.6";
chr13	53039588	chr13	HAVANA	transcript	53029574	53039978	.	+	.	gene_id "ENSG00000136108.10"; transcript_id "ENST00000378034.3"; gene_type "protein_coding"; gene_status "KNOWN"; gene_name "CKAP2"; transcript_type "protein_coding"; transcript_status "KNOWN"; transcript_name "CKAP2-002"; level 2; tag "basic"; havana_gene "OTTHUMG00000016967.6"; havana_transcript "OTTHUMT00000045071.3";
chr13	53039588	chr13	HAVANA	exon	53039430	53039978	.	+	.	gene_id "ENSG00000136108.10"; transcript_id "ENST00000378034.3"; gene_type "protein_coding"; gene_status "KNOWN"; gene_name "CKAP2"; transcript_type "protein_coding"; transcript_status "KNOWN"; transcript_name "CKAP2-002"; exon_number 6;  exon_id "ENSE00001475977.2";  level 2; tag "basic"; havana_gene "OTTHUMG00000016967.6"; havana_transcript "OTTHUMT00000045071.3";	distance:390
chr7	32525881	chr7	HAVANA	gene	32524951	32534895	.	-	.	gene_id "ENSG00000106355.5"; transcript_id "ENSG00000106355.5"; gene_type "protein_coding"; gene_status "KNOWN"; gene_name "LSM5"; transcript_type "protein_coding"; transcript_status "KNOWN"; transcript_name "LSM5"; level 2; havana_gene "OTTHUMG00000022913.3";
chr7	32525881	chr7	HAVANA	transcript	32524951	32530030	.	-	.	gene_id "ENSG00000106355.5"; transcript_id "ENST00000450169.2"; gene_type "protein_coding"; gene_status "KNOWN"; gene_name "LSM5"; transcript_type "protein_coding"; transcript_status "KNOWN"; transcript_name "LSM5-001"; level 2; tag "basic"; tag "appris_principal"; tag "CCDS"; ccdsid "CCDS5438.1"; havana_gene "OTTHUMG00000022913.3"; havana_transcript "OTTHUMT00000215102.2";
chr7	32525881	chr7	HAVANA	exon	32524951	32526905	.	-	.	gene_id "ENSG00000106355.5"; transcript_id "ENST00000450169.2"; gene_type "protein_coding"; gene_status "KNOWN"; gene_name "LSM5"; transcript_type "protein_coding"; transcript_status "KNOWN"; transcript_name "LSM5-001"; exon_number 5;  exon_id "ENSE00001682291.2";  level 2; tag "basic"; tag "appris_principal"; tag "CCDS"; ccdsid "CCDS5438.1"; havana_gene "OTTHUMG00000022913.3"; havana_transcript "OTTHUMT00000215102.2";	distance:1024
chr7	32525881	chr7	HAVANA	gene	32524951	32534895	.	-	.	gene_id "ENSG00000106355.5"; transcript_id "ENSG00000106355.5"; gene_type "protein_coding"; gene_status "KNOWN"; gene_name "LSM5"; transcript_type "protein_coding"; transcript_status "KNOWN"; transcript_name "LSM5"; level 2; havana_gene "OTTHUMG00000022913.3";
chr7	32525881	chr7	HAVANA	transcript	32524951	32530030	.	-	.	gene_id "ENSG00000106355.5"; transcript_id "ENST00000450169.2"; gene_type "protein_coding"; gene_status "KNOWN"; gene_name "LSM5"; transcript_type "protein_coding"; transcript_status "KNOWN"; transcript_name "LSM5-001"; level 2; tag "basic"; tag "appris_principal"; tag "CCDS"; ccdsid "CCDS5438.1"; havana_gene "OTTHUMG00000022913.3"; havana_transcript "OTTHUMT00000215102.2";
chr7	32525881	chr7	HAVANA	exon	32524951	32526905	.	-	.	gene_id "ENSG00000106355.5"; transcript_id "ENST00000450169.2"; gene_type "protein_coding"; gene_status "KNOWN"; gene_name "LSM5"; transcript_type "protein_coding"; transcript_status "KNOWN"; transcript_name "LSM5-001"; exon_number 5;  exon_id "ENSE00001682291.2";  level 2; tag "basic"; tag "appris_principal"; tag "CCDS"; ccdsid "CCDS5438.1"; havana_gene "OTTHUMG00000022913.3"; havana_transcript "OTTHUMT00000215102.2";	distance:1024
chr6	170844363	chr6	HAVANA	gene	170844205	170862429	.	-	.	gene_id "ENSG00000008018.8"; transcript_id "ENSG00000008018.8"; gene_type "protein_coding"; gene_status "KNOWN"; gene_name "PSMB1"; transcript_type "protein_coding"; transcript_status "KNOWN"; transcript_name "PSMB1"; level 2; havana_gene "OTTHUMG00000016087.2";
chr6	170844363	chr6	HAVANA	transcript	170844205	170862429	.	-	.	gene_id "ENSG00000008018.8"; transcript_id "ENST00000262193.6"; gene_type "protein_coding"; gene_status "KNOWN"; gene_name "PSMB1"; transcript_type "protein_coding"; transcript_status "KNOWN"; transcript_name "PSMB1-001"; level 2; tag "basic"; tag "appris_principal"; tag "CCDS"; ccdsid "CCDS34577.1"; havana_gene "OTTHUMG00000016087.2"; havana_transcript "OTTHUMT00000043278.2";
chr6	170844363	chr6	HAVANA	exon	170844205	170844493	.	-	.	gene_id "ENSG00000008018.8"; transcript_id "ENST00000262193.6"; gene_type "protein_coding"; gene_status "KNOWN"; gene_name "PSMB1"; transcript_type "protein_coding"; transcript_status "KNOWN"; transcript_name "PSMB1-001"; exon_number 6;  exon_id "ENSE00001209949.8";  level 2; tag "basic"; tag "appris_principal"; tag "CCDS"; ccdsid "CCDS34577.1"; havana_gene "OTTHUMG00000016087.2"; havana_transcript "OTTHUMT00000043278.2";	distance:158
chr10	62553644	chr10	HAVANA	gene	62538089	62554610	.	+	.	gene_id "ENSG00000170312.11"; transcript_id "ENSG00000170312.11"; gene_type "protein_coding"; gene_status "KNOWN"; gene_name "CDK1"; transcript_type "protein_coding"; transcript_status "KNOWN"; transcript_name "CDK1"; level 2; havana_gene "OTTHUMG00000018290.4";
chr10	62553644	chr10	HAVANA	transcript	62538212	62554610	.	+	.	gene_id "ENSG00000170312.11"; transcript_id "ENST00000395284.3"; gene_type "protein_coding"; gene_status "KNOWN"; gene_name "CDK1"; transcript_type "protein_coding"; transcript_status "KNOWN"; transcript_name "CDK1-007"; level 2; tag "not_organism_supported"; tag "basic"; tag "appris_candidate_longest"; tag "CCDS"; ccdsid "CCDS44408.1"; havana_gene "OTTHUMG00000018290.4"; havana_transcript "OTTHUMT00000048211.2";
chr10	62553644	chr10	HAVANA	exon	62553635	62554610	.	+	.	gene_id "ENSG00000170312.11"; transcript_id "ENST00000395284.3"; gene_type "protein_coding"; gene_status "KNOWN"; gene_name "CDK1"; transcript_type "protein_coding"; transcript_status "KNOWN"; transcript_name "CDK1-007"; exon_number 8;  exon_id "ENSE00001461632.1";  level 2; tag "not_organism_supported"; tag "basic"; tag "appris_candidate_longest"; tag "CCDS"; ccdsid "CCDS44408.1"; havana_gene "OTTHUMG00000018290.4"; havana_transcript "OTTHUMT00000048211.2";	distance:9
chr10	27551884	chr10	HAVANA	gene	27547691	27577753	.	+	.	gene_id "ENSG00000238021.2"; transcript_id "ENSG00000238021.2"; gene_type "pseudogene"; gene_status "KNOWN"; gene_name "ARMC4P1"; transcript_type "pseudogene"; transcript_status "KNOWN"; transcript_name "ARMC4P1"; level 2; havana_gene "OTTHUMG00000017856.2";
chr10	27551884	chr10	HAVANA	transcript	27547691	27577753	.	+	.	gene_id "ENSG00000238021.2"; transcript_id "ENST00000576034.1"; gene_type "pseudogene"; gene_status "KNOWN"; gene_name "ARMC4P1"; transcript_type "processed_transcript"; transcript_status "KNOWN"; transcript_name "ARMC4P1-002"; level 2; tag "basic"; havana_gene "OTTHUMG00000017856.2"; havana_transcript "OTTHUMT00000436997.1";
chr10	27551884	chr10	HAVANA	exon	27551886	27552143	.	+	.	gene_id "ENSG00000238021.2"; transcript_id "ENST00000576034.1"; gene_type "pseudogene"; gene_status "KNOWN"; gene_name "ARMC4P1"; transcript_type "processed_transcript"; transcript_status "KNOWN"; transcript_name "ARMC4P1-002"; exon_number 2;  exon_id "ENSE00002650123.1";  level 2; tag "basic"; havana_gene "OTTHUMG00000017856.2"; havana_transcript "OTTHUMT00000436997.1";	distance:2
chr10	27551884	chr10	HAVANA	transcript	27551886	27577753	.	+	.	gene_id "ENSG00000238021.2"; transcript_id "ENST00000438905.2"; gene_type "pseudogene"; gene_status "KNOWN"; gene_name "ARMC4P1"; transcript_type "transcribed_unprocessed_pseudogene"; transcript_status "KNOWN"; transcript_name "ARMC4P1-001"; level 2; ont "PGO:0000005"; ont "PGO:0000019"; havana_gene "OTTHUMG00000017856.2"; havana_transcript "OTTHUMT00000047321.2";
chr10	27551884	chr10	HAVANA	exon	27551886	27552143	.	+	.	gene_id "ENSG00000238021.2"; transcript_id "ENST00000438905.2"; gene_type "pseudogene"; gene_status "KNOWN"; gene_name "ARMC4P1"; transcript_type "transcribed_unprocessed_pseudogene"; transcript_status "KNOWN"; transcript_name "ARMC4P1-001"; exon_number 1;  exon_id "ENSE00002650123.1";  level 2; ont "PGO:0000005"; ont "PGO:0000019"; havana_gene "OTTHUMG00000017856.2"; havana_transcript "OTTHUMT00000047321.2";	distance:2
chr9	140007846	chr9	HAVANA	gene	140004994	140009629	.	-	.	gene_id "ENSG00000176978.9"; transcript_id "ENSG00000176978.9"; gene_type "protein_coding"; gene_status "KNOWN"; gene_name "DPP7"; transcript_type "protein_coding"; transcript_status "KNOWN"; transcript_name "DPP7"; level 2; havana_gene "OTTHUMG00000020977.2";
chr9	140007846	chr9	HAVANA	transcript	140004994	140009170	.	-	.	gene_id "ENSG00000176978.9"; transcript_id "ENST00000371579.2"; gene_type "protein_coding"; gene_status "KNOWN"; gene_name "DPP7"; transcript_type "protein_coding"; transcript_status "KNOWN"; transcript_name "DPP7-003"; level 2; tag "basic"; tag "appris_principal"; tag "CCDS"; ccdsid "CCDS7030.1"; havana_gene "OTTHUMG00000020977.2"; havana_transcript "OTTHUMT00000055279.1";
chr9	140007846	chr9	HAVANA	exon	140007813	140007948	.	-	.	gene_id "ENSG00000176978.9"; transcript_id "ENST00000371579.2"; gene_type "protein_coding"; gene_status "KNOWN"; gene_name "DPP7"; transcript_type "protein_coding"; transcript_status "KNOWN"; transcript_name "DPP7-003"; exon_number 5;  exon_id "ENSE00003538243.1";  level 2; tag "basic"; tag "appris_principal"; tag "CCDS"; ccdsid "CCDS7030.1"; havana_gene "OTTHUMG00000020977.2"; havana_transcript "OTTHUMT00000055279.1";	distance:102
chr9	140007846	chr9	HAVANA	CDS	140007813	140007948	.	-	1	gene_id "ENSG00000176978.9"; transcript_id "ENST00000371579.2"; gene_type "protein_coding"; gene_status "KNOWN"; gene_name "DPP7"; transcript_type "protein_coding"; transcript_status "KNOWN"; transcript_name "DPP7-003"; exon_number 5;  exon_id "ENSE00003538243.1";  level 2; tag "basic"; tag "appris_principal"; tag "CCDS"; ccdsid "CCDS7030.1"; havana_gene "OTTHUMG00000020977.2"; havana_transcript "OTTHUMT00000055279.1";
chr9	140007846	chr9	HAVANA	transcript	140004998	140008944	.	-	.	gene_id "ENSG00000176978.9"; transcript_id "ENST00000473532.1"; gene_type "protein_coding"; gene_status "KNOWN"; gene_name "DPP7"; transcript_type "nonsense_mediated_decay"; transcript_status "KNOWN"; transcript_name "DPP7-004"; level 2; tag "mRNA_start_NF"; tag "cds_start_NF"; havana_gene "OTTHUMG00000020977.2"; havana_transcript "OTTHUMT00000055280.2";
chr7	32525881	chr7	HAVANA	gene	32524951	32534895	.	-	.	gene_id "ENSG00000106355.5"; transcript_id "ENSG00000106355.5"; gene_type "protein_coding"; gene_status "KNOWN"; gene_name "LSM5"; transcript_type "protein_coding"; transcript_status "KNOWN"; transcript_name "LSM5"; level 2; havana_gene "OTTHUMG00000022913.3";
chr7	32525881	chr7	HAVANA	transcript	32524951	32530030	.	-	.	gene_id "ENSG00000106355.5"; transcript_id "ENST00000450169.2"; gene_type "protein_coding"; gene_status "KNOWN"; gene_name "LSM5"; transcript_type "protein_coding"; transcript_status "KNOWN"; transcript_name "LSM5-001"; level 2; tag "basic"; tag "appris_principal"; tag "CCDS"; ccdsid "CCDS5438.1"; havana_gene "OTTHUMG00000022913.3"; havana_transcript "OTTHUMT00000215102.2";
chr7	32525881	chr7	HAVANA	exon	32524951	32526905	.	-	.	gene_id "ENSG00000106355.5"; transcript_id "ENST00000450169.2"; gene_type "protein_coding"; gene_status "KNOWN"; gene_name "LSM5"; transcript_type "protein_coding"; transcript_status "KNOWN"; transcript_name "LSM5-001"; exon_number 5;  exon_id "ENSE00001682291.2";  level 2; tag "basic"; tag "appris_principal"; tag "CCDS"; ccdsid "CCDS5438.1"; havana_gene "OTTHUMG00000022913.3"; havana_transcript "OTTHUMT00000215102.2";	distance:1024
chr14	66083005	chr14	HAVANA	gene	65877310	66210839	.	+	.	gene_id "ENSG00000033170.12"; transcript_id "ENSG00000033170.12"; gene_type "protein_coding"; gene_status "KNOWN"; gene_name "FUT8"; transcript_type "protein_coding"; transcript_status "KNOWN"; transcript_name "FUT8"; level 1; tag "ncRNA_host"; havana_gene "OTTHUMG00000142818.2";
chr14	66083005	chr14	HAVANA	transcript	65877310	66210839	.	+	.	gene_id "ENSG00000033170.12"; transcript_id "ENST00000360689.5"; gene_type "protein_coding"; gene_status "KNOWN"; gene_name "FUT8"; transcript_type "protein_coding"; transcript_status "KNOWN"; transcript_name "FUT8-001"; level 2; tag "basic"; tag "appris_principal"; tag "CCDS"; ccdsid "CCDS9775.1"; havana_gene "OTTHUMG00000142818.2"; havana_transcript "OTTHUMT00000286406.1";
chr14	66083005	chr14	HAVANA	exon	66082929	66083091	.	+	.	gene_id "ENSG00000033170.12"; transcript_id "ENST00000360689.5"; gene_type "protein_coding"; gene_status "KNOWN"; gene_name "FUT8"; transcript_type "protein_coding"; transcript_status "KNOWN"; transcript_name "FUT8-001"; exon_number 5;  exon_id "ENSE00003576253.1";  level 2; tag "basic"; tag "appris_principal"; tag "CCDS"; ccdsid "CCDS9775.1"; havana_gene "OTTHUMG00000142818.2"; havana_transcript "OTTHUMT00000286406.1";	distance:86
chr14	66083005	chr14	HAVANA	CDS	66082929	66083091	.	+	2	gene_id "ENSG00000033170.12"; transcript_id "ENST00000360689.5"; gene_type "protein_coding"; gene_status "KNOWN"; gene_name "FUT8"; transcript_type "protein_coding"; transcript_status "KNOWN"; transcript_name "FUT8-001"; exon_number 5;  exon_id "ENSE00003576253.1";  level 2; tag "basic"; tag "appris_principal"; tag "CCDS"; ccdsid "CCDS9775.1"; havana_gene "OTTHUMG00000142818.2"; havana_transcript "OTTHUMT00000286406.1";
chr1	8938749	chr1	HAVANA	gene	8921061	8939308	.	-	.	gene_id "ENSG00000074800.9"; transcript_id "ENSG00000074800.9"; gene_type "protein_coding"; gene_status "KNOWN"; gene_name "ENO1"; transcript_type "protein_coding"; transcript_status "KNOWN"; transcript_name "ENO1"; level 2; havana_gene "OTTHUMG00000001773.3";
chr1	8938749	chr1	HAVANA	transcript	8921061	8938749	.	-	.	gene_id "ENSG00000074800.9"; transcript_id "ENST00000234590.4"; gene_type "protein_coding"; gene_status "KNOWN"; gene_name "ENO1"; transcript_type "protein_coding"; transcript_status "KNOWN"; transcript_name "ENO1-001"; level 2; tag "basic"; tag "appris_principal"; tag "CCDS"; ccdsid "CCDS97.1"; havana_gene "OTTHUMG00000001773.3"; havana_transcript "OTTHUMT00000004945.1";
chr1	8938749	chr1	HAVANA	exon	8938639	8938749	.	-	.	gene_id "ENSG00000074800.9"; transcript_id "ENST00000234590.4"; gene_type "protein_coding"; gene_status "KNOWN"; gene_name "ENO1"; transcript_type "protein_coding"; transcript_status "KNOWN"; transcript_name "ENO1-001"; exon_number 1;  exon_id "ENSE00001839322.1";  level 2; tag "basic"; tag "appris_principal"; tag "CCDS"; ccdsid "CCDS97.1"; havana_gene "OTTHUMG00000001773.3"; havana_transcript "OTTHUMT00000004945.1";	distance:0
chr1	8938749	chr1	HAVANA	UTR	8938639	8938749	.	-	.	gene_id "ENSG00000074800.9"; transcript_id "ENST00000234590.4"; gene_type "protein_coding"; gene_status "KNOWN"; gene_name "ENO1"; transcript_type "protein_coding"; transcript_status "KNOWN"; transcript_name "ENO1-001"; level 2; tag "basic"; tag "appris_principal"; tag "CCDS"; ccdsid "CCDS97.1"; havana_gene "OTTHUMG00000001773.3"; havana_transcript "OTTHUMT00000004945.1";
chr1	8938749	chr1	HAVANA	transcript	8930231	8938747	.	-	.	gene_id "ENSG00000074800.9"; transcript_id "ENST00000486051.1"; gene_type "protein_coding"; gene_status "KNOWN"; gene_name "ENO1"; transcript_type "retained_intron"; transcript_status "KNOWN"; transcript_name "ENO1-005"; level 2; havana_gene "OTTHUMG00000001773.3"; havana_transcript "OTTHUMT00000083601.1";
chr1	8938749	chr1	HAVANA	exon	8938639	8938747	.	-	.	gene_id "ENSG00000074800.9"; transcript_id "ENST00000486051.1"; gene_type "protein_coding"; gene_status "KNOWN"; gene_name "ENO1"; transcript_type "retained_intron"; transcript_status "KNOWN"; transcript_name "ENO1-005"; exon_number 1;  exon_id "ENSE00001887991.1";  level 2; havana_gene "OTTHUMG00000001773.3"; havana_transcript "OTTHUMT00000083601.1";	distance:2
chr1	8938749	chr1	HAVANA	transcript	8934915	8939308	.	-	.	gene_id "ENSG00000074800.9"; transcript_id "ENST00000489867.1"; gene_type "protein_coding"; gene_status "KNOWN"; gene_name "ENO1"; transcript_type "protein_coding"; transcript_status "KNOWN"; transcript_name "ENO1-008"; level 2; tag "mRNA_end_NF"; tag "cds_end_NF"; havana_gene "OTTHUMG00000001773.3"; havana_transcript "OTTHUMT00000083604.2";
chr1	8938749	chr1	HAVANA	exon	8938639	8939308	.	-	.	gene_id "ENSG00000074800.9"; transcript_id "ENST00000489867.1"; gene_type "protein_coding"; gene_status "KNOWN"; gene_name "ENO1"; transcript_type "protein_coding"; transcript_status "KNOWN"; transcript_name "ENO1-008"; exon_number 1;  exon_id "ENSE00001928990.1";  level 2; tag "mRNA_end_NF"; tag "cds_end_NF"; havana_gene "OTTHUMG00000001773.3"; havana_transcript "OTTHUMT00000083604.2";	distance:559
chr1	8938749	chr1	HAVANA	UTR	8938639	8939308	.	-	.	gene_id "ENSG00000074800.9"; transcript_id "ENST00000489867.1"; gene_type "protein_coding"; gene_status "KNOWN"; gene_name "ENO1"; transcript_type "protein_coding"; transcript_status "KNOWN"; transcript_name "ENO1-008"; level 2; tag "mRNA_end_NF"; tag "cds_end_NF"; havana_gene "OTTHUMG00000001773.3"; havana_transcript "OTTHUMT00000083604.2";
chr6	170844363	chr6	HAVANA	gene	170844205	170862429	.	-	.	gene_id "ENSG00000008018.8"; transcript_id "ENSG00000008018.8"; gene_type "protein_coding"; gene_status "KNOWN"; gene_name "PSMB1"; transcript_type "protein_coding"; transcript_status "KNOWN"; transcript_name "PSMB1"; level 2; havana_gene "OTTHUMG00000016087.2";
chr6	170844363	chr6	HAVANA	transcript	170844205	170862429	.	-	.	gene_id "ENSG00000008018.8"; transcript_id "ENST00000262193.6"; gene_type "protein_coding"; gene_status "KNOWN"; gene_name "PSMB1"; transcript_type "protein_coding"; transcript_status "KNOWN"; transcript_name "PSMB1-001"; level 2; tag "basic"; tag "appris_principal"; tag "CCDS"; ccdsid "CCDS34577.1"; havana_gene "OTTHUMG00000016087.2"; havana_transcript "OTTHUMT00000043278.2";
chr6	170844363	chr6	HAVANA	exon	170844205	170844493	.	-	.	gene_id "ENSG00000008018.8"; transcript_id "ENST00000262193.6"; gene_type "protein_coding"; gene_status "KNOWN"; gene_name "PSMB1"; transcript_type "protein_coding"; transcript_status "KNOWN"; transcript_name "PSMB1-001"; exon_number 6;  exon_id "ENSE00001209949.8";  level 2; tag "basic"; tag "appris_principal"; tag "CCDS"; ccdsid "CCDS34577.1"; havana_gene "OTTHUMG00000016087.2"; havana_transcript "OTTHUMT00000043278.2";	distance:158
chr2	191798693	chr2	HAVANA	gene	191745553	191830278	.	+	.	gene_id "ENSG00000115419.8"; transcript_id "ENSG00000115419.8"; gene_type "protein_coding"; gene_status "KNOWN"; gene_name "GLS"; transcript_type "protein_coding"; transcript_status "KNOWN"; transcript_name "GLS"; level 1; havana_gene "OTTHUMG00000132701.3";
chr2	191798693	chr2	HAVANA	transcript	191745553	191830278	.	+	.	gene_id "ENSG00000115419.8"; transcript_id "ENST00000320717.3"; gene_type "protein_coding"; gene_status "KNOWN"; gene_name "GLS"; transcript_type "protein_coding"; transcript_status "KNOWN"; transcript_name "GLS-001"; level 2; tag "basic"; tag "appris_principal"; tag "CCDS"; ccdsid "CCDS2308.1"; havana_gene "OTTHUMG00000132701.3"; havana_transcript "OTTHUMT00000255999.2";
chr2	191798693	chr2	HAVANA	transcript	191745560	191800015	.	+	.	gene_id "ENSG00000115419.8"; transcript_id "ENST00000338435.4"; gene_type "protein_coding"; gene_status "KNOWN"; gene_name "GLS"; transcript_type "protein_coding"; transcript_status "KNOWN"; transcript_name "GLS-002"; level 2; tag "basic"; tag "CCDS"; ccdsid "CCDS58744.1"; havana_gene "OTTHUMG00000132701.3"; havana_transcript "OTTHUMT00000335598.1";
chr2	191798693	chr2	HAVANA	exon	191797442	191800015	.	+	.	gene_id "ENSG00000115419.8"; transcript_id "ENST00000338435.4"; gene_type "protein_coding"; gene_status "KNOWN"; gene_name "GLS"; transcript_type "protein_coding"; transcript_status "KNOWN"; transcript_name "GLS-002"; exon_number 15;  exon_id "ENSE00001945485.1";  level 2; tag "basic"; tag "CCDS"; ccdsid "CCDS58744.1"; havana_gene "OTTHUMG00000132701.3"; havana_transcript "OTTHUMT00000335598.1";	distance:1251
chr10	28340958	chr10	HAVANA	gene	28339922	28623415	.	-	.	gene_id "ENSG00000150054.14"; transcript_id "ENSG00000150054.14"; gene_type "protein_coding"; gene_status "KNOWN"; gene_name "MPP7"; transcript_type "protein_coding"; transcript_status "KNOWN"; transcript_name "MPP7"; level 2; havana_gene "OTTHUMG00000017868.3";
chr10	28340958	chr10	HAVANA	transcript	28339922	28571067	.	-	.	gene_id "ENSG00000150054.14"; transcript_id "ENST00000375732.1"; gene_type "protein_coding"; gene_status "KNOWN"; gene_name "MPP7"; transcript_type "protein_coding"; transcript_status "KNOWN"; transcript_name "MPP7-001"; level 2; tag "basic"; tag "appris_principal"; tag "CCDS"; ccdsid "CCDS7158.1"; havana_gene "OTTHUMG00000017868.3"; havana_transcript "OTTHUMT00000047345.1";
chr10	28340958	chr10	HAVANA	exon	28339922	28343173	.	-	.	gene_id "ENSG00000150054.14"; transcript_id "ENST00000375732.1"; gene_type "protein_coding"; gene_status "KNOWN"; gene_name "MPP7"; transcript_type "protein_coding"; transcript_status "KNOWN"; transcript_name "MPP7-001"; exon_number 17;  exon_id "ENSE00001468207.1";  level 2; tag "basic"; tag "appris_principal"; tag "CCDS"; ccdsid "CCDS7158.1"; havana_gene "OTTHUMG00000017868.3"; havana_transcript "OTTHUMT00000047345.1";	distance:1036
chr2	230093178	chr2	HAVANA	gene	229715242	230136001	.	-	.	gene_id "ENSG00000153823.14"; transcript_id "ENSG00000153823.14"; gene_type "protein_coding"; gene_status "KNOWN"; gene_name "PID1"; transcript_type "protein_coding"; transcript_status "KNOWN"; transcript_name "PID1"; level 2; tag "ncRNA_host"; havana_gene "OTTHUMG00000133191.5";
chr2	230093178	chr2	HAVANA	transcript	229715242	230109776	.	-	.	gene_id "ENSG00000153823.14"; transcript_id "ENST00000482518.2"; gene_type "protein_coding"; gene_status "KNOWN"; gene_name "PID1"; transcript_type "processed_transcript"; transcript_status "KNOWN"; transcript_name "PID1-003"; level 2; tag "basic"; havana_gene "OTTHUMG00000133191.5"; havana_transcript "OTTHUMT00000331808.2";
chr2	230093178	chr2	HAVANA	transcript	229888690	230135981	.	-	.	gene_id "ENSG00000153823.14"; transcript_id "ENST00000392054.3"; gene_type "protein_coding"; gene_status "KNOWN"; gene_name "PID1"; transcript_type "protein_coding"; transcript_status "KNOWN"; transcript_name "PID1-004"; level 2; tag "basic"; tag "CCDS"; ccdsid "CCDS2471.1"; havana_gene "OTTHUMG00000133191.5"; havana_transcript "OTTHUMT00000331809.1";
chr2	230093178	chr2	HAVANA	transcript	229888705	230135996	.	-	.	gene_id "ENSG00000153823.14"; transcript_id "ENST00000409462.1"; gene_type "protein_coding"; gene_status "KNOWN"; gene_name "PID1"; transcript_type "protein_coding"; transcript_status "KNOWN"; transcript_name "PID1-002"; level 2; tag "basic"; havana_gene "OTTHUMG00000133191.5"; havana_transcript "OTTHUMT00000331784.1";
chr2	230093178	chr2	HAVANA	transcript	229888711	230136001	.	-	.	gene_id "ENSG00000153823.14"; transcript_id "ENST00000392055.3"; gene_type "protein_coding"; gene_status "KNOWN"; gene_name "PID1"; transcript_type "protein_coding"; transcript_status "KNOWN"; transcript_name "PID1-001"; level 2; tag "basic"; tag "appris_principal"; tag "CCDS"; ccdsid "CCDS42830.1"; havana_gene "OTTHUMG00000133191.5"; havana_transcript "OTTHUMT00000256901.1";
chr2	230093178	chr2	HAVANA	transcript	229890293	230096801	.	-	.	gene_id "ENSG00000153823.14"; transcript_id "ENST00000354069.6"; gene_type "protein_coding"; gene_status "KNOWN"; gene_name "PID1"; transcript_type "protein_coding"; transcript_status "KNOWN"; transcript_name "PID1-005"; level 2; tag "basic"; havana_gene "OTTHUMG00000133191.5"; havana_transcript "OTTHUMT00000331810.2";
chr2	230093178	chr2	HAVANA	transcript	229890752	230135955	.	-	.	gene_id "ENSG00000153823.14"; transcript_id "ENST00000534952.1"; gene_type "protein_coding"; gene_status "KNOWN"; gene_name "PID1"; transcript_type "nonsense_mediated_decay"; transcript_status "KNOWN"; transcript_name "PID1-006"; level 2; havana_gene "OTTHUMG00000133191.5"; havana_transcript "OTTHUMT00000396990.2";
chr13	99449708	chr13	HAVANA	gene	99445741	99738879	.	-	.	gene_id "ENSG00000088387.13"; transcript_id "ENSG00000088387.13"; gene_type "protein_coding"; gene_status "KNOWN"; gene_name "DOCK9"; transcript_type "protein_coding"; transcript_status "KNOWN"; transcript_name "DOCK9"; level 2; havana_gene "OTTHUMG00000017260.3";
chr13	99449708	chr13	HAVANA	transcript	99445741	99484047	.	-	.	gene_id "ENSG00000088387.13"; transcript_id "ENST00000400228.2"; gene_type "protein_coding"; gene_status "KNOWN"; gene_name "DOCK9"; transcript_type "protein_coding"; transcript_status "KNOWN"; transcript_name "DOCK9-010"; level 2; tag "mRNA_start_NF"; tag "cds_start_NF"; havana_gene "OTTHUMG00000017260.3"; havana_transcript "OTTHUMT00000045575.1";
chr13	99449708	chr13	HAVANA	exon	99449643	99449743	.	-	.	gene_id "ENSG00000088387.13"; transcript_id "ENST00000400228.2"; gene_type "protein_coding"; gene_status "KNOWN"; gene_name "DOCK9"; transcript_type "protein_coding"; transcript_status "KNOWN"; transcript_name "DOCK9-010"; exon_number 13;  exon_id "ENSE00001604599.1";  level 2; tag "mRNA_start_NF"; tag "cds_start_NF"; havana_gene "OTTHUMG00000017260.3"; havana_transcript "OTTHUMT00000045575.1";	distance:35
chr13	99449708	chr13	HAVANA	CDS	99449643	99449743	.	-	0	gene_id "ENSG00000088387.13"; transcript_id "ENST00000400228.2"; gene_type "protein_coding"; gene_status "KNOWN"; gene_name "DOCK9"; transcript_type "protein_coding"; transcript_status "KNOWN"; transcript_name "DOCK9-010"; exon_number 13;  exon_id "ENSE00001604599.1";  level 2; tag "mRNA_start_NF"; tag "cds_start_NF"; havana_gene "OTTHUMG00000017260.3"; havana_transcript "OTTHUMT00000045575.1";
chr13	99449708	chr13	HAVANA	transcript	99445741	99630244	.	-	.	gene_id "ENSG00000088387.13"; transcript_id "ENST00000376460.1"; gene_type "protein_coding"; gene_status "KNOWN"; gene_name "DOCK9"; transcript_type "protein_coding"; transcript_status "KNOWN"; transcript_name "DOCK9-001"; level 2; tag "basic"; tag "appris_principal"; tag "CCDS"; ccdsid "CCDS45062.1"; havana_gene "OTTHUMG00000017260.3"; havana_transcript "OTTHUMT00000045566.1";
chr5	54579539	chr5	HAVANA	gene	54529762	54591029	.	+	.	gene_id "ENSG00000251307.1"; transcript_id "ENSG00000251307.1"; gene_type "antisense"; gene_status "NOVEL"; gene_name "RP11-506H20.1"; transcript_type "antisense"; transcript_status "NOVEL"; transcript_name "RP11-506H20.1"; level 2; havana_gene "OTTHUMG00000162314.1";
chr5	54579539	chr5	HAVANA	transcript	54529762	54591029	.	+	.	gene_id "ENSG00000251307.1"; transcript_id "ENST00000506435.1"; gene_type "antisense"; gene_status "NOVEL"; gene_name "RP11-506H20.1"; transcript_type "antisense"; transcript_status "KNOWN"; transcript_name "RP11-506H20.1-001"; level 2; tag "basic"; havana_gene "OTTHUMG00000162314.1"; havana_transcript "OTTHUMT00000368540.1";
chr5	54579539	chr5	HAVANA	gene	54552073	54603550	.	-	.	gene_id "ENSG00000067248.5"; transcript_id "ENSG00000067248.5"; gene_type "protein_coding"; gene_status "KNOWN"; gene_name "DHX29"; transcript_type "protein_coding"; transcript_status "KNOWN"; transcript_name "DHX29"; level 2; havana_gene "OTTHUMG00000162313.1";
chr5	54579539	chr5	HAVANA	transcript	54552073	54603550	.	-	.	gene_id "ENSG00000067248.5"; transcript_id "ENST00000251636.5"; gene_type "protein_coding"; gene_status "KNOWN"; gene_name "DHX29"; transcript_type "protein_coding"; transcript_status "KNOWN"; transcript_name "DHX29-001"; level 2; tag "basic"; tag "appris_principal"; tag "CCDS"; ccdsid "CCDS34158.1"; havana_gene "OTTHUMG00000162313.1"; havana_transcript "OTTHUMT00000368532.1";
chr5	54579539	chr5	HAVANA	exon	54579031	54579639	.	-	.	gene_id "ENSG00000067248.5"; transcript_id "ENST00000251636.5"; gene_type "protein_coding"; gene_status "KNOWN"; gene_name "DHX29"; transcript_type "protein_coding"; transcript_status "KNOWN"; transcript_name "DHX29-001"; exon_number 11;  exon_id "ENSE00001261045.1";  level 2; tag "basic"; tag "appris_principal"; tag "CCDS"; ccdsid "CCDS34158.1"; havana_gene "OTTHUMG00000162313.1"; havana_transcript "OTTHUMT00000368532.1";	distance:508
chr7	32525881	chr7	HAVANA	gene	32524951	32534895	.	-	.	gene_id "ENSG00000106355.5"; transcript_id "ENSG00000106355.5"; gene_type "protein_coding"; gene_status "KNOWN"; gene_name "LSM5"; transcript_type "protein_coding"; transcript_status "KNOWN"; transcript_name "LSM5"; level 2; havana_gene "OTTHUMG00000022913.3";
chr7	32525881	chr7	HAVANA	transcript	32524951	32530030	.	-	.	gene_id "ENSG00000106355.5"; transcript_id "ENST00000450169.2"; gene_type "protein_coding"; gene_status "KNOWN"; gene_name "LSM5"; transcript_type "protein_coding"; transcript_status "KNOWN"; transcript_name "LSM5-001"; level 2; tag "basic"; tag "appris_principal"; tag "CCDS"; ccdsid "CCDS5438.1"; havana_gene "OTTHUMG00000022913.3"; havana_transcript "OTTHUMT00000215102.2";
chr7	32525881	chr7	HAVANA	exon	32524951	32526905	.	-	.	gene_id "ENSG00000106355.5"; transcript_id "ENST00000450169.2"; gene_type "protein_coding"; gene_status "KNOWN"; gene_name "LSM5"; transcript_type "protein_coding"; transcript_status "KNOWN"; transcript_name "LSM5-001"; exon_number 5;  exon_id "ENSE00001682291.2";  level 2; tag "basic"; tag "appris_principal"; tag "CCDS"; ccdsid "CCDS5438.1"; havana_gene "OTTHUMG00000022913.3"; havana_transcript "OTTHUMT00000215102.2";	distance:1024
chr3	174495587	chr3	HAVANA	gene	174156363	175523428	.	+	.	gene_id "ENSG00000177694.10"; transcript_id "ENSG00000177694.10"; gene_type "protein_coding"; gene_status "KNOWN"; gene_name "NAALADL2"; transcript_type "protein_coding"; transcript_status "KNOWN"; transcript_name "NAALADL2"; level 2; tag "ncRNA_host"; havana_gene "OTTHUMG00000157120.3";
chr3	174495587	chr3	HAVANA	transcript	174158777	174814932	.	+	.	gene_id "ENSG00000177694.10"; transcript_id "ENST00000434257.1"; gene_type "protein_coding"; gene_status "KNOWN"; gene_name "NAALADL2"; transcript_type "protein_coding"; transcript_status "PUTATIVE"; transcript_name "NAALADL2-006"; level 2; tag "mRNA_end_NF"; tag "cds_end_NF"; havana_gene "OTTHUMG00000157120.3"; havana_transcript "OTTHUMT00000347395.1";
chr15	81271594	chr15	HAVANA	gene	81239667	81282219	.	-	.	gene_id "ENSG00000117899.6"; transcript_id "ENSG00000117899.6"; gene_type "protein_coding"; gene_status "KNOWN"; gene_name "MESDC2"; transcript_type "protein_coding"; transcript_status "KNOWN"; transcript_name "MESDC2"; level 1; havana_gene "OTTHUMG00000172288.2";
chr15	81271594	chr15	HAVANA	transcript	81239667	81282169	.	-	.	gene_id "ENSG00000117899.6"; transcript_id "ENST00000561312.1"; gene_type "protein_coding"; gene_status "KNOWN"; gene_name "MESDC2"; transcript_type "nonsense_mediated_decay"; transcript_status "KNOWN"; transcript_name "MESDC2-002"; level 2; tag "CCDS"; ccdsid "CCDS32308.1"; havana_gene "OTTHUMG00000172288.2"; havana_transcript "OTTHUMT00000417674.1";
chr15	81271594	chr15	HAVANA	exon	81271272	81271818	.	-	.	gene_id "ENSG00000117899.6"; transcript_id "ENST00000561312.1"; gene_type "protein_coding"; gene_status "KNOWN"; gene_name "MESDC2"; transcript_type "nonsense_mediated_decay"; transcript_status "KNOWN"; transcript_name "MESDC2-002"; exon_number 3;  exon_id "ENSE00002559771.1";  level 2; tag "CCDS"; ccdsid "CCDS32308.1"; havana_gene "OTTHUMG00000172288.2"; havana_transcript "OTTHUMT00000417674.1";	distance:322
chr2	191798693	chr2	HAVANA	gene	191745553	191830278	.	+	.	gene_id "ENSG00000115419.8"; transcript_id "ENSG00000115419.8"; gene_type "protein_coding"; gene_status "KNOWN"; gene_name "GLS"; transcript_type "protein_coding"; transcript_status "KNOWN"; transcript_name "GLS"; level 1; havana_gene "OTTHUMG00000132701.3";
chr2	191798693	chr2	HAVANA	transcript	191745553	191830278	.	+	.	gene_id "ENSG00000115419.8"; transcript_id "ENST00000320717.3"; gene_type "protein_coding"; gene_status "KNOWN"; gene_name "GLS"; transcript_type "protein_coding"; transcript_status "KNOWN"; transcript_name "GLS-001"; level 2; tag "basic"; tag "appris_principal"; tag "CCDS"; ccdsid "CCDS2308.1"; havana_gene "OTTHUMG00000132701.3"; havana_transcript "OTTHUMT00000255999.2";
chr2	191798693	chr2	HAVANA	transcript	191745560	191800015	.	+	.	gene_id "ENSG00000115419.8"; transcript_id "ENST00000338435.4"; gene_type "protein_coding"; gene_status "KNOWN"; gene_name "GLS"; transcript_type "protein_coding"; transcript_status "KNOWN"; transcript_name "GLS-002"; level 2; tag "basic"; tag "CCDS"; ccdsid "CCDS58744.1"; havana_gene "OTTHUMG00000132701.3"; havana_transcript "OTTHUMT00000335598.1";
chr2	191798693	chr2	HAVANA	exon	191797442	191800015	.	+	.	gene_id "ENSG00000115419.8"; transcript_id "ENST00000338435.4"; gene_type "protein_coding"; gene_status "KNOWN"; gene_name "GLS"; transcript_type "protein_coding"; transcript_status "KNOWN"; transcript_name "GLS-002"; exon_number 15;  exon_id "ENSE00001945485.1";  level 2; tag "basic"; tag "CCDS"; ccdsid "CCDS58744.1"; havana_gene "OTTHUMG00000132701.3"; havana_transcript "OTTHUMT00000335598.1";	distance:1251
chr20	56226449	chr20	HAVANA	gene	56223448	56286592	.	-	.	gene_id "ENSG00000124225.11"; transcript_id "ENSG00000124225.11"; gene_type "protein_coding"; gene_status "KNOWN"; gene_name "PMEPA1"; transcript_type "protein_coding"; transcript_status "KNOWN"; transcript_name "PMEPA1"; level 1; havana_gene "OTTHUMG00000032831.2";
chr20	56226449	chr20	HAVANA	transcript	56223448	56284958	.	-	.	gene_id "ENSG00000124225.11"; transcript_id "ENST00000341744.3"; gene_type "protein_coding"; gene_status "KNOWN"; gene_name "PMEPA1"; transcript_type "protein_coding"; transcript_status "KNOWN"; transcript_name "PMEPA1-001"; level 2; tag "basic"; tag "appris_principal"; tag "CCDS"; ccdsid "CCDS13463.1"; havana_gene "OTTHUMG00000032831.2"; havana_transcript "OTTHUMT00000079858.2";
chr20	56226449	chr20	HAVANA	exon	56223448	56227654	.	-	.	gene_id "ENSG00000124225.11"; transcript_id "ENST00000341744.3"; gene_type "protein_coding"; gene_status "KNOWN"; gene_name "PMEPA1"; transcript_type "protein_coding"; transcript_status "KNOWN"; transcript_name "PMEPA1-001"; exon_number 4;  exon_id "ENSE00001927080.1";  level 2; tag "basic"; tag "appris_principal"; tag "CCDS"; ccdsid "CCDS13463.1"; havana_gene "OTTHUMG00000032831.2"; havana_transcript "OTTHUMT00000079858.2";	distance:1205
chr10	62553644	chr10	HAVANA	gene	62538089	62554610	.	+	.	gene_id "ENSG00000170312.11"; transcript_id "ENSG00000170312.11"; gene_type "protein_coding"; gene_status "KNOWN"; gene_name "CDK1"; transcript_type "protein_coding"; transcript_status "KNOWN"; transcript_name "CDK1"; level 2; havana_gene "OTTHUMG00000018290.4";
chr10	62553644	chr10	HAVANA	transcript	62538212	62554610	.	+	.	gene_id "ENSG00000170312.11"; transcript_id "ENST00000395284.3"; gene_type "protein_coding"; gene_status "KNOWN"; gene_name "CDK1"; transcript_type "protein_coding"; transcript_status "KNOWN"; transcript_name "CDK1-007"; level 2; tag "not_organism_supported"; tag "basic"; tag "appris_candidate_longest"; tag "CCDS"; ccdsid "CCDS44408.1"; havana_gene "OTTHUMG00000018290.4"; havana_transcript "OTTHUMT00000048211.2";
chr10	62553644	chr10	HAVANA	exon	62553635	62554610	.	+	.	gene_id "ENSG00000170312.11"; transcript_id "ENST00000395284.3"; gene_type "protein_coding"; gene_status "KNOWN"; gene_name "CDK1"; transcript_type "protein_coding"; transcript_status "KNOWN"; transcript_name "CDK1-007"; exon_number 8;  exon_id "ENSE00001461632.1";  level 2; tag "not_organism_supported"; tag "basic"; tag "appris_candidate_longest"; tag "CCDS"; ccdsid "CCDS44408.1"; havana_gene "OTTHUMG00000018290.4"; havana_transcript "OTTHUMT00000048211.2";	distance:9
chr5	54579539	chr5	HAVANA	gene	54529762	54591029	.	+	.	gene_id "ENSG00000251307.1"; transcript_id "ENSG00000251307.1"; gene_type "antisense"; gene_status "NOVEL"; gene_name "RP11-506H20.1"; transcript_type "antisense"; transcript_status "NOVEL"; transcript_name "RP11-506H20.1"; level 2; havana_gene "OTTHUMG00000162314.1";
chr5	54579539	chr5	HAVANA	transcript	54529762	54591029	.	+	.	gene_id "ENSG00000251307.1"; transcript_id "ENST00000506435.1"; gene_type "antisense"; gene_status "NOVEL"; gene_name "RP11-506H20.1"; transcript_type "antisense"; transcript_status "KNOWN"; transcript_name "RP11-506H20.1-001"; level 2; tag "basic"; havana_gene "OTTHUMG00000162314.1"; havana_transcript "OTTHUMT00000368540.1";
chr5	54579539	chr5	HAVANA	gene	54552073	54603550	.	-	.	gene_id "ENSG00000067248.5"; transcript_id "ENSG00000067248.5"; gene_type "protein_coding"; gene_status "KNOWN"; gene_name "DHX29"; transcript_type "protein_coding"; transcript_status "KNOWN"; transcript_name "DHX29"; level 2; havana_gene "OTTHUMG00000162313.1";
chr5	54579539	chr5	HAVANA	transcript	54552073	54603550	.	-	.	gene_id "ENSG00000067248.5"; transcript_id "ENST00000251636.5"; gene_type "protein_coding"; gene_status "KNOWN"; gene_name "DHX29"; transcript_type "protein_coding"; transcript_status "KNOWN"; transcript_name "DHX29-001"; level 2; tag "basic"; tag "appris_principal"; tag "CCDS"; ccdsid "CCDS34158.1"; havana_gene "OTTHUMG00000162313.1"; havana_transcript "OTTHUMT00000368532.1";
chr5	54579539	chr5	HAVANA	exon	54579031	54579639	.	-	.	gene_id "ENSG00000067248.5"; transcript_id "ENST00000251636.5"; gene_type "protein_coding"; gene_status "KNOWN"; gene_name "DHX29"; transcript_type "protein_coding"; transcript_status "KNOWN"; transcript_name "DHX29-001"; exon_number 11;  exon_id "ENSE00001261045.1";  level 2; tag "basic"; tag "appris_principal"; tag "CCDS"; ccdsid "CCDS34158.1"; havana_gene "OTTHUMG00000162313.1"; havana_transcript "OTTHUMT00000368532.1";	distance:508
chr6	170844363	chr6	HAVANA	gene	170844205	170862429	.	-	.	gene_id "ENSG00000008018.8"; transcript_id "ENSG00000008018.8"; gene_type "protein_coding"; gene_status "KNOWN"; gene_name "PSMB1"; transcript_type "protein_coding"; transcript_status "KNOWN"; transcript_name "PSMB1"; level 2; havana_gene "OTTHUMG00000016087.2";
chr6	170844363	chr6	HAVANA	transcript	170844205	170862429	.	-	.	gene_id "ENSG00000008018.8"; transcript_id "ENST00000262193.6"; gene_type "protein_coding"; gene_status "KNOWN"; gene_name "PSMB1"; transcript_type "protein_coding"; transcript_status "KNOWN"; transcript_name "PSMB1-001"; level 2; tag "basic"; tag "appris_principal"; tag "CCDS"; ccdsid "CCDS34577.1"; havana_gene "OTTHUMG00000016087.2"; havana_transcript "OTTHUMT00000043278.2";
chr6	170844363	chr6	HAVANA	exon	170844205	170844493	.	-	.	gene_id "ENSG00000008018.8"; transcript_id "ENST00000262193.6"; gene_type "protein_coding"; gene_status "KNOWN"; gene_name "PSMB1"; transcript_type "protein_coding"; transcript_status "KNOWN"; transcript_name "PSMB1-001"; exon_number 6;  exon_id "ENSE00001209949.8";  level 2; tag "basic"; tag "appris_principal"; tag "CCDS"; ccdsid "CCDS34577.1"; havana_gene "OTTHUMG00000016087.2"; havana_transcript "OTTHUMT00000043278.2";	distance:158
chr5	65108214	chr5	HAVANA	gene	65018023	65167553	.	+	.	gene_id "ENSG00000123213.18"; transcript_id "ENSG00000123213.18"; gene_type "protein_coding"; gene_status "KNOWN"; gene_name "NLN"; transcript_type "protein_coding"; transcript_status "KNOWN"; transcript_name "NLN"; level 1; havana_gene "OTTHUMG00000097803.5";
chr5	65108214	chr5	HAVANA	transcript	65018023	65125111	.	+	.	gene_id "ENSG00000123213.18"; transcript_id "ENST00000380985.5"; gene_type "protein_coding"; gene_status "KNOWN"; gene_name "NLN"; transcript_type "protein_coding"; transcript_status "KNOWN"; transcript_name "NLN-001"; level 2; tag "basic"; tag "appris_principal"; tag "CCDS"; ccdsid "CCDS3989.1"; havana_gene "OTTHUMG00000097803.5"; havana_transcript "OTTHUMT00000215060.1";
chr5	65108214	chr5	HAVANA	exon	65108082	65108218	.	+	.	gene_id "ENSG00000123213.18"; transcript_id "ENST00000380985.5"; gene_type "protein_coding"; gene_status "KNOWN"; gene_name "NLN"; transcript_type "protein_coding"; transcript_status "KNOWN"; transcript_name "NLN-001"; exon_number 12;  exon_id "ENSE00003662810.1";  level 2; tag "basic"; tag "appris_principal"; tag "CCDS"; ccdsid "CCDS3989.1"; havana_gene "OTTHUMG00000097803.5"; havana_transcript "OTTHUMT00000215060.1";	distance:4
chr15	85346036	chr15	HAVANA	gene	85291866	85349659	.	+	.	gene_id "ENSG00000166716.5"; transcript_id "ENSG00000166716.5"; gene_type "protein_coding"; gene_status "KNOWN"; gene_name "ZNF592"; transcript_type "protein_coding"; transcript_status "KNOWN"; transcript_name "ZNF592"; level 2; havana_gene "OTTHUMG00000172490.2";
chr15	85346036	chr15	HAVANA	transcript	85291866	85349202	.	+	.	gene_id "ENSG00000166716.5"; transcript_id "ENST00000560079.2"; gene_type "protein_coding"; gene_status "KNOWN"; gene_name "ZNF592"; transcript_type "protein_coding"; transcript_status "KNOWN"; transcript_name "ZNF592-001"; level 2; tag "basic"; tag "appris_principal"; tag "CCDS"; ccdsid "CCDS32317.1"; havana_gene "OTTHUMG00000172490.2"; havana_transcript "OTTHUMT00000418779.2";
chr15	85346036	chr15	HAVANA	exon	85345094	85349202	.	+	.	gene_id "ENSG00000166716.5"; transcript_id "ENST00000560079.2"; gene_type "protein_coding"; gene_status "KNOWN"; gene_name "ZNF592"; transcript_type "protein_coding"; transcript_status "KNOWN"; transcript_name "ZNF592-001"; exon_number 11;  exon_id "ENSE00002553293.2";  level 2; tag "basic"; tag "appris_principal"; tag "CCDS"; ccdsid "CCDS32317.1"; havana_gene "OTTHUMG00000172490.2"; havana_transcript "OTTHUMT00000418779.2";	distance:942
chr5	96350724	chr5	HAVANA	gene	96271098	96373219	.	+	.	gene_id "ENSG00000113441.11"; transcript_id "ENSG00000113441.11"; gene_type "protein_coding"; gene_status "KNOWN"; gene_name "LNPEP"; transcript_type "protein_coding"; transcript_status "KNOWN"; transcript_name "LNPEP"; level 1; havana_gene "OTTHUMG00000128719.4";
chr5	96350724	chr5	HAVANA	transcript	96271168	96373219	.	+	.	gene_id "ENSG00000113441.11"; transcript_id "ENST00000231368.5"; gene_type "protein_coding"; gene_status "KNOWN"; gene_name "LNPEP"; transcript_type "protein_coding"; transcript_status "KNOWN"; transcript_name "LNPEP-001"; level 2; tag "basic"; tag "appris_principal"; tag "CCDS"; ccdsid "CCDS4087.1"; havana_gene "OTTHUMG00000128719.4"; havana_transcript "OTTHUMT00000250624.1";
chr5	96350724	chr5	HAVANA	exon	96350643	96350799	.	+	.	gene_id "ENSG00000113441.11"; transcript_id "ENST00000231368.5"; gene_type "protein_coding"; gene_status "KNOWN"; gene_name "LNPEP"; transcript_type "protein_coding"; transcript_status "KNOWN"; transcript_name "LNPEP-001"; exon_number 13;  exon_id "ENSE00001083383.1";  level 2; tag "basic"; tag "appris_principal"; tag "CCDS"; ccdsid "CCDS4087.1"; havana_gene "OTTHUMG00000128719.4"; havana_transcript "OTTHUMT00000250624.1";	distance:75
chr5	96350724	chr5	HAVANA	gene	96271098	96373219	.	+	.	gene_id "ENSG00000113441.11"; transcript_id "ENSG00000113441.11"; gene_type "protein_coding"; gene_status "KNOWN"; gene_name "LNPEP"; transcript_type "protein_coding"; transcript_status "KNOWN"; transcript_name "LNPEP"; level 1; havana_gene "OTTHUMG00000128719.4";
chr5	96350724	chr5	HAVANA	transcript	96271168	96373219	.	+	.	gene_id "ENSG00000113441.11"; transcript_id "ENST00000231368.5"; gene_type "protein_coding"; gene_status "KNOWN"; gene_name "LNPEP"; transcript_type "protein_coding"; transcript_status "KNOWN"; transcript_name "LNPEP-001"; level 2; tag "basic"; tag "appris_principal"; tag "CCDS"; ccdsid "CCDS4087.1"; havana_gene "OTTHUMG00000128719.4"; havana_transcript "OTTHUMT00000250624.1";
chr5	96350724	chr5	HAVANA	exon	96350643	96350799	.	+	.	gene_id "ENSG00000113441.11"; transcript_id "ENST00000231368.5"; gene_type "protein_coding"; gene_status "KNOWN"; gene_name "LNPEP"; transcript_type "protein_coding"; transcript_status "KNOWN"; transcript_name "LNPEP-001"; exon_number 13;  exon_id "ENSE00001083383.1";  level 2; tag "basic"; tag "appris_principal"; tag "CCDS"; ccdsid "CCDS4087.1"; havana_gene "OTTHUMG00000128719.4"; havana_transcript "OTTHUMT00000250624.1";	distance:75
chr12	121134898	chr12	HAVANA	gene	121124672	121139667	.	+	.	gene_id "ENSG00000110917.3"; transcript_id "ENSG00000110917.3"; gene_type "protein_coding"; gene_status "KNOWN"; gene_name "MLEC"; transcript_type "protein_coding"; transcript_status "KNOWN"; transcript_name "MLEC"; level 1; havana_gene "OTTHUMG00000169187.3";
chr12	121134898	chr12	HAVANA	transcript	121124672	121139667	.	+	.	gene_id "ENSG00000110917.3"; transcript_id "ENST00000228506.3"; gene_type "protein_coding"; gene_status "KNOWN"; gene_name "MLEC"; transcript_type "protein_coding"; transcript_status "KNOWN"; transcript_name "MLEC-001"; level 2; tag "basic"; tag "appris_principal"; tag "CCDS"; ccdsid "CCDS9206.1"; havana_gene "OTTHUMG00000169187.3"; havana_transcript "OTTHUMT00000402781.2";
chr12	121134898	chr12	HAVANA	exon	121134119	121139667	.	+	.	gene_id "ENSG00000110917.3"; transcript_id "ENST00000228506.3"; gene_type "protein_coding"; gene_status "KNOWN"; gene_name "MLEC"; transcript_type "protein_coding"; transcript_status "KNOWN"; transcript_name "MLEC-001"; exon_number 5;  exon_id "ENSE00000756534.3";  level 2; tag "basic"; tag "appris_principal"; tag "CCDS"; ccdsid "CCDS9206.1"; havana_gene "OTTHUMG00000169187.3"; havana_transcript "OTTHUMT00000402781.2";	distance:4769
chr2	191798693	chr2	HAVANA	gene	191745553	191830278	.	+	.	gene_id "ENSG00000115419.8"; transcript_id "ENSG00000115419.8"; gene_type "protein_coding"; gene_status "KNOWN"; gene_name "GLS"; transcript_type "protein_coding"; transcript_status "KNOWN"; transcript_name "GLS"; level 1; havana_gene "OTTHUMG00000132701.3";
chr2	191798693	chr2	HAVANA	transcript	191745553	191830278	.	+	.	gene_id "ENSG00000115419.8"; transcript_id "ENST00000320717.3"; gene_type "protein_coding"; gene_status "KNOWN"; gene_name "GLS"; transcript_type "protein_coding"; transcript_status "KNOWN"; transcript_name "GLS-001"; level 2; tag "basic"; tag "appris_principal"; tag "CCDS"; ccdsid "CCDS2308.1"; havana_gene "OTTHUMG00000132701.3"; havana_transcript "OTTHUMT00000255999.2";
chr2	191798693	chr2	HAVANA	transcript	191745560	191800015	.	+	.	gene_id "ENSG00000115419.8"; transcript_id "ENST00000338435.4"; gene_type "protein_coding"; gene_status "KNOWN"; gene_name "GLS"; transcript_type "protein_coding"; transcript_status "KNOWN"; transcript_name "GLS-002"; level 2; tag "basic"; tag "CCDS"; ccdsid "CCDS58744.1"; havana_gene "OTTHUMG00000132701.3"; havana_transcript "OTTHUMT00000335598.1";
chr2	191798693	chr2	HAVANA	exon	191797442	191800015	.	+	.	gene_id "ENSG00000115419.8"; transcript_id "ENST00000338435.4"; gene_type "protein_coding"; gene_status "KNOWN"; gene_name "GLS"; transcript_type "protein_coding"; transcript_status "KNOWN"; transcript_name "GLS-002"; exon_number 15;  exon_id "ENSE00001945485.1";  level 2; tag "basic"; tag "CCDS"; ccdsid "CCDS58744.1"; havana_gene "OTTHUMG00000132701.3"; havana_transcript "OTTHUMT00000335598.1";	distance:1251
chr13	53039588	chr13	HAVANA	gene	53029564	53050763	.	+	.	gene_id "ENSG00000136108.10"; transcript_id "ENSG00000136108.10"; gene_type "protein_coding"; gene_status "KNOWN"; gene_name "CKAP2"; transcript_type "protein_coding"; transcript_status "KNOWN"; transcript_name "CKAP2"; level 1; havana_gene "OTTHUMG00000016967.6";
chr13	53039588	chr13	HAVANA	transcript	53029574	53039978	.	+	.	gene_id "ENSG00000136108.10"; transcript_id "ENST00000378034.3"; gene_type "protein_coding"; gene_status "KNOWN"; gene_name "CKAP2"; transcript_type "protein_coding"; transcript_status "KNOWN"; transcript_name "CKAP2-002"; level 2; tag "basic"; havana_gene "OTTHUMG00000016967.6"; havana_transcript "OTTHUMT00000045071.3";
chr13	53039588	chr13	HAVANA	exon	53039430	53039978	.	+	.	gene_id "ENSG00000136108.10"; transcript_id "ENST00000378034.3"; gene_type "protein_coding"; gene_status "KNOWN"; gene_name "CKAP2"; transcript_type "protein_coding"; transcript_status "KNOWN"; transcript_name "CKAP2-002"; exon_number 6;  exon_id "ENSE00001475977.2";  level 2; tag "basic"; havana_gene "OTTHUMG00000016967.6"; havana_transcript "OTTHUMT00000045071.3";	distance:390
chr5	54579539	chr5	HAVANA	gene	54529762	54591029	.	+	.	gene_id "ENSG00000251307.1"; transcript_id "ENSG00000251307.1"; gene_type "antisense"; gene_status "NOVEL"; gene_name "RP11-506H20.1"; transcript_type "antisense"; transcript_status "NOVEL"; transcript_name "RP11-506H20.1"; level 2; havana_gene "OTTHUMG00000162314.1";
chr5	54579539	chr5	HAVANA	transcript	54529762	54591029	.	+	.	gene_id "ENSG00000251307.1"; transcript_id "ENST00000506435.1"; gene_type "antisense"; gene_status "NOVEL"; gene_name "RP11-506H20.1"; transcript_type "antisense"; transcript_status "KNOWN"; transcript_name "RP11-506H20.1-001"; level 2; tag "basic"; havana_gene "OTTHUMG00000162314.1"; havana_transcript "OTTHUMT00000368540.1";
chr5	54579539	chr5	HAVANA	gene	54552073	54603550	.	-	.	gene_id "ENSG00000067248.5"; transcript_id "ENSG00000067248.5"; gene_type "protein_coding"; gene_status "KNOWN"; gene_name "DHX29"; transcript_type "protein_coding"; transcript_status "KNOWN"; transcript_name "DHX29"; level 2; havana_gene "OTTHUMG00000162313.1";
chr5	54579539	chr5	HAVANA	transcript	54552073	54603550	.	-	.	gene_id "ENSG00000067248.5"; transcript_id "ENST00000251636.5"; gene_type "protein_coding"; gene_status "KNOWN"; gene_name "DHX29"; transcript_type "protein_coding"; transcript_status "KNOWN"; transcript_name "DHX29-001"; level 2; tag "basic"; tag "appris_principal"; tag "CCDS"; ccdsid "CCDS34158.1"; havana_gene "OTTHUMG00000162313.1"; havana_transcript "OTTHUMT00000368532.1";
chr5	54579539	chr5	HAVANA	exon	54579031	54579639	.	-	.	gene_id "ENSG00000067248.5"; transcript_id "ENST00000251636.5"; gene_type "protein_coding"; gene_status "KNOWN"; gene_name "DHX29"; transcript_type "protein_coding"; transcript_status "KNOWN"; transcript_name "DHX29-001"; exon_number 11;  exon_id "ENSE00001261045.1";  level 2; tag "basic"; tag "appris_principal"; tag "CCDS"; ccdsid "CCDS34158.1"; havana_gene "OTTHUMG00000162313.1"; havana_transcript "OTTHUMT00000368532.1";	distance:508
chr4	89182268	chr4	HAVANA	gene	89178772	89205921	.	-	.	gene_id "ENSG00000163644.10"; transcript_id "ENSG00000163644.10"; gene_type "protein_coding"; gene_status "KNOWN"; gene_name "PPM1K"; transcript_type "protein_coding"; transcript_status "KNOWN"; transcript_name "PPM1K"; level 1; tag "ncRNA_host"; havana_gene "OTTHUMG00000130952.5";
chr4	89182268	chr4	HAVANA	transcript	89178772	89205888	.	-	.	gene_id "ENSG00000163644.10"; transcript_id "ENST00000608933.1"; gene_type "protein_coding"; gene_status "KNOWN"; gene_name "PPM1K"; transcript_type "protein_coding"; transcript_status "KNOWN"; transcript_name "PPM1K-001"; level 2; tag "basic"; tag "appris_principal"; tag "CCDS"; ccdsid "CCDS3629.1"; havana_gene "OTTHUMG00000130952.5"; havana_transcript "OTTHUMT00000253553.4";
chr4	89182268	chr4	HAVANA	exon	89178772	89183878	.	-	.	gene_id "ENSG00000163644.10"; transcript_id "ENST00000608933.1"; gene_type "protein_coding"; gene_status "KNOWN"; gene_name "PPM1K"; transcript_type "protein_coding"; transcript_status "KNOWN"; transcript_name "PPM1K-001"; exon_number 7;  exon_id "ENSE00003708574.1";  level 2; tag "basic"; tag "appris_principal"; tag "CCDS"; ccdsid "CCDS3629.1"; havana_gene "OTTHUMG00000130952.5"; havana_transcript "OTTHUMT00000253553.4";	distance:1610
chr5	96350724	chr5	HAVANA	gene	96271098	96373219	.	+	.	gene_id "ENSG00000113441.11"; transcript_id "ENSG00000113441.11"; gene_type "protein_coding"; gene_status "KNOWN"; gene_name "LNPEP"; transcript_type "protein_coding"; transcript_status "KNOWN"; transcript_name "LNPEP"; level 1; havana_gene "OTTHUMG00000128719.4";
chr5	96350724	chr5	HAVANA	transcript	96271168	96373219	.	+	.	gene_id "ENSG00000113441.11"; transcript_id "ENST00000231368.5"; gene_type "protein_coding"; gene_status "KNOWN"; gene_name "LNPEP"; transcript_type "protein_coding"; transcript_status "KNOWN"; transcript_name "LNPEP-001"; level 2; tag "basic"; tag "appris_principal"; tag "CCDS"; ccdsid "CCDS4087.1"; havana_gene "OTTHUMG00000128719.4"; havana_transcript "OTTHUMT00000250624.1";
chr5	96350724	chr5	HAVANA	exon	96350643	96350799	.	+	.	gene_id "ENSG00000113441.11"; transcript_id "ENST00000231368.5"; gene_type "protein_coding"; gene_status "KNOWN"; gene_name "LNPEP"; transcript_type "protein_coding"; transcript_status "KNOWN"; transcript_name "LNPEP-001"; exon_number 13;  exon_id "ENSE00001083383.1";  level 2; tag "basic"; tag "appris_principal"; tag "CCDS"; ccdsid "CCDS4087.1"; havana_gene "OTTHUMG00000128719.4"; havana_transcript "OTTHUMT00000250624.1";	distance:75
chr15	81271594	chr15	HAVANA	gene	81239667	81282219	.	-	.	gene_id "ENSG00000117899.6"; transcript_id "ENSG00000117899.6"; gene_type "protein_coding"; gene_status "KNOWN"; gene_name "MESDC2"; transcript_type "protein_coding"; transcript_status "KNOWN"; transcript_name "MESDC2"; level 1; havana_gene "OTTHUMG00000172288.2";
chr15	81271594	chr15	HAVANA	transcript	81239667	81282169	.	-	.	gene_id "ENSG00000117899.6"; transcript_id "ENST00000561312.1"; gene_type "protein_coding"; gene_status "KNOWN"; gene_name "MESDC2"; transcript_type "nonsense_mediated_decay"; transcript_status "KNOWN"; transcript_name "MESDC2-002"; level 2; tag "CCDS"; ccdsid "CCDS32308.1"; havana_gene "OTTHUMG00000172288.2"; havana_transcript "OTTHUMT00000417674.1";
chr15	81271594	chr15	HAVANA	exon	81271272	81271818	.	-	.	gene_id "ENSG00000117899.6"; transcript_id "ENST00000561312.1"; gene_type "protein_coding"; gene_status "KNOWN"; gene_name "MESDC2"; transcript_type "nonsense_mediated_decay"; transcript_status "KNOWN"; transcript_name "MESDC2-002"; exon_number 3;  exon_id "ENSE00002559771.1";  level 2; tag "CCDS"; ccdsid "CCDS32308.1"; havana_gene "OTTHUMG00000172288.2"; havana_transcript "OTTHUMT00000417674.1";	distance:322
chr4	89182268	chr4	HAVANA	gene	89178772	89205921	.	-	.	gene_id "ENSG00000163644.10"; transcript_id "ENSG00000163644.10"; gene_type "protein_coding"; gene_status "KNOWN"; gene_name "PPM1K"; transcript_type "protein_coding"; transcript_status "KNOWN"; transcript_name "PPM1K"; level 1; tag "ncRNA_host"; havana_gene "OTTHUMG00000130952.5";
chr4	89182268	chr4	HAVANA	transcript	89178772	89205888	.	-	.	gene_id "ENSG00000163644.10"; transcript_id "ENST00000608933.1"; gene_type "protein_coding"; gene_status "KNOWN"; gene_name "PPM1K"; transcript_type "protein_coding"; transcript_status "KNOWN"; transcript_name "PPM1K-001"; level 2; tag "basic"; tag "appris_principal"; tag "CCDS"; ccdsid "CCDS3629.1"; havana_gene "OTTHUMG00000130952.5"; havana_transcript "OTTHUMT00000253553.4";
chr4	89182268	chr4	HAVANA	exon	89178772	89183878	.	-	.	gene_id "ENSG00000163644.10"; transcript_id "ENST00000608933.1"; gene_type "protein_coding"; gene_status "KNOWN"; gene_name "PPM1K"; transcript_type "protein_coding"; transcript_status "KNOWN"; transcript_name "PPM1K-001"; exon_number 7;  exon_id "ENSE00003708574.1";  level 2; tag "basic"; tag "appris_principal"; tag "CCDS"; ccdsid "CCDS3629.1"; havana_gene "OTTHUMG00000130952.5"; havana_transcript "OTTHUMT00000253553.4";	distance:1610
chr7	131189205	chr7	HAVANA	gene	131185021	131242976	.	-	.	gene_id "ENSG00000128567.12"; transcript_id "ENSG00000128567.12"; gene_type "protein_coding"; gene_status "KNOWN"; gene_name "PODXL"; transcript_type "protein_coding"; transcript_status "KNOWN"; transcript_name "PODXL"; level 2; havana_gene "OTTHUMG00000154918.4";
chr7	131189205	chr7	HAVANA	transcript	131185021	131241322	.	-	.	gene_id "ENSG00000128567.12"; transcript_id "ENST00000446198.1"; gene_type "protein_coding"; gene_status "KNOWN"; gene_name "PODXL"; transcript_type "nonsense_mediated_decay"; transcript_status "KNOWN"; transcript_name "PODXL-003"; level 2; havana_gene "OTTHUMG00000154918.4"; havana_transcript "OTTHUMT00000337625.1";
chr7	131189205	chr7	HAVANA	exon	131185021	131189267	.	-	.	gene_id "ENSG00000128567.12"; transcript_id "ENST00000446198.1"; gene_type "protein_coding"; gene_status "KNOWN"; gene_name "PODXL"; transcript_type "nonsense_mediated_decay"; transcript_status "KNOWN"; transcript_name "PODXL-003"; exon_number 7;  exon_id "ENSE00001723390.1";  level 2; havana_gene "OTTHUMG00000154918.4"; havana_transcript "OTTHUMT00000337625.1";	distance:62
chr5	96350724	chr5	HAVANA	gene	96271098	96373219	.	+	.	gene_id "ENSG00000113441.11"; transcript_id "ENSG00000113441.11"; gene_type "protein_coding"; gene_status "KNOWN"; gene_name "LNPEP"; transcript_type "protein_coding"; transcript_status "KNOWN"; transcript_name "LNPEP"; level 1; havana_gene "OTTHUMG00000128719.4";
chr5	96350724	chr5	HAVANA	transcript	96271168	96373219	.	+	.	gene_id "ENSG00000113441.11"; transcript_id "ENST00000231368.5"; gene_type "protein_coding"; gene_status "KNOWN"; gene_name "LNPEP"; transcript_type "protein_coding"; transcript_status "KNOWN"; transcript_name "LNPEP-001"; level 2; tag "basic"; tag "appris_principal"; tag "CCDS"; ccdsid "CCDS4087.1"; havana_gene "OTTHUMG00000128719.4"; havana_transcript "OTTHUMT00000250624.1";
chr5	96350724	chr5	HAVANA	exon	96350643	96350799	.	+	.	gene_id "ENSG00000113441.11"; transcript_id "ENST00000231368.5"; gene_type "protein_coding"; gene_status "KNOWN"; gene_name "LNPEP"; transcript_type "protein_coding"; transcript_status "KNOWN"; transcript_name "LNPEP-001"; exon_number 13;  exon_id "ENSE00001083383.1";  level 2; tag "basic"; tag "appris_principal"; tag "CCDS"; ccdsid "CCDS4087.1"; havana_gene "OTTHUMG00000128719.4"; havana_transcript "OTTHUMT00000250624.1";	distance:75
chr10	62553644	chr10	HAVANA	gene	62538089	62554610	.	+	.	gene_id "ENSG00000170312.11"; transcript_id "ENSG00000170312.11"; gene_type "protein_coding"; gene_status "KNOWN"; gene_name "CDK1"; transcript_type "protein_coding"; transcript_status "KNOWN"; transcript_name "CDK1"; level 2; havana_gene "OTTHUMG00000018290.4";
chr10	62553644	chr10	HAVANA	transcript	62538212	62554610	.	+	.	gene_id "ENSG00000170312.11"; transcript_id "ENST00000395284.3"; gene_type "protein_coding"; gene_status "KNOWN"; gene_name "CDK1"; transcript_type "protein_coding"; transcript_status "KNOWN"; transcript_name "CDK1-007"; level 2; tag "not_organism_supported"; tag "basic"; tag "appris_candidate_longest"; tag "CCDS"; ccdsid "CCDS44408.1"; havana_gene "OTTHUMG00000018290.4"; havana_transcript "OTTHUMT00000048211.2";
chr10	62553644	chr10	HAVANA	exon	62553635	62554610	.	+	.	gene_id "ENSG00000170312.11"; transcript_id "ENST00000395284.3"; gene_type "protein_coding"; gene_status "KNOWN"; gene_name "CDK1"; transcript_type "protein_coding"; transcript_status "KNOWN"; transcript_name "CDK1-007"; exon_number 8;  exon_id "ENSE00001461632.1";  level 2; tag "not_organism_supported"; tag "basic"; tag "appris_candidate_longest"; tag "CCDS"; ccdsid "CCDS44408.1"; havana_gene "OTTHUMG00000018290.4"; havana_transcript "OTTHUMT00000048211.2";	distance:9
chr2	191798693	chr2	HAVANA	gene	191745553	191830278	.	+	.	gene_id "ENSG00000115419.8"; transcript_id "ENSG00000115419.8"; gene_type "protein_coding"; gene_status "KNOWN"; gene_name "GLS"; transcript_type "protein_coding"; transcript_status "KNOWN"; transcript_name "GLS"; level 1; havana_gene "OTTHUMG00000132701.3";
chr2	191798693	chr2	HAVANA	transcript	191745553	191830278	.	+	.	gene_id "ENSG00000115419.8"; transcript_id "ENST00000320717.3"; gene_type "protein_coding"; gene_status "KNOWN"; gene_name "GLS"; transcript_type "protein_coding"; transcript_status "KNOWN"; transcript_name "GLS-001"; level 2; tag "basic"; tag "appris_principal"; tag "CCDS"; ccdsid "CCDS2308.1"; havana_gene "OTTHUMG00000132701.3"; havana_transcript "OTTHUMT00000255999.2";
chr2	191798693	chr2	HAVANA	transcript	191745560	191800015	.	+	.	gene_id "ENSG00000115419.8"; transcript_id "ENST00000338435.4"; gene_type "protein_coding"; gene_status "KNOWN"; gene_name "GLS"; transcript_type "protein_coding"; transcript_status "KNOWN"; transcript_name "GLS-002"; level 2; tag "basic"; tag "CCDS"; ccdsid "CCDS58744.1"; havana_gene "OTTHUMG00000132701.3"; havana_transcript "OTTHUMT00000335598.1";
chr2	191798693	chr2	HAVANA	exon	191797442	191800015	.	+	.	gene_id "ENSG00000115419.8"; transcript_id "ENST00000338435.4"; gene_type "protein_coding"; gene_status "KNOWN"; gene_name "GLS"; transcript_type "protein_coding"; transcript_status "KNOWN"; transcript_name "GLS-002"; exon_number 15;  exon_id "ENSE00001945485.1";  level 2; tag "basic"; tag "CCDS"; ccdsid "CCDS58744.1"; havana_gene "OTTHUMG00000132701.3"; havana_transcript "OTTHUMT00000335598.1";	distance:1251
chr2	237998601	chr2	HAVANA	gene	237993955	238009109	.	+	.	gene_id "ENSG00000198612.6"; transcript_id "ENSG00000198612.6"; gene_type "protein_coding"; gene_status "KNOWN"; gene_name "COPS8"; transcript_type "protein_coding"; transcript_status "KNOWN"; transcript_name "COPS8"; level 2; havana_gene "OTTHUMG00000133297.4";
chr2	237998601	chr2	HAVANA	transcript	237993955	238009109	.	+	.	gene_id "ENSG00000198612.6"; transcript_id "ENST00000354371.2"; gene_type "protein_coding"; gene_status "KNOWN"; gene_name "COPS8"; transcript_type "protein_coding"; transcript_status "KNOWN"; transcript_name "COPS8-001"; level 2; tag "basic"; tag "appris_candidate_longest"; tag "CCDS"; ccdsid "CCDS2517.1"; havana_gene "OTTHUMG00000133297.4"; havana_transcript "OTTHUMT00000257082.3";
chr2	237998601	chr2	HAVANA	exon	237998505	237998637	.	+	.	gene_id "ENSG00000198612.6"; transcript_id "ENST00000354371.2"; gene_type "protein_coding"; gene_status "KNOWN"; gene_name "COPS8"; transcript_type "protein_coding"; transcript_status "KNOWN"; transcript_name "COPS8-001"; exon_number 4;  exon_id "ENSE00003546557.1";  level 2; tag "basic"; tag "appris_candidate_longest"; tag "CCDS"; ccdsid "CCDS2517.1"; havana_gene "OTTHUMG00000133297.4"; havana_transcript "OTTHUMT00000257082.3";	distance:36
chr16	70192759	chr16	HAVANA	gene	70147529	70195203	.	+	.	gene_id "ENSG00000090857.9"; transcript_id "ENSG00000090857.9"; gene_type "protein_coding"; gene_status "KNOWN"; gene_name "PDPR"; transcript_type "protein_coding"; transcript_status "KNOWN"; transcript_name "PDPR"; level 2; havana_gene "OTTHUMG00000176963.2";
chr16	70192759	chr16	HAVANA	transcript	70147529	70195184	.	+	.	gene_id "ENSG00000090857.9"; transcript_id "ENST00000288050.4"; gene_type "protein_coding"; gene_status "KNOWN"; gene_name "PDPR"; transcript_type "protein_coding"; transcript_status "KNOWN"; transcript_name "PDPR-001"; level 2; tag "basic"; tag "appris_principal"; tag "CCDS"; ccdsid "CCDS45520.1"; havana_gene "OTTHUMG00000176963.2"; havana_transcript "OTTHUMT00000434502.1";
chr16	70192759	chr16	HAVANA	exon	70190378	70195184	.	+	.	gene_id "ENSG00000090857.9"; transcript_id "ENST00000288050.4"; gene_type "protein_coding"; gene_status "KNOWN"; gene_name "PDPR"; transcript_type "protein_coding"; transcript_status "KNOWN"; transcript_name "PDPR-001"; exon_number 19;  exon_id "ENSE00002612162.1";  level 2; tag "basic"; tag "appris_principal"; tag "CCDS"; ccdsid "CCDS45520.1"; havana_gene "OTTHUMG00000176963.2"; havana_transcript "OTTHUMT00000434502.1";	distance:2381
chr11	28057589	chr11	HAVANA	gene	28042167	28129855	.	-	.	gene_id "ENSG00000121621.6"; transcript_id "ENSG00000121621.6"; gene_type "protein_coding"; gene_status "KNOWN"; gene_name "KIF18A"; transcript_type "protein_coding"; transcript_status "KNOWN"; transcript_name "KIF18A"; level 2; havana_gene "OTTHUMG00000166195.3";
chr11	28057589	chr11	HAVANA	transcript	28042167	28129855	.	-	.	gene_id "ENSG00000121621.6"; transcript_id "ENST00000263181.6"; gene_type "protein_coding"; gene_status "KNOWN"; gene_name "KIF18A"; transcript_type "protein_coding"; transcript_status "KNOWN"; transcript_name "KIF18A-001"; level 2; tag "basic"; tag "appris_principal"; tag "CCDS"; ccdsid "CCDS7867.1"; havana_gene "OTTHUMG00000166195.3"; havana_transcript "OTTHUMT00000388328.3";
chr9	123912539	chr9	HAVANA	gene	123837141	123939888	.	+	.	gene_id "ENSG00000119397.12"; transcript_id "ENSG00000119397.12"; gene_type "protein_coding"; gene_status "KNOWN"; gene_name "CNTRL"; transcript_type "protein_coding"; transcript_status "KNOWN"; transcript_name "CNTRL"; level 2; havana_gene "OTTHUMG00000020581.6";
chr9	123912539	chr9	HAVANA	transcript	123837290	123939886	.	+	.	gene_id "ENSG00000119397.12"; transcript_id "ENST00000373855.1"; gene_type "protein_coding"; gene_status "KNOWN"; gene_name "CNTRL"; transcript_type "protein_coding"; transcript_status "KNOWN"; transcript_name "CNTRL-010"; level 2; tag "basic"; tag "appris_principal"; tag "CCDS"; ccdsid "CCDS35118.1"; havana_gene "OTTHUMG00000020581.6"; havana_transcript "OTTHUMT00000250216.1";
chr9	123912539	chr9	HAVANA	exon	123912448	123912761	.	+	.	gene_id "ENSG00000119397.12"; transcript_id "ENST00000373855.1"; gene_type "protein_coding"; gene_status "KNOWN"; gene_name "CNTRL"; transcript_type "protein_coding"; transcript_status "KNOWN"; transcript_name "CNTRL-010"; exon_number 25;  exon_id "ENSE00001692489.1";  level 2; tag "basic"; tag "appris_principal"; tag "CCDS"; ccdsid "CCDS35118.1"; havana_gene "OTTHUMG00000020581.6"; havana_transcript "OTTHUMT00000250216.1";	distance:222
chr6	170844363	chr6	HAVANA	gene	170844205	170862429	.	-	.	gene_id "ENSG00000008018.8"; transcript_id "ENSG00000008018.8"; gene_type "protein_coding"; gene_status "KNOWN"; gene_name "PSMB1"; transcript_type "protein_coding"; transcript_status "KNOWN"; transcript_name "PSMB1"; level 2; havana_gene "OTTHUMG00000016087.2";
chr6	170844363	chr6	HAVANA	transcript	170844205	170862429	.	-	.	gene_id "ENSG00000008018.8"; transcript_id "ENST00000262193.6"; gene_type "protein_coding"; gene_status "KNOWN"; gene_name "PSMB1"; transcript_type "protein_coding"; transcript_status "KNOWN"; transcript_name "PSMB1-001"; level 2; tag "basic"; tag "appris_principal"; tag "CCDS"; ccdsid "CCDS34577.1"; havana_gene "OTTHUMG00000016087.2"; havana_transcript "OTTHUMT00000043278.2";
chr6	170844363	chr6	HAVANA	exon	170844205	170844493	.	-	.	gene_id "ENSG00000008018.8"; transcript_id "ENST00000262193.6"; gene_type "protein_coding"; gene_status "KNOWN"; gene_name "PSMB1"; transcript_type "protein_coding"; transcript_status "KNOWN"; transcript_name "PSMB1-001"; exon_number 6;  exon_id "ENSE00001209949.8";  level 2; tag "basic"; tag "appris_principal"; tag "CCDS"; ccdsid "CCDS34577.1"; havana_gene "OTTHUMG00000016087.2"; havana_transcript "OTTHUMT00000043278.2";	distance:158
chr6	170844363	chr6	HAVANA	gene	170844205	170862429	.	-	.	gene_id "ENSG00000008018.8"; transcript_id "ENSG00000008018.8"; gene_type "protein_coding"; gene_status "KNOWN"; gene_name "PSMB1"; transcript_type "protein_coding"; transcript_status "KNOWN"; transcript_name "PSMB1"; level 2; havana_gene "OTTHUMG00000016087.2";
chr6	170844363	chr6	HAVANA	transcript	170844205	170862429	.	-	.	gene_id "ENSG00000008018.8"; transcript_id "ENST00000262193.6"; gene_type "protein_coding"; gene_status "KNOWN"; gene_name "PSMB1"; transcript_type "protein_coding"; transcript_status "KNOWN"; transcript_name "PSMB1-001"; level 2; tag "basic"; tag "appris_principal"; tag "CCDS"; ccdsid "CCDS34577.1"; havana_gene "OTTHUMG00000016087.2"; havana_transcript "OTTHUMT00000043278.2";
chr6	170844363	chr6	HAVANA	exon	170844205	170844493	.	-	.	gene_id "ENSG00000008018.8"; transcript_id "ENST00000262193.6"; gene_type "protein_coding"; gene_status "KNOWN"; gene_name "PSMB1"; transcript_type "protein_coding"; transcript_status "KNOWN"; transcript_name "PSMB1-001"; exon_number 6;  exon_id "ENSE00001209949.8";  level 2; tag "basic"; tag "appris_principal"; tag "CCDS"; ccdsid "CCDS34577.1"; havana_gene "OTTHUMG00000016087.2"; havana_transcript "OTTHUMT00000043278.2";	distance:158
chr7	42956639	chr7	HAVANA	gene	42948872	42971773	.	-	.	gene_id "ENSG00000256646.3"; transcript_id "ENSG00000256646.3"; gene_type "protein_coding"; gene_status "NOVEL"; gene_name "PSMA2"; transcript_type "protein_coding"; transcript_status "NOVEL"; transcript_name "PSMA2"; level 2; havana_gene "OTTHUMG00000168259.1";
chr7	42956639	chr7	HAVANA	transcript	42948872	42971773	.	-	.	gene_id "ENSG00000256646.3"; transcript_id "ENST00000442788.1"; gene_type "protein_coding"; gene_status "NOVEL"; gene_name "PSMA2"; transcript_type "nonsense_mediated_decay"; transcript_status "KNOWN"; transcript_name "PSMA2-001"; level 2; tag "not_organism_supported"; tag "basic"; tag "appris_candidate_longest"; tag "readthrough_transcript"; tag "CCDS"; ccdsid "CCDS5467.1"; havana_gene "OTTHUMG00000168259.1"; havana_transcript "OTTHUMT00000398997.1";
chr7	42956639	chr7	HAVANA	transcript	42950338	42971770	.	-	.	gene_id "ENSG00000256646.3"; transcript_id "ENST00000433579.1"; gene_type "protein_coding"; gene_status "NOVEL"; gene_name "PSMA2"; transcript_type "nonsense_mediated_decay"; transcript_status "KNOWN"; transcript_name "PSMA2-002"; level 2; tag "appris_candidate"; tag "readthrough_transcript"; havana_gene "OTTHUMG00000168259.1"; havana_transcript "OTTHUMT00000398998.1";
chr7	42956639	chr7	HAVANA	gene	42956460	42971822	.	-	.	gene_id "ENSG00000106588.6"; transcript_id "ENSG00000106588.6"; gene_type "protein_coding"; gene_status "KNOWN"; gene_name "PSMA2"; transcript_type "protein_coding"; transcript_status "KNOWN"; transcript_name "PSMA2"; level 2; havana_gene "OTTHUMG00000023916.3";
chr7	42956639	chr7	HAVANA	transcript	42956460	42971822	.	-	.	gene_id "ENSG00000106588.6"; transcript_id "ENST00000223321.4"; gene_type "protein_coding"; gene_status "KNOWN"; gene_name "PSMA2"; transcript_type "protein_coding"; transcript_status "KNOWN"; transcript_name "PSMA2-001"; level 2; tag "basic"; tag "appris_principal"; tag "CCDS"; ccdsid "CCDS5467.1"; havana_gene "OTTHUMG00000023916.3"; havana_transcript "OTTHUMT00000250816.1";
chr7	42956639	chr7	HAVANA	exon	42956460	42957289	.	-	.	gene_id "ENSG00000106588.6"; transcript_id "ENST00000223321.4"; gene_type "protein_coding"; gene_status "KNOWN"; gene_name "PSMA2"; transcript_type "protein_coding"; transcript_status "KNOWN"; transcript_name "PSMA2-001"; exon_number 8;  exon_id "ENSE00002485073.1";  level 2; tag "basic"; tag "appris_principal"; tag "CCDS"; ccdsid "CCDS5467.1"; havana_gene "OTTHUMG00000023916.3"; havana_transcript "OTTHUMT00000250816.1";	distance:650
chr10	27551884	chr10	HAVANA	gene	27547691	27577753	.	+	.	gene_id "ENSG00000238021.2"; transcript_id "ENSG00000238021.2"; gene_type "pseudogene"; gene_status "KNOWN"; gene_name "ARMC4P1"; transcript_type "pseudogene"; transcript_status "KNOWN"; transcript_name "ARMC4P1"; level 2; havana_gene "OTTHUMG00000017856.2";
chr10	27551884	chr10	HAVANA	transcript	27547691	27577753	.	+	.	gene_id "ENSG00000238021.2"; transcript_id "ENST00000576034.1"; gene_type "pseudogene"; gene_status "KNOWN"; gene_name "ARMC4P1"; transcript_type "processed_transcript"; transcript_status "KNOWN"; transcript_name "ARMC4P1-002"; level 2; tag "basic"; havana_gene "OTTHUMG00000017856.2"; havana_transcript "OTTHUMT00000436997.1";
chr10	27551884	chr10	HAVANA	exon	27551886	27552143	.	+	.	gene_id "ENSG00000238021.2"; transcript_id "ENST00000576034.1"; gene_type "pseudogene"; gene_status "KNOWN"; gene_name "ARMC4P1"; transcript_type "processed_transcript"; transcript_status "KNOWN"; transcript_name "ARMC4P1-002"; exon_number 2;  exon_id "ENSE00002650123.1";  level 2; tag "basic"; havana_gene "OTTHUMG00000017856.2"; havana_transcript "OTTHUMT00000436997.1";	distance:2
chr10	27551884	chr10	HAVANA	transcript	27551886	27577753	.	+	.	gene_id "ENSG00000238021.2"; transcript_id "ENST00000438905.2"; gene_type "pseudogene"; gene_status "KNOWN"; gene_name "ARMC4P1"; transcript_type "transcribed_unprocessed_pseudogene"; transcript_status "KNOWN"; transcript_name "ARMC4P1-001"; level 2; ont "PGO:0000005"; ont "PGO:0000019"; havana_gene "OTTHUMG00000017856.2"; havana_transcript "OTTHUMT00000047321.2";
chr10	27551884	chr10	HAVANA	exon	27551886	27552143	.	+	.	gene_id "ENSG00000238021.2"; transcript_id "ENST00000438905.2"; gene_type "pseudogene"; gene_status "KNOWN"; gene_name "ARMC4P1"; transcript_type "transcribed_unprocessed_pseudogene"; transcript_status "KNOWN"; transcript_name "ARMC4P1-001"; exon_number 1;  exon_id "ENSE00002650123.1";  level 2; ont "PGO:0000005"; ont "PGO:0000019"; havana_gene "OTTHUMG00000017856.2"; havana_transcript "OTTHUMT00000047321.2";	distance:2
chr2	191798693	chr2	HAVANA	gene	191745553	191830278	.	+	.	gene_id "ENSG00000115419.8"; transcript_id "ENSG00000115419.8"; gene_type "protein_coding"; gene_status "KNOWN"; gene_name "GLS"; transcript_type "protein_coding"; transcript_status "KNOWN"; transcript_name "GLS"; level 1; havana_gene "OTTHUMG00000132701.3";
chr2	191798693	chr2	HAVANA	transcript	191745553	191830278	.	+	.	gene_id "ENSG00000115419.8"; transcript_id "ENST00000320717.3"; gene_type "protein_coding"; gene_status "KNOWN"; gene_name "GLS"; transcript_type "protein_coding"; transcript_status "KNOWN"; transcript_name "GLS-001"; level 2; tag "basic"; tag "appris_principal"; tag "CCDS"; ccdsid "CCDS2308.1"; havana_gene "OTTHUMG00000132701.3"; havana_transcript "OTTHUMT00000255999.2";
chr2	191798693	chr2	HAVANA	transcript	191745560	191800015	.	+	.	gene_id "ENSG00000115419.8"; transcript_id "ENST00000338435.4"; gene_type "protein_coding"; gene_status "KNOWN"; gene_name "GLS"; transcript_type "protein_coding"; transcript_status "KNOWN"; transcript_name "GLS-002"; level 2; tag "basic"; tag "CCDS"; ccdsid "CCDS58744.1"; havana_gene "OTTHUMG00000132701.3"; havana_transcript "OTTHUMT00000335598.1";
chr2	191798693	chr2	HAVANA	exon	191797442	191800015	.	+	.	gene_id "ENSG00000115419.8"; transcript_id "ENST00000338435.4"; gene_type "protein_coding"; gene_status "KNOWN"; gene_name "GLS"; transcript_type "protein_coding"; transcript_status "KNOWN"; transcript_name "GLS-002"; exon_number 15;  exon_id "ENSE00001945485.1";  level 2; tag "basic"; tag "CCDS"; ccdsid "CCDS58744.1"; havana_gene "OTTHUMG00000132701.3"; havana_transcript "OTTHUMT00000335598.1";	distance:1251
chr1	109479755	chr1	HAVANA	gene	109358520	109506106	.	-	.	gene_id "ENSG00000162641.14"; transcript_id "ENSG00000162641.14"; gene_type "protein_coding"; gene_status "KNOWN"; gene_name "AKNAD1"; transcript_type "protein_coding"; transcript_status "KNOWN"; transcript_name "AKNAD1"; level 2; havana_gene "OTTHUMG00000011231.8";
chr1	109479755	chr1	ENSEMBL	transcript	109365461	109506106	.	-	.	gene_id "ENSG00000162641.14"; transcript_id "ENST00000357393.4"; gene_type "protein_coding"; gene_status "KNOWN"; gene_name "AKNAD1"; transcript_type "protein_coding"; transcript_status "KNOWN"; transcript_name "AKNAD1-201"; level 3; tag "basic"; havana_gene "OTTHUMG00000011231.8";
chr1	109479755	chr1	HAVANA	gene	109472130	109506111	.	-	.	gene_id "ENSG00000121940.11"; transcript_id "ENSG00000121940.11"; gene_type "protein_coding"; gene_status "KNOWN"; gene_name "CLCC1"; transcript_type "protein_coding"; transcript_status "KNOWN"; transcript_name "CLCC1"; level 2; havana_gene "OTTHUMG00000011732.1";
chr1	109479755	chr1	HAVANA	transcript	109472130	109506079	.	-	.	gene_id "ENSG00000121940.11"; transcript_id "ENST00000356970.2"; gene_type "protein_coding"; gene_status "KNOWN"; gene_name "CLCC1"; transcript_type "protein_coding"; transcript_status "KNOWN"; transcript_name "CLCC1-001"; level 2; tag "basic"; tag "appris_principal"; tag "CCDS"; ccdsid "CCDS41362.1"; havana_gene "OTTHUMG00000011732.1"; havana_transcript "OTTHUMT00000032405.1";
chr1	109479755	chr1	HAVANA	exon	109479699	109480040	.	-	.	gene_id "ENSG00000121940.11"; transcript_id "ENST00000356970.2"; gene_type "protein_coding"; gene_status "KNOWN"; gene_name "CLCC1"; transcript_type "protein_coding"; transcript_status "KNOWN"; transcript_name "CLCC1-001"; exon_number 10;  exon_id "ENSE00000826665.1";  level 2; tag "basic"; tag "appris_principal"; tag "CCDS"; ccdsid "CCDS41362.1"; havana_gene "OTTHUMG00000011732.1"; havana_transcript "OTTHUMT00000032405.1";	distance:56
chr10	27551884	chr10	HAVANA	gene	27547691	27577753	.	+	.	gene_id "ENSG00000238021.2"; transcript_id "ENSG00000238021.2"; gene_type "pseudogene"; gene_status "KNOWN"; gene_name "ARMC4P1"; transcript_type "pseudogene"; transcript_status "KNOWN"; transcript_name "ARMC4P1"; level 2; havana_gene "OTTHUMG00000017856.2";
chr10	27551884	chr10	HAVANA	transcript	27547691	27577753	.	+	.	gene_id "ENSG00000238021.2"; transcript_id "ENST00000576034.1"; gene_type "pseudogene"; gene_status "KNOWN"; gene_name "ARMC4P1"; transcript_type "processed_transcript"; transcript_status "KNOWN"; transcript_name "ARMC4P1-002"; level 2; tag "basic"; havana_gene "OTTHUMG00000017856.2"; havana_transcript "OTTHUMT00000436997.1";
chr10	27551884	chr10	HAVANA	exon	27551886	27552143	.	+	.	gene_id "ENSG00000238021.2"; transcript_id "ENST00000576034.1"; gene_type "pseudogene"; gene_status "KNOWN"; gene_name "ARMC4P1"; transcript_type "processed_transcript"; transcript_status "KNOWN"; transcript_name "ARMC4P1-002"; exon_number 2;  exon_id "ENSE00002650123.1";  level 2; tag "basic"; havana_gene "OTTHUMG00000017856.2"; havana_transcript "OTTHUMT00000436997.1";	distance:2
chr10	27551884	chr10	HAVANA	transcript	27551886	27577753	.	+	.	gene_id "ENSG00000238021.2"; transcript_id "ENST00000438905.2"; gene_type "pseudogene"; gene_status "KNOWN"; gene_name "ARMC4P1"; transcript_type "transcribed_unprocessed_pseudogene"; transcript_status "KNOWN"; transcript_name "ARMC4P1-001"; level 2; ont "PGO:0000005"; ont "PGO:0000019"; havana_gene "OTTHUMG00000017856.2"; havana_transcript "OTTHUMT00000047321.2";
chr10	27551884	chr10	HAVANA	exon	27551886	27552143	.	+	.	gene_id "ENSG00000238021.2"; transcript_id "ENST00000438905.2"; gene_type "pseudogene"; gene_status "KNOWN"; gene_name "ARMC4P1"; transcript_type "transcribed_unprocessed_pseudogene"; transcript_status "KNOWN"; transcript_name "ARMC4P1-001"; exon_number 1;  exon_id "ENSE00002650123.1";  level 2; ont "PGO:0000005"; ont "PGO:0000019"; havana_gene "OTTHUMG00000017856.2"; havana_transcript "OTTHUMT00000047321.2";	distance:2
chr6	35801334	chr6	HAVANA	gene	35773070	35801651	.	+	.	gene_id "ENSG00000197753.6"; transcript_id "ENSG00000197753.6"; gene_type "protein_coding"; gene_status "NOVEL"; gene_name "LHFPL5"; transcript_type "protein_coding"; transcript_status "NOVEL"; transcript_name "LHFPL5"; level 2; havana_gene "OTTHUMG00000014584.1";
chr6	35801334	chr6	HAVANA	transcript	35779022	35801651	.	+	.	gene_id "ENSG00000197753.6"; transcript_id "ENST00000496656.1"; gene_type "protein_coding"; gene_status "NOVEL"; gene_name "LHFPL5"; transcript_type "processed_transcript"; transcript_status "KNOWN"; transcript_name "LHFPL5-001"; level 2; tag "basic"; havana_gene "OTTHUMG00000014584.1"; havana_transcript "OTTHUMT00000040322.1";
chr6	35801334	chr6	HAVANA	gene	35800743	35889119	.	-	.	gene_id "ENSG00000096063.10"; transcript_id "ENSG00000096063.10"; gene_type "protein_coding"; gene_status "KNOWN"; gene_name "SRPK1"; transcript_type "protein_coding"; transcript_status "KNOWN"; transcript_name "SRPK1"; level 1; havana_gene "OTTHUMG00000014583.5";
chr6	35801334	chr6	HAVANA	transcript	35800743	35889119	.	-	.	gene_id "ENSG00000096063.10"; transcript_id "ENST00000373825.2"; gene_type "protein_coding"; gene_status "KNOWN"; gene_name "SRPK1"; transcript_type "protein_coding"; transcript_status "KNOWN"; transcript_name "SRPK1-001"; level 2; tag "basic"; tag "appris_principal"; tag "CCDS"; ccdsid "CCDS47415.1"; havana_gene "OTTHUMG00000014583.5"; havana_transcript "OTTHUMT00000040319.3";
chr6	35801334	chr6	HAVANA	exon	35800743	35803265	.	-	.	gene_id "ENSG00000096063.10"; transcript_id "ENST00000373825.2"; gene_type "protein_coding"; gene_status "KNOWN"; gene_name "SRPK1"; transcript_type "protein_coding"; transcript_status "KNOWN"; transcript_name "SRPK1-001"; exon_number 16;  exon_id "ENSE00002026764.1";  level 2; tag "basic"; tag "appris_principal"; tag "CCDS"; ccdsid "CCDS47415.1"; havana_gene "OTTHUMG00000014583.5"; havana_transcript "OTTHUMT00000040319.3";	distance:1931
chr5	54579539	chr5	HAVANA	gene	54529762	54591029	.	+	.	gene_id "ENSG00000251307.1"; transcript_id "ENSG00000251307.1"; gene_type "antisense"; gene_status "NOVEL"; gene_name "RP11-506H20.1"; transcript_type "antisense"; transcript_status "NOVEL"; transcript_name "RP11-506H20.1"; level 2; havana_gene "OTTHUMG00000162314.1";
chr5	54579539	chr5	HAVANA	transcript	54529762	54591029	.	+	.	gene_id "ENSG00000251307.1"; transcript_id "ENST00000506435.1"; gene_type "antisense"; gene_status "NOVEL"; gene_name "RP11-506H20.1"; transcript_type "antisense"; transcript_status "KNOWN"; transcript_name "RP11-506H20.1-001"; level 2; tag "basic"; havana_gene "OTTHUMG00000162314.1"; havana_transcript "OTTHUMT00000368540.1";
chr5	54579539	chr5	HAVANA	gene	54552073	54603550	.	-	.	gene_id "ENSG00000067248.5"; transcript_id "ENSG00000067248.5"; gene_type "protein_coding"; gene_status "KNOWN"; gene_name "DHX29"; transcript_type "protein_coding"; transcript_status "KNOWN"; transcript_name "DHX29"; level 2; havana_gene "OTTHUMG00000162313.1";
chr5	54579539	chr5	HAVANA	transcript	54552073	54603550	.	-	.	gene_id "ENSG00000067248.5"; transcript_id "ENST00000251636.5"; gene_type "protein_coding"; gene_status "KNOWN"; gene_name "DHX29"; transcript_type "protein_coding"; transcript_status "KNOWN"; transcript_name "DHX29-001"; level 2; tag "basic"; tag "appris_principal"; tag "CCDS"; ccdsid "CCDS34158.1"; havana_gene "OTTHUMG00000162313.1"; havana_transcript "OTTHUMT00000368532.1";
chr5	54579539	chr5	HAVANA	exon	54579031	54579639	.	-	.	gene_id "ENSG00000067248.5"; transcript_id "ENST00000251636.5"; gene_type "protein_coding"; gene_status "KNOWN"; gene_name "DHX29"; transcript_type "protein_coding"; transcript_status "KNOWN"; transcript_name "DHX29-001"; exon_number 11;  exon_id "ENSE00001261045.1";  level 2; tag "basic"; tag "appris_principal"; tag "CCDS"; ccdsid "CCDS34158.1"; havana_gene "OTTHUMG00000162313.1"; havana_transcript "OTTHUMT00000368532.1";	distance:508
chr11	28057589	chr11	HAVANA	gene	28042167	28129855	.	-	.	gene_id "ENSG00000121621.6"; transcript_id "ENSG00000121621.6"; gene_type "protein_coding"; gene_status "KNOWN"; gene_name "KIF18A"; transcript_type "protein_coding"; transcript_status "KNOWN"; transcript_name "KIF18A"; level 2; havana_gene "OTTHUMG00000166195.3";
chr11	28057589	chr11	HAVANA	transcript	28042167	28129855	.	-	.	gene_id "ENSG00000121621.6"; transcript_id "ENST00000263181.6"; gene_type "protein_coding"; gene_status "KNOWN"; gene_name "KIF18A"; transcript_type "protein_coding"; transcript_status "KNOWN"; transcript_name "KIF18A-001"; level 2; tag "basic"; tag "appris_principal"; tag "CCDS"; ccdsid "CCDS7867.1"; havana_gene "OTTHUMG00000166195.3"; havana_transcript "OTTHUMT00000388328.3";
chr5	151042680	chr5	HAVANA	gene	151040657	151066726	.	-	.	gene_id "ENSG00000113140.6"; transcript_id "ENSG00000113140.6"; gene_type "protein_coding"; gene_status "KNOWN"; gene_name "SPARC"; transcript_type "protein_coding"; transcript_status "KNOWN"; transcript_name "SPARC"; level 1; havana_gene "OTTHUMG00000130122.3";
chr5	151042680	chr5	HAVANA	transcript	151040657	151066726	.	-	.	gene_id "ENSG00000113140.6"; transcript_id "ENST00000231061.4"; gene_type "protein_coding"; gene_status "KNOWN"; gene_name "SPARC"; transcript_type "protein_coding"; transcript_status "KNOWN"; transcript_name "SPARC-001"; level 2; tag "basic"; tag "appris_principal"; tag "CCDS"; ccdsid "CCDS4318.1"; havana_gene "OTTHUMG00000130122.3"; havana_transcript "OTTHUMT00000252430.1";
chr5	151042680	chr5	HAVANA	exon	151040657	151043160	.	-	.	gene_id "ENSG00000113140.6"; transcript_id "ENST00000231061.4"; gene_type "protein_coding"; gene_status "KNOWN"; gene_name "SPARC"; transcript_type "protein_coding"; transcript_status "KNOWN"; transcript_name "SPARC-001"; exon_number 10;  exon_id "ENSE00001023043.8";  level 2; tag "basic"; tag "appris_principal"; tag "CCDS"; ccdsid "CCDS4318.1"; havana_gene "OTTHUMG00000130122.3"; havana_transcript "OTTHUMT00000252430.1";	distance:480
chr14	66083005	chr14	HAVANA	gene	65877310	66210839	.	+	.	gene_id "ENSG00000033170.12"; transcript_id "ENSG00000033170.12"; gene_type "protein_coding"; gene_status "KNOWN"; gene_name "FUT8"; transcript_type "protein_coding"; transcript_status "KNOWN"; transcript_name "FUT8"; level 1; tag "ncRNA_host"; havana_gene "OTTHUMG00000142818.2";
chr14	66083005	chr14	HAVANA	transcript	65877310	66210839	.	+	.	gene_id "ENSG00000033170.12"; transcript_id "ENST00000360689.5"; gene_type "protein_coding"; gene_status "KNOWN"; gene_name "FUT8"; transcript_type "protein_coding"; transcript_status "KNOWN"; transcript_name "FUT8-001"; level 2; tag "basic"; tag "appris_principal"; tag "CCDS"; ccdsid "CCDS9775.1"; havana_gene "OTTHUMG00000142818.2"; havana_transcript "OTTHUMT00000286406.1";
chr14	66083005	chr14	HAVANA	exon	66082929	66083091	.	+	.	gene_id "ENSG00000033170.12"; transcript_id "ENST00000360689.5"; gene_type "protein_coding"; gene_status "KNOWN"; gene_name "FUT8"; transcript_type "protein_coding"; transcript_status "KNOWN"; transcript_name "FUT8-001"; exon_number 5;  exon_id "ENSE00003576253.1";  level 2; tag "basic"; tag "appris_principal"; tag "CCDS"; ccdsid "CCDS9775.1"; havana_gene "OTTHUMG00000142818.2"; havana_transcript "OTTHUMT00000286406.1";	distance:86
chr14	66083005	chr14	HAVANA	CDS	66082929	66083091	.	+	2	gene_id "ENSG00000033170.12"; transcript_id "ENST00000360689.5"; gene_type "protein_coding"; gene_status "KNOWN"; gene_name "FUT8"; transcript_type "protein_coding"; transcript_status "KNOWN"; transcript_name "FUT8-001"; exon_number 5;  exon_id "ENSE00003576253.1";  level 2; tag "basic"; tag "appris_principal"; tag "CCDS"; ccdsid "CCDS9775.1"; havana_gene "OTTHUMG00000142818.2"; havana_transcript "OTTHUMT00000286406.1";
chr2	191798693	chr2	HAVANA	gene	191745553	191830278	.	+	.	gene_id "ENSG00000115419.8"; transcript_id "ENSG00000115419.8"; gene_type "protein_coding"; gene_status "KNOWN"; gene_name "GLS"; transcript_type "protein_coding"; transcript_status "KNOWN"; transcript_name "GLS"; level 1; havana_gene "OTTHUMG00000132701.3";
chr2	191798693	chr2	HAVANA	transcript	191745553	191830278	.	+	.	gene_id "ENSG00000115419.8"; transcript_id "ENST00000320717.3"; gene_type "protein_coding"; gene_status "KNOWN"; gene_name "GLS"; transcript_type "protein_coding"; transcript_status "KNOWN"; transcript_name "GLS-001"; level 2; tag "basic"; tag "appris_principal"; tag "CCDS"; ccdsid "CCDS2308.1"; havana_gene "OTTHUMG00000132701.3"; havana_transcript "OTTHUMT00000255999.2";
chr2	191798693	chr2	HAVANA	transcript	191745560	191800015	.	+	.	gene_id "ENSG00000115419.8"; transcript_id "ENST00000338435.4"; gene_type "protein_coding"; gene_status "KNOWN"; gene_name "GLS"; transcript_type "protein_coding"; transcript_status "KNOWN"; transcript_name "GLS-002"; level 2; tag "basic"; tag "CCDS"; ccdsid "CCDS58744.1"; havana_gene "OTTHUMG00000132701.3"; havana_transcript "OTTHUMT00000335598.1";
chr2	191798693	chr2	HAVANA	exon	191797442	191800015	.	+	.	gene_id "ENSG00000115419.8"; transcript_id "ENST00000338435.4"; gene_type "protein_coding"; gene_status "KNOWN"; gene_name "GLS"; transcript_type "protein_coding"; transcript_status "KNOWN"; transcript_name "GLS-002"; exon_number 15;  exon_id "ENSE00001945485.1";  level 2; tag "basic"; tag "CCDS"; ccdsid "CCDS58744.1"; havana_gene "OTTHUMG00000132701.3"; havana_transcript "OTTHUMT00000335598.1";	distance:1251
chr5	134692791	chr5	HAVANA	gene	134669590	134735604	.	-	.	gene_id "ENSG00000113648.12"; transcript_id "ENSG00000113648.12"; gene_type "protein_coding"; gene_status "KNOWN"; gene_name "H2AFY"; transcript_type "protein_coding"; transcript_status "KNOWN"; transcript_name "H2AFY"; level 1; havana_gene "OTTHUMG00000129141.3";
chr5	134692791	chr5	HAVANA	transcript	134669590	134735312	.	-	.	gene_id "ENSG00000113648.12"; transcript_id "ENST00000511689.1"; gene_type "protein_coding"; gene_status "KNOWN"; gene_name "H2AFY"; transcript_type "protein_coding"; transcript_status "KNOWN"; transcript_name "H2AFY-001"; level 2; tag "basic"; tag "CCDS"; ccdsid "CCDS4185.1"; havana_gene "OTTHUMG00000129141.3"; havana_transcript "OTTHUMT00000251196.3";
chr5	134692791	chr5	HAVANA	transcript	134670071	134698591	.	-	.	gene_id "ENSG00000113648.12"; transcript_id "ENST00000512507.1"; gene_type "protein_coding"; gene_status "KNOWN"; gene_name "H2AFY"; transcript_type "processed_transcript"; transcript_status "KNOWN"; transcript_name "H2AFY-009"; level 2; tag "basic"; havana_gene "OTTHUMG00000129141.3"; havana_transcript "OTTHUMT00000371706.1";
chr5	134692791	chr5	HAVANA	exon	134688636	134698591	.	-	.	gene_id "ENSG00000113648.12"; transcript_id "ENST00000512507.1"; gene_type "protein_coding"; gene_status "KNOWN"; gene_name "H2AFY"; transcript_type "processed_transcript"; transcript_status "KNOWN"; transcript_name "H2AFY-009"; exon_number 1;  exon_id "ENSE00001748809.2";  level 2; tag "basic"; havana_gene "OTTHUMG00000129141.3"; havana_transcript "OTTHUMT00000371706.1";	distance:5800
chr8	98725968	chr8	HAVANA	gene	98656407	98740998	.	+	.	gene_id "ENSG00000147649.5"; transcript_id "ENSG00000147649.5"; gene_type "protein_coding"; gene_status "KNOWN"; gene_name "MTDH"; transcript_type "protein_coding"; transcript_status "KNOWN"; transcript_name "MTDH"; level 1; havana_gene "OTTHUMG00000164692.4";
chr8	98725968	chr8	HAVANA	transcript	98656407	98740998	.	+	.	gene_id "ENSG00000147649.5"; transcript_id "ENST00000336273.3"; gene_type "protein_coding"; gene_status "KNOWN"; gene_name "MTDH"; transcript_type "protein_coding"; transcript_status "KNOWN"; transcript_name "MTDH-001"; level 2; tag "basic"; tag "appris_principal"; tag "CCDS"; ccdsid "CCDS6274.1"; havana_gene "OTTHUMG00000164692.4"; havana_transcript "OTTHUMT00000379772.2";
chr8	98725968	chr8	HAVANA	exon	98725890	98725997	.	+	.	gene_id "ENSG00000147649.5"; transcript_id "ENST00000336273.3"; gene_type "protein_coding"; gene_status "KNOWN"; gene_name "MTDH"; transcript_type "protein_coding"; transcript_status "KNOWN"; transcript_name "MTDH-001"; exon_number 9;  exon_id "ENSE00003515553.1";  level 2; tag "basic"; tag "appris_principal"; tag "CCDS"; ccdsid "CCDS6274.1"; havana_gene "OTTHUMG00000164692.4"; havana_transcript "OTTHUMT00000379772.2";	distance:29
chr17	76851188	chr17	HAVANA	gene	76849059	76921469	.	-	.	gene_id "ENSG00000035862.8"; transcript_id "ENSG00000035862.8"; gene_type "protein_coding"; gene_status "KNOWN"; gene_name "TIMP2"; transcript_type "protein_coding"; transcript_status "KNOWN"; transcript_name "TIMP2"; level 2; havana_gene "OTTHUMG00000154517.4";
chr17	76851188	chr17	HAVANA	transcript	76849059	76870232	.	-	.	gene_id "ENSG00000035862.8"; transcript_id "ENST00000585421.1"; gene_type "protein_coding"; gene_status "KNOWN"; gene_name "TIMP2"; transcript_type "protein_coding"; transcript_status "PUTATIVE"; transcript_name "TIMP2-008"; level 2; tag "basic"; havana_gene "OTTHUMG00000154517.4"; havana_transcript "OTTHUMT00000438143.2";
chr17	76851188	chr17	HAVANA	exon	76849059	76851946	.	-	.	gene_id "ENSG00000035862.8"; transcript_id "ENST00000585421.1"; gene_type "protein_coding"; gene_status "KNOWN"; gene_name "TIMP2"; transcript_type "protein_coding"; transcript_status "PUTATIVE"; transcript_name "TIMP2-008"; exon_number 5;  exon_id "ENSE00002749550.1";  level 2; tag "basic"; havana_gene "OTTHUMG00000154517.4"; havana_transcript "OTTHUMT00000438143.2";	distance:758
chr3	27465530	chr3	HAVANA	gene	27414214	27525911	.	-	.	gene_id "ENSG00000033867.12"; transcript_id "ENSG00000033867.12"; gene_type "protein_coding"; gene_status "KNOWN"; gene_name "SLC4A7"; transcript_type "protein_coding"; transcript_status "KNOWN"; transcript_name "SLC4A7"; level 2; tag "ncRNA_host"; havana_gene "OTTHUMG00000155679.15";
chr3	27465530	chr3	HAVANA	transcript	27414214	27465577	.	-	.	gene_id "ENSG00000033867.12"; transcript_id "ENST00000419036.1"; gene_type "protein_coding"; gene_status "KNOWN"; gene_name "SLC4A7"; transcript_type "protein_coding"; transcript_status "NOVEL"; transcript_name "SLC4A7-003"; level 2; tag "mRNA_start_NF"; tag "cds_start_NF"; havana_gene "OTTHUMG00000155679.15"; havana_transcript "OTTHUMT00000341232.3";
chr3	27465530	chr3	HAVANA	exon	27465528	27465577	.	-	.	gene_id "ENSG00000033867.12"; transcript_id "ENST00000419036.1"; gene_type "protein_coding"; gene_status "KNOWN"; gene_name "SLC4A7"; transcript_type "protein_coding"; transcript_status "NOVEL"; transcript_name "SLC4A7-003"; exon_number 1;  exon_id "ENSE00001770898.1";  level 2; tag "mRNA_start_NF"; tag "cds_start_NF"; havana_gene "OTTHUMG00000155679.15"; havana_transcript "OTTHUMT00000341232.3";	distance:2
chr5	96350724	chr5	HAVANA	gene	96271098	96373219	.	+	.	gene_id "ENSG00000113441.11"; transcript_id "ENSG00000113441.11"; gene_type "protein_coding"; gene_status "KNOWN"; gene_name "LNPEP"; transcript_type "protein_coding"; transcript_status "KNOWN"; transcript_name "LNPEP"; level 1; havana_gene "OTTHUMG00000128719.4";
chr5	96350724	chr5	HAVANA	transcript	96271168	96373219	.	+	.	gene_id "ENSG00000113441.11"; transcript_id "ENST00000231368.5"; gene_type "protein_coding"; gene_status "KNOWN"; gene_name "LNPEP"; transcript_type "protein_coding"; transcript_status "KNOWN"; transcript_name "LNPEP-001"; level 2; tag "basic"; tag "appris_principal"; tag "CCDS"; ccdsid "CCDS4087.1"; havana_gene "OTTHUMG00000128719.4"; havana_transcript "OTTHUMT00000250624.1";
chr5	96350724	chr5	HAVANA	exon	96350643	96350799	.	+	.	gene_id "ENSG00000113441.11"; transcript_id "ENST00000231368.5"; gene_type "protein_coding"; gene_status "KNOWN"; gene_name "LNPEP"; transcript_type "protein_coding"; transcript_status "KNOWN"; transcript_name "LNPEP-001"; exon_number 13;  exon_id "ENSE00001083383.1";  level 2; tag "basic"; tag "appris_principal"; tag "CCDS"; ccdsid "CCDS4087.1"; havana_gene "OTTHUMG00000128719.4"; havana_transcript "OTTHUMT00000250624.1";	distance:75
chr5	96350724	chr5	HAVANA	gene	96271098	96373219	.	+	.	gene_id "ENSG00000113441.11"; transcript_id "ENSG00000113441.11"; gene_type "protein_coding"; gene_status "KNOWN"; gene_name "LNPEP"; transcript_type "protein_coding"; transcript_status "KNOWN"; transcript_name "LNPEP"; level 1; havana_gene "OTTHUMG00000128719.4";
chr5	96350724	chr5	HAVANA	transcript	96271168	96373219	.	+	.	gene_id "ENSG00000113441.11"; transcript_id "ENST00000231368.5"; gene_type "protein_coding"; gene_status "KNOWN"; gene_name "LNPEP"; transcript_type "protein_coding"; transcript_status "KNOWN"; transcript_name "LNPEP-001"; level 2; tag "basic"; tag "appris_principal"; tag "CCDS"; ccdsid "CCDS4087.1"; havana_gene "OTTHUMG00000128719.4"; havana_transcript "OTTHUMT00000250624.1";
chr5	96350724	chr5	HAVANA	exon	96350643	96350799	.	+	.	gene_id "ENSG00000113441.11"; transcript_id "ENST00000231368.5"; gene_type "protein_coding"; gene_status "KNOWN"; gene_name "LNPEP"; transcript_type "protein_coding"; transcript_status "KNOWN"; transcript_name "LNPEP-001"; exon_number 13;  exon_id "ENSE00001083383.1";  level 2; tag "basic"; tag "appris_principal"; tag "CCDS"; ccdsid "CCDS4087.1"; havana_gene "OTTHUMG00000128719.4"; havana_transcript "OTTHUMT00000250624.1";	distance:75
chr6	35801334	chr6	HAVANA	gene	35773070	35801651	.	+	.	gene_id "ENSG00000197753.6"; transcript_id "ENSG00000197753.6"; gene_type "protein_coding"; gene_status "NOVEL"; gene_name "LHFPL5"; transcript_type "protein_coding"; transcript_status "NOVEL"; transcript_name "LHFPL5"; level 2; havana_gene "OTTHUMG00000014584.1";
chr6	35801334	chr6	HAVANA	transcript	35779022	35801651	.	+	.	gene_id "ENSG00000197753.6"; transcript_id "ENST00000496656.1"; gene_type "protein_coding"; gene_status "NOVEL"; gene_name "LHFPL5"; transcript_type "processed_transcript"; transcript_status "KNOWN"; transcript_name "LHFPL5-001"; level 2; tag "basic"; havana_gene "OTTHUMG00000014584.1"; havana_transcript "OTTHUMT00000040322.1";
chr6	35801334	chr6	HAVANA	gene	35800743	35889119	.	-	.	gene_id "ENSG00000096063.10"; transcript_id "ENSG00000096063.10"; gene_type "protein_coding"; gene_status "KNOWN"; gene_name "SRPK1"; transcript_type "protein_coding"; transcript_status "KNOWN"; transcript_name "SRPK1"; level 1; havana_gene "OTTHUMG00000014583.5";
chr6	35801334	chr6	HAVANA	transcript	35800743	35889119	.	-	.	gene_id "ENSG00000096063.10"; transcript_id "ENST00000373825.2"; gene_type "protein_coding"; gene_status "KNOWN"; gene_name "SRPK1"; transcript_type "protein_coding"; transcript_status "KNOWN"; transcript_name "SRPK1-001"; level 2; tag "basic"; tag "appris_principal"; tag "CCDS"; ccdsid "CCDS47415.1"; havana_gene "OTTHUMG00000014583.5"; havana_transcript "OTTHUMT00000040319.3";
chr6	35801334	chr6	HAVANA	exon	35800743	35803265	.	-	.	gene_id "ENSG00000096063.10"; transcript_id "ENST00000373825.2"; gene_type "protein_coding"; gene_status "KNOWN"; gene_name "SRPK1"; transcript_type "protein_coding"; transcript_status "KNOWN"; transcript_name "SRPK1-001"; exon_number 16;  exon_id "ENSE00002026764.1";  level 2; tag "basic"; tag "appris_principal"; tag "CCDS"; ccdsid "CCDS47415.1"; havana_gene "OTTHUMG00000014583.5"; havana_transcript "OTTHUMT00000040319.3";	distance:1931
chr10	62553644	chr10	HAVANA	gene	62538089	62554610	.	+	.	gene_id "ENSG00000170312.11"; transcript_id "ENSG00000170312.11"; gene_type "protein_coding"; gene_status "KNOWN"; gene_name "CDK1"; transcript_type "protein_coding"; transcript_status "KNOWN"; transcript_name "CDK1"; level 2; havana_gene "OTTHUMG00000018290.4";
chr10	62553644	chr10	HAVANA	transcript	62538212	62554610	.	+	.	gene_id "ENSG00000170312.11"; transcript_id "ENST00000395284.3"; gene_type "protein_coding"; gene_status "KNOWN"; gene_name "CDK1"; transcript_type "protein_coding"; transcript_status "KNOWN"; transcript_name "CDK1-007"; level 2; tag "not_organism_supported"; tag "basic"; tag "appris_candidate_longest"; tag "CCDS"; ccdsid "CCDS44408.1"; havana_gene "OTTHUMG00000018290.4"; havana_transcript "OTTHUMT00000048211.2";
chr10	62553644	chr10	HAVANA	exon	62553635	62554610	.	+	.	gene_id "ENSG00000170312.11"; transcript_id "ENST00000395284.3"; gene_type "protein_coding"; gene_status "KNOWN"; gene_name "CDK1"; transcript_type "protein_coding"; transcript_status "KNOWN"; transcript_name "CDK1-007"; exon_number 8;  exon_id "ENSE00001461632.1";  level 2; tag "not_organism_supported"; tag "basic"; tag "appris_candidate_longest"; tag "CCDS"; ccdsid "CCDS44408.1"; havana_gene "OTTHUMG00000018290.4"; havana_transcript "OTTHUMT00000048211.2";	distance:9
chr8	103220311	chr8	HAVANA	gene	103216730	103251346	.	-	.	gene_id "ENSG00000048392.7"; transcript_id "ENSG00000048392.7"; gene_type "protein_coding"; gene_status "KNOWN"; gene_name "RRM2B"; transcript_type "protein_coding"; transcript_status "KNOWN"; transcript_name "RRM2B"; level 1; havana_gene "OTTHUMG00000164776.4";
chr8	103220311	chr8	HAVANA	transcript	103216730	103251346	.	-	.	gene_id "ENSG00000048392.7"; transcript_id "ENST00000251810.3"; gene_type "protein_coding"; gene_status "KNOWN"; gene_name "RRM2B"; transcript_type "protein_coding"; transcript_status "KNOWN"; transcript_name "RRM2B-001"; level 2; tag "basic"; tag "appris_principal"; tag "CCDS"; ccdsid "CCDS34932.1"; havana_gene "OTTHUMG00000164776.4"; havana_transcript "OTTHUMT00000380191.3";
chr8	103220311	chr8	HAVANA	exon	103216730	103220513	.	-	.	gene_id "ENSG00000048392.7"; transcript_id "ENST00000251810.3"; gene_type "protein_coding"; gene_status "KNOWN"; gene_name "RRM2B"; transcript_type "protein_coding"; transcript_status "KNOWN"; transcript_name "RRM2B-001"; exon_number 9;  exon_id "ENSE00001019056.7";  level 2; tag "basic"; tag "appris_principal"; tag "CCDS"; ccdsid "CCDS34932.1"; havana_gene "OTTHUMG00000164776.4"; havana_transcript "OTTHUMT00000380191.3";	distance:3581
chr11	28057596	chr11	HAVANA	gene	28042167	28129855	.	-	.	gene_id "ENSG00000121621.6"; transcript_id "ENSG00000121621.6"; gene_type "protein_coding"; gene_status "KNOWN"; gene_name "KIF18A"; transcript_type "protein_coding"; transcript_status "KNOWN"; transcript_name "KIF18A"; level 2; havana_gene "OTTHUMG00000166195.3";
chr11	28057596	chr11	HAVANA	transcript	28042167	28129855	.	-	.	gene_id "ENSG00000121621.6"; transcript_id "ENST00000263181.6"; gene_type "protein_coding"; gene_status "KNOWN"; gene_name "KIF18A"; transcript_type "protein_coding"; transcript_status "KNOWN"; transcript_name "KIF18A-001"; level 2; tag "basic"; tag "appris_principal"; tag "CCDS"; ccdsid "CCDS7867.1"; havana_gene "OTTHUMG00000166195.3"; havana_transcript "OTTHUMT00000388328.3";
chr1	59002375	chr1	HAVANA	gene	57460451	59012406	.	-	.	gene_id "ENSG00000173406.11"; transcript_id "ENSG00000173406.11"; gene_type "protein_coding"; gene_status "KNOWN"; gene_name "DAB1"; transcript_type "protein_coding"; transcript_status "KNOWN"; transcript_name "DAB1"; level 2; havana_gene "OTTHUMG00000008391.6";
chr1	59002375	chr1	HAVANA	transcript	57463572	59012406	.	-	.	gene_id "ENSG00000173406.11"; transcript_id "ENST00000485760.1"; gene_type "protein_coding"; gene_status "KNOWN"; gene_name "DAB1"; transcript_type "processed_transcript"; transcript_status "KNOWN"; transcript_name "DAB1-001"; level 2; tag "basic"; havana_gene "OTTHUMG00000008391.6"; havana_transcript "OTTHUMT00000023073.5";
chr1	59002375	chr1	HAVANA	gene	58881056	59012474	.	-	.	gene_id "ENSG00000162600.7"; transcript_id "ENSG00000162600.7"; gene_type "protein_coding"; gene_status "KNOWN"; gene_name "OMA1"; transcript_type "protein_coding"; transcript_status "KNOWN"; transcript_name "OMA1"; level 2; havana_gene "OTTHUMG00000010068.5";
chr1	59002375	chr1	HAVANA	transcript	58933599	59004490	.	-	.	gene_id "ENSG00000162600.7"; transcript_id "ENST00000421528.2"; gene_type "protein_coding"; gene_status "KNOWN"; gene_name "OMA1"; transcript_type "protein_coding"; transcript_status "KNOWN"; transcript_name "OMA1-002"; level 2; tag "mRNA_start_NF"; tag "cds_start_NF"; havana_gene "OTTHUMG00000010068.5"; havana_transcript "OTTHUMT00000027820.2";
chr1	59002375	chr1	HAVANA	exon	59002185	59002413	.	-	.	gene_id "ENSG00000162600.7"; transcript_id "ENST00000421528.2"; gene_type "protein_coding"; gene_status "KNOWN"; gene_name "OMA1"; transcript_type "protein_coding"; transcript_status "KNOWN"; transcript_name "OMA1-002"; exon_number 2;  exon_id "ENSE00003548836.1";  level 2; tag "mRNA_start_NF"; tag "cds_start_NF"; havana_gene "OTTHUMG00000010068.5"; havana_transcript "OTTHUMT00000027820.2";	distance:38
chr1	59002375	chr1	HAVANA	CDS	59002185	59002413	.	-	1	gene_id "ENSG00000162600.7"; transcript_id "ENST00000421528.2"; gene_type "protein_coding"; gene_status "KNOWN"; gene_name "OMA1"; transcript_type "protein_coding"; transcript_status "KNOWN"; transcript_name "OMA1-002"; exon_number 2;  exon_id "ENSE00003548836.1";  level 2; tag "mRNA_start_NF"; tag "cds_start_NF"; havana_gene "OTTHUMG00000010068.5"; havana_transcript "OTTHUMT00000027820.2";
chr1	59002375	chr1	ENSEMBL	transcript	58939545	59012452	.	-	.	gene_id "ENSG00000162600.7"; transcript_id "ENST00000358603.2"; gene_type "protein_coding"; gene_status "KNOWN"; gene_name "OMA1"; transcript_type "protein_coding"; transcript_status "KNOWN"; transcript_name "OMA1-201"; level 3; tag "basic"; havana_gene "OTTHUMG00000010068.5";
chr5	151042680	chr5	HAVANA	gene	151040657	151066726	.	-	.	gene_id "ENSG00000113140.6"; transcript_id "ENSG00000113140.6"; gene_type "protein_coding"; gene_status "KNOWN"; gene_name "SPARC"; transcript_type "protein_coding"; transcript_status "KNOWN"; transcript_name "SPARC"; level 1; havana_gene "OTTHUMG00000130122.3";
chr5	151042680	chr5	HAVANA	transcript	151040657	151066726	.	-	.	gene_id "ENSG00000113140.6"; transcript_id "ENST00000231061.4"; gene_type "protein_coding"; gene_status "KNOWN"; gene_name "SPARC"; transcript_type "protein_coding"; transcript_status "KNOWN"; transcript_name "SPARC-001"; level 2; tag "basic"; tag "appris_principal"; tag "CCDS"; ccdsid "CCDS4318.1"; havana_gene "OTTHUMG00000130122.3"; havana_transcript "OTTHUMT00000252430.1";
chr5	151042680	chr5	HAVANA	exon	151040657	151043160	.	-	.	gene_id "ENSG00000113140.6"; transcript_id "ENST00000231061.4"; gene_type "protein_coding"; gene_status "KNOWN"; gene_name "SPARC"; transcript_type "protein_coding"; transcript_status "KNOWN"; transcript_name "SPARC-001"; exon_number 10;  exon_id "ENSE00001023043.8";  level 2; tag "basic"; tag "appris_principal"; tag "CCDS"; ccdsid "CCDS4318.1"; havana_gene "OTTHUMG00000130122.3"; havana_transcript "OTTHUMT00000252430.1";	distance:480
chr19	46879833	chr19	HAVANA	gene	46850251	46896238	.	+	.	gene_id "ENSG00000011485.10"; transcript_id "ENSG00000011485.10"; gene_type "protein_coding"; gene_status "KNOWN"; gene_name "PPP5C"; transcript_type "protein_coding"; transcript_status "KNOWN"; transcript_name "PPP5C"; level 1; havana_gene "OTTHUMG00000134287.5";
chr19	46879833	chr19	HAVANA	transcript	46850251	46894109	.	+	.	gene_id "ENSG00000011485.10"; transcript_id "ENST00000012443.4"; gene_type "protein_coding"; gene_status "KNOWN"; gene_name "PPP5C"; transcript_type "protein_coding"; transcript_status "KNOWN"; transcript_name "PPP5C-001"; level 2; tag "basic"; tag "appris_principal"; tag "CCDS"; ccdsid "CCDS12684.1"; havana_gene "OTTHUMG00000134287.5"; havana_transcript "OTTHUMT00000258969.2";
chr19	46879833	chr19	HAVANA	exon	46879710	46879831	.	+	.	gene_id "ENSG00000011485.10"; transcript_id "ENST00000012443.4"; gene_type "protein_coding"; gene_status "KNOWN"; gene_name "PPP5C"; transcript_type "protein_coding"; transcript_status "KNOWN"; transcript_name "PPP5C-001"; exon_number 4;  exon_id "ENSE00003620203.1";  level 2; tag "basic"; tag "appris_principal"; tag "CCDS"; ccdsid "CCDS12684.1"; havana_gene "OTTHUMG00000134287.5"; havana_transcript "OTTHUMT00000258969.2";	distance:2
chr19	46879833	chr19	HAVANA	CDS	46879710	46879831	.	+	2	gene_id "ENSG00000011485.10"; transcript_id "ENST00000012443.4"; gene_type "protein_coding"; gene_status "KNOWN"; gene_name "PPP5C"; transcript_type "protein_coding"; transcript_status "KNOWN"; transcript_name "PPP5C-001"; exon_number 4;  exon_id "ENSE00003620203.1";  level 2; tag "basic"; tag "appris_principal"; tag "CCDS"; ccdsid "CCDS12684.1"; havana_gene "OTTHUMG00000134287.5"; havana_transcript "OTTHUMT00000258969.2";
chr19	46879833	chr19	HAVANA	transcript	46850358	46896238	.	+	.	gene_id "ENSG00000011485.10"; transcript_id "ENST00000478046.1"; gene_type "protein_coding"; gene_status "KNOWN"; gene_name "PPP5C"; transcript_type "nonsense_mediated_decay"; transcript_status "KNOWN"; transcript_name "PPP5C-004"; level 2; tag "mRNA_start_NF"; tag "cds_start_NF"; havana_gene "OTTHUMG00000134287.5"; havana_transcript "OTTHUMT00000258972.2";
chr19	46879833	chr19	HAVANA	exon	46879710	46879831	.	+	.	gene_id "ENSG00000011485.10"; transcript_id "ENST00000478046.1"; gene_type "protein_coding"; gene_status "KNOWN"; gene_name "PPP5C"; transcript_type "nonsense_mediated_decay"; transcript_status "KNOWN"; transcript_name "PPP5C-004"; exon_number 4;  exon_id "ENSE00003620203.1";  level 2; tag "mRNA_start_NF"; tag "cds_start_NF"; havana_gene "OTTHUMG00000134287.5"; havana_transcript "OTTHUMT00000258972.2";	distance:2
chr19	46879833	chr19	HAVANA	CDS	46879710	46879831	.	+	2	gene_id "ENSG00000011485.10"; transcript_id "ENST00000478046.1"; gene_type "protein_coding"; gene_status "KNOWN"; gene_name "PPP5C"; transcript_type "nonsense_mediated_decay"; transcript_status "KNOWN"; transcript_name "PPP5C-004"; exon_number 4;  exon_id "ENSE00003620203.1";  level 2; tag "mRNA_start_NF"; tag "cds_start_NF"; havana_gene "OTTHUMG00000134287.5"; havana_transcript "OTTHUMT00000258972.2";
chr19	46879833	chr19	HAVANA	transcript	46850365	46894109	.	+	.	gene_id "ENSG00000011485.10"; transcript_id "ENST00000391919.1"; gene_type "protein_coding"; gene_status "KNOWN"; gene_name "PPP5C"; transcript_type "protein_coding"; transcript_status "PUTATIVE"; transcript_name "PPP5C-002"; level 1; tag "basic"; tag "exp_conf"; havana_gene "OTTHUMG00000134287.5"; havana_transcript "OTTHUMT00000258970.1";
chr19	46879833	chr19	HAVANA	exon	46879710	46879831	.	+	.	gene_id "ENSG00000011485.10"; transcript_id "ENST00000391919.1"; gene_type "protein_coding"; gene_status "KNOWN"; gene_name "PPP5C"; transcript_type "protein_coding"; transcript_status "PUTATIVE"; transcript_name "PPP5C-002"; exon_number 4;  exon_id "ENSE00003620203.1";  level 1; tag "basic"; tag "exp_conf"; havana_gene "OTTHUMG00000134287.5"; havana_transcript "OTTHUMT00000258970.1";	distance:2
chr19	46879833	chr19	HAVANA	CDS	46879710	46879831	.	+	2	gene_id "ENSG00000011485.10"; transcript_id "ENST00000391919.1"; gene_type "protein_coding"; gene_status "KNOWN"; gene_name "PPP5C"; transcript_type "protein_coding"; transcript_status "PUTATIVE"; transcript_name "PPP5C-002"; exon_number 4;  exon_id "ENSE00003620203.1";  level 1; tag "basic"; tag "exp_conf"; havana_gene "OTTHUMG00000134287.5"; havana_transcript "OTTHUMT00000258970.1";
chr19	46879833	chr19	HAVANA	transcript	46878861	46879960	.	+	.	gene_id "ENSG00000011485.10"; transcript_id "ENST00000467902.2"; gene_type "protein_coding"; gene_status "KNOWN"; gene_name "PPP5C"; transcript_type "retained_intron"; transcript_status "KNOWN"; transcript_name "PPP5C-005"; level 2; havana_gene "OTTHUMG00000134287.5"; havana_transcript "OTTHUMT00000258973.2";
chr19	46879833	chr19	HAVANA	exon	46879710	46879960	.	+	.	gene_id "ENSG00000011485.10"; transcript_id "ENST00000467902.2"; gene_type "protein_coding"; gene_status "KNOWN"; gene_name "PPP5C"; transcript_type "retained_intron"; transcript_status "KNOWN"; transcript_name "PPP5C-005"; exon_number 2;  exon_id "ENSE00001938228.1";  level 2; havana_gene "OTTHUMG00000134287.5"; havana_transcript "OTTHUMT00000258973.2";	distance:127
chr19	46879833	chr19	HAVANA	transcript	46878884	46886968	.	+	.	gene_id "ENSG00000011485.10"; transcript_id "ENST00000527193.1"; gene_type "protein_coding"; gene_status "KNOWN"; gene_name "PPP5C"; transcript_type "retained_intron"; transcript_status "KNOWN"; transcript_name "PPP5C-011"; level 2; havana_gene "OTTHUMG00000134287.5"; havana_transcript "OTTHUMT00000390861.1";
chr19	46879833	chr19	HAVANA	exon	46879710	46879831	.	+	.	gene_id "ENSG00000011485.10"; transcript_id "ENST00000527193.1"; gene_type "protein_coding"; gene_status "KNOWN"; gene_name "PPP5C"; transcript_type "retained_intron"; transcript_status "KNOWN"; transcript_name "PPP5C-011"; exon_number 2;  exon_id "ENSE00003470129.1";  level 2; havana_gene "OTTHUMG00000134287.5"; havana_transcript "OTTHUMT00000390861.1";	distance:2
chr17	48166890	chr17	HAVANA	gene	48133332	48167845	.	+	.	gene_id "ENSG00000005884.13"; transcript_id "ENSG00000005884.13"; gene_type "protein_coding"; gene_status "KNOWN"; gene_name "ITGA3"; transcript_type "protein_coding"; transcript_status "KNOWN"; transcript_name "ITGA3"; level 2; havana_gene "OTTHUMG00000161890.5";
chr17	48166890	chr17	HAVANA	transcript	48133432	48167844	.	+	.	gene_id "ENSG00000005884.13"; transcript_id "ENST00000505306.1"; gene_type "protein_coding"; gene_status "KNOWN"; gene_name "ITGA3"; transcript_type "retained_intron"; transcript_status "KNOWN"; transcript_name "ITGA3-002"; level 2; havana_gene "OTTHUMG00000161890.5"; havana_transcript "OTTHUMT00000366299.1";
chr17	48166890	chr17	HAVANA	exon	48166474	48167844	.	+	.	gene_id "ENSG00000005884.13"; transcript_id "ENST00000505306.1"; gene_type "protein_coding"; gene_status "KNOWN"; gene_name "ITGA3"; transcript_type "retained_intron"; transcript_status "KNOWN"; transcript_name "ITGA3-002"; exon_number 24;  exon_id "ENSE00002041339.1";  level 2; havana_gene "OTTHUMG00000161890.5"; havana_transcript "OTTHUMT00000366299.1";	distance:416
chr19	14626866	chr19	HAVANA	gene	14625582	14640582	.	-	.	gene_id "ENSG00000132002.3"; transcript_id "ENSG00000132002.3"; gene_type "protein_coding"; gene_status "KNOWN"; gene_name "DNAJB1"; transcript_type "protein_coding"; transcript_status "KNOWN"; transcript_name "DNAJB1"; level 2; havana_gene "OTTHUMG00000183289.1";
chr19	14626866	chr19	HAVANA	transcript	14625582	14629232	.	-	.	gene_id "ENSG00000132002.3"; transcript_id "ENST00000254322.2"; gene_type "protein_coding"; gene_status "KNOWN"; gene_name "DNAJB1"; transcript_type "protein_coding"; transcript_status "KNOWN"; transcript_name "DNAJB1-001"; level 2; tag "basic"; tag "appris_principal"; tag "CCDS"; ccdsid "CCDS12312.1"; havana_gene "OTTHUMG00000183289.1"; havana_transcript "OTTHUMT00000465987.1";
chr19	14626866	chr19	HAVANA	exon	14625582	14626982	.	-	.	gene_id "ENSG00000132002.3"; transcript_id "ENST00000254322.2"; gene_type "protein_coding"; gene_status "KNOWN"; gene_name "DNAJB1"; transcript_type "protein_coding"; transcript_status "KNOWN"; transcript_name "DNAJB1-001"; exon_number 3;  exon_id "ENSE00000902162.2";  level 2; tag "basic"; tag "appris_principal"; tag "CCDS"; ccdsid "CCDS12312.1"; havana_gene "OTTHUMG00000183289.1"; havana_transcript "OTTHUMT00000465987.1";	distance:116
chr19	14626866	chr19	HAVANA	CDS	14626755	14626982	.	-	0	gene_id "ENSG00000132002.3"; transcript_id "ENST00000254322.2"; gene_type "protein_coding"; gene_status "KNOWN"; gene_name "DNAJB1"; transcript_type "protein_coding"; transcript_status "KNOWN"; transcript_name "DNAJB1-001"; exon_number 3;  exon_id "ENSE00000902162.2";  level 2; tag "basic"; tag "appris_principal"; tag "CCDS"; ccdsid "CCDS12312.1"; havana_gene "OTTHUMG00000183289.1"; havana_transcript "OTTHUMT00000465987.1";
chr19	14626866	chr19	HAVANA	transcript	14626461	14640120	.	-	.	gene_id "ENSG00000132002.3"; transcript_id "ENST00000396969.4"; gene_type "protein_coding"; gene_status "KNOWN"; gene_name "DNAJB1"; transcript_type "protein_coding"; transcript_status "PUTATIVE"; transcript_name "DNAJB1-003"; level 2; tag "basic"; havana_gene "OTTHUMG00000183289.1"; havana_transcript "OTTHUMT00000465989.1";
chr5	65108214	chr5	HAVANA	gene	65018023	65167553	.	+	.	gene_id "ENSG00000123213.18"; transcript_id "ENSG00000123213.18"; gene_type "protein_coding"; gene_status "KNOWN"; gene_name "NLN"; transcript_type "protein_coding"; transcript_status "KNOWN"; transcript_name "NLN"; level 1; havana_gene "OTTHUMG00000097803.5";
chr5	65108214	chr5	HAVANA	transcript	65018023	65125111	.	+	.	gene_id "ENSG00000123213.18"; transcript_id "ENST00000380985.5"; gene_type "protein_coding"; gene_status "KNOWN"; gene_name "NLN"; transcript_type "protein_coding"; transcript_status "KNOWN"; transcript_name "NLN-001"; level 2; tag "basic"; tag "appris_principal"; tag "CCDS"; ccdsid "CCDS3989.1"; havana_gene "OTTHUMG00000097803.5"; havana_transcript "OTTHUMT00000215060.1";
chr5	65108214	chr5	HAVANA	exon	65108082	65108218	.	+	.	gene_id "ENSG00000123213.18"; transcript_id "ENST00000380985.5"; gene_type "protein_coding"; gene_status "KNOWN"; gene_name "NLN"; transcript_type "protein_coding"; transcript_status "KNOWN"; transcript_name "NLN-001"; exon_number 12;  exon_id "ENSE00003662810.1";  level 2; tag "basic"; tag "appris_principal"; tag "CCDS"; ccdsid "CCDS3989.1"; havana_gene "OTTHUMG00000097803.5"; havana_transcript "OTTHUMT00000215060.1";	distance:4
chr1	8938749	chr1	HAVANA	gene	8921061	8939308	.	-	.	gene_id "ENSG00000074800.9"; transcript_id "ENSG00000074800.9"; gene_type "protein_coding"; gene_status "KNOWN"; gene_name "ENO1"; transcript_type "protein_coding"; transcript_status "KNOWN"; transcript_name "ENO1"; level 2; havana_gene "OTTHUMG00000001773.3";
chr1	8938749	chr1	HAVANA	transcript	8921061	8938749	.	-	.	gene_id "ENSG00000074800.9"; transcript_id "ENST00000234590.4"; gene_type "protein_coding"; gene_status "KNOWN"; gene_name "ENO1"; transcript_type "protein_coding"; transcript_status "KNOWN"; transcript_name "ENO1-001"; level 2; tag "basic"; tag "appris_principal"; tag "CCDS"; ccdsid "CCDS97.1"; havana_gene "OTTHUMG00000001773.3"; havana_transcript "OTTHUMT00000004945.1";
chr1	8938749	chr1	HAVANA	exon	8938639	8938749	.	-	.	gene_id "ENSG00000074800.9"; transcript_id "ENST00000234590.4"; gene_type "protein_coding"; gene_status "KNOWN"; gene_name "ENO1"; transcript_type "protein_coding"; transcript_status "KNOWN"; transcript_name "ENO1-001"; exon_number 1;  exon_id "ENSE00001839322.1";  level 2; tag "basic"; tag "appris_principal"; tag "CCDS"; ccdsid "CCDS97.1"; havana_gene "OTTHUMG00000001773.3"; havana_transcript "OTTHUMT00000004945.1";	distance:0
chr1	8938749	chr1	HAVANA	UTR	8938639	8938749	.	-	.	gene_id "ENSG00000074800.9"; transcript_id "ENST00000234590.4"; gene_type "protein_coding"; gene_status "KNOWN"; gene_name "ENO1"; transcript_type "protein_coding"; transcript_status "KNOWN"; transcript_name "ENO1-001"; level 2; tag "basic"; tag "appris_principal"; tag "CCDS"; ccdsid "CCDS97.1"; havana_gene "OTTHUMG00000001773.3"; havana_transcript "OTTHUMT00000004945.1";
chr1	8938749	chr1	HAVANA	transcript	8930231	8938747	.	-	.	gene_id "ENSG00000074800.9"; transcript_id "ENST00000486051.1"; gene_type "protein_coding"; gene_status "KNOWN"; gene_name "ENO1"; transcript_type "retained_intron"; transcript_status "KNOWN"; transcript_name "ENO1-005"; level 2; havana_gene "OTTHUMG00000001773.3"; havana_transcript "OTTHUMT00000083601.1";
chr1	8938749	chr1	HAVANA	exon	8938639	8938747	.	-	.	gene_id "ENSG00000074800.9"; transcript_id "ENST00000486051.1"; gene_type "protein_coding"; gene_status "KNOWN"; gene_name "ENO1"; transcript_type "retained_intron"; transcript_status "KNOWN"; transcript_name "ENO1-005"; exon_number 1;  exon_id "ENSE00001887991.1";  level 2; havana_gene "OTTHUMG00000001773.3"; havana_transcript "OTTHUMT00000083601.1";	distance:2
chr1	8938749	chr1	HAVANA	transcript	8934915	8939308	.	-	.	gene_id "ENSG00000074800.9"; transcript_id "ENST00000489867.1"; gene_type "protein_coding"; gene_status "KNOWN"; gene_name "ENO1"; transcript_type "protein_coding"; transcript_status "KNOWN"; transcript_name "ENO1-008"; level 2; tag "mRNA_end_NF"; tag "cds_end_NF"; havana_gene "OTTHUMG00000001773.3"; havana_transcript "OTTHUMT00000083604.2";
chr1	8938749	chr1	HAVANA	exon	8938639	8939308	.	-	.	gene_id "ENSG00000074800.9"; transcript_id "ENST00000489867.1"; gene_type "protein_coding"; gene_status "KNOWN"; gene_name "ENO1"; transcript_type "protein_coding"; transcript_status "KNOWN"; transcript_name "ENO1-008"; exon_number 1;  exon_id "ENSE00001928990.1";  level 2; tag "mRNA_end_NF"; tag "cds_end_NF"; havana_gene "OTTHUMG00000001773.3"; havana_transcript "OTTHUMT00000083604.2";	distance:559
chr1	8938749	chr1	HAVANA	UTR	8938639	8939308	.	-	.	gene_id "ENSG00000074800.9"; transcript_id "ENST00000489867.1"; gene_type "protein_coding"; gene_status "KNOWN"; gene_name "ENO1"; transcript_type "protein_coding"; transcript_status "KNOWN"; transcript_name "ENO1-008"; level 2; tag "mRNA_end_NF"; tag "cds_end_NF"; havana_gene "OTTHUMG00000001773.3"; havana_transcript "OTTHUMT00000083604.2";
chr1	8938749	chr1	HAVANA	gene	8921061	8939308	.	-	.	gene_id "ENSG00000074800.9"; transcript_id "ENSG00000074800.9"; gene_type "protein_coding"; gene_status "KNOWN"; gene_name "ENO1"; transcript_type "protein_coding"; transcript_status "KNOWN"; transcript_name "ENO1"; level 2; havana_gene "OTTHUMG00000001773.3";
chr1	8938749	chr1	HAVANA	transcript	8921061	8938749	.	-	.	gene_id "ENSG00000074800.9"; transcript_id "ENST00000234590.4"; gene_type "protein_coding"; gene_status "KNOWN"; gene_name "ENO1"; transcript_type "protein_coding"; transcript_status "KNOWN"; transcript_name "ENO1-001"; level 2; tag "basic"; tag "appris_principal"; tag "CCDS"; ccdsid "CCDS97.1"; havana_gene "OTTHUMG00000001773.3"; havana_transcript "OTTHUMT00000004945.1";
chr1	8938749	chr1	HAVANA	exon	8938639	8938749	.	-	.	gene_id "ENSG00000074800.9"; transcript_id "ENST00000234590.4"; gene_type "protein_coding"; gene_status "KNOWN"; gene_name "ENO1"; transcript_type "protein_coding"; transcript_status "KNOWN"; transcript_name "ENO1-001"; exon_number 1;  exon_id "ENSE00001839322.1";  level 2; tag "basic"; tag "appris_principal"; tag "CCDS"; ccdsid "CCDS97.1"; havana_gene "OTTHUMG00000001773.3"; havana_transcript "OTTHUMT00000004945.1";	distance:0
chr1	8938749	chr1	HAVANA	UTR	8938639	8938749	.	-	.	gene_id "ENSG00000074800.9"; transcript_id "ENST00000234590.4"; gene_type "protein_coding"; gene_status "KNOWN"; gene_name "ENO1"; transcript_type "protein_coding"; transcript_status "KNOWN"; transcript_name "ENO1-001"; level 2; tag "basic"; tag "appris_principal"; tag "CCDS"; ccdsid "CCDS97.1"; havana_gene "OTTHUMG00000001773.3"; havana_transcript "OTTHUMT00000004945.1";
chr1	8938749	chr1	HAVANA	transcript	8930231	8938747	.	-	.	gene_id "ENSG00000074800.9"; transcript_id "ENST00000486051.1"; gene_type "protein_coding"; gene_status "KNOWN"; gene_name "ENO1"; transcript_type "retained_intron"; transcript_status "KNOWN"; transcript_name "ENO1-005"; level 2; havana_gene "OTTHUMG00000001773.3"; havana_transcript "OTTHUMT00000083601.1";
chr1	8938749	chr1	HAVANA	exon	8938639	8938747	.	-	.	gene_id "ENSG00000074800.9"; transcript_id "ENST00000486051.1"; gene_type "protein_coding"; gene_status "KNOWN"; gene_name "ENO1"; transcript_type "retained_intron"; transcript_status "KNOWN"; transcript_name "ENO1-005"; exon_number 1;  exon_id "ENSE00001887991.1";  level 2; havana_gene "OTTHUMG00000001773.3"; havana_transcript "OTTHUMT00000083601.1";	distance:2
chr1	8938749	chr1	HAVANA	transcript	8934915	8939308	.	-	.	gene_id "ENSG00000074800.9"; transcript_id "ENST00000489867.1"; gene_type "protein_coding"; gene_status "KNOWN"; gene_name "ENO1"; transcript_type "protein_coding"; transcript_status "KNOWN"; transcript_name "ENO1-008"; level 2; tag "mRNA_end_NF"; tag "cds_end_NF"; havana_gene "OTTHUMG00000001773.3"; havana_transcript "OTTHUMT00000083604.2";
chr1	8938749	chr1	HAVANA	exon	8938639	8939308	.	-	.	gene_id "ENSG00000074800.9"; transcript_id "ENST00000489867.1"; gene_type "protein_coding"; gene_status "KNOWN"; gene_name "ENO1"; transcript_type "protein_coding"; transcript_status "KNOWN"; transcript_name "ENO1-008"; exon_number 1;  exon_id "ENSE00001928990.1";  level 2; tag "mRNA_end_NF"; tag "cds_end_NF"; havana_gene "OTTHUMG00000001773.3"; havana_transcript "OTTHUMT00000083604.2";	distance:559
chr1	8938749	chr1	HAVANA	UTR	8938639	8939308	.	-	.	gene_id "ENSG00000074800.9"; transcript_id "ENST00000489867.1"; gene_type "protein_coding"; gene_status "KNOWN"; gene_name "ENO1"; transcript_type "protein_coding"; transcript_status "KNOWN"; transcript_name "ENO1-008"; level 2; tag "mRNA_end_NF"; tag "cds_end_NF"; havana_gene "OTTHUMG00000001773.3"; havana_transcript "OTTHUMT00000083604.2";
chr5	151042680	chr5	HAVANA	gene	151040657	151066726	.	-	.	gene_id "ENSG00000113140.6"; transcript_id "ENSG00000113140.6"; gene_type "protein_coding"; gene_status "KNOWN"; gene_name "SPARC"; transcript_type "protein_coding"; transcript_status "KNOWN"; transcript_name "SPARC"; level 1; havana_gene "OTTHUMG00000130122.3";
chr5	151042680	chr5	HAVANA	transcript	151040657	151066726	.	-	.	gene_id "ENSG00000113140.6"; transcript_id "ENST00000231061.4"; gene_type "protein_coding"; gene_status "KNOWN"; gene_name "SPARC"; transcript_type "protein_coding"; transcript_status "KNOWN"; transcript_name "SPARC-001"; level 2; tag "basic"; tag "appris_principal"; tag "CCDS"; ccdsid "CCDS4318.1"; havana_gene "OTTHUMG00000130122.3"; havana_transcript "OTTHUMT00000252430.1";
chr5	151042680	chr5	HAVANA	exon	151040657	151043160	.	-	.	gene_id "ENSG00000113140.6"; transcript_id "ENST00000231061.4"; gene_type "protein_coding"; gene_status "KNOWN"; gene_name "SPARC"; transcript_type "protein_coding"; transcript_status "KNOWN"; transcript_name "SPARC-001"; exon_number 10;  exon_id "ENSE00001023043.8";  level 2; tag "basic"; tag "appris_principal"; tag "CCDS"; ccdsid "CCDS4318.1"; havana_gene "OTTHUMG00000130122.3"; havana_transcript "OTTHUMT00000252430.1";	distance:480
chr12	93966545	chr12	HAVANA	gene	93963590	93977263	.	+	.	gene_id "ENSG00000120833.9"; transcript_id "ENSG00000120833.9"; gene_type "protein_coding"; gene_status "KNOWN"; gene_name "SOCS2"; transcript_type "protein_coding"; transcript_status "KNOWN"; transcript_name "SOCS2"; level 1; havana_gene "OTTHUMG00000170160.3";
chr12	93966545	chr12	HAVANA	transcript	93963590	93970521	.	+	.	gene_id "ENSG00000120833.9"; transcript_id "ENST00000340600.2"; gene_type "protein_coding"; gene_status "KNOWN"; gene_name "SOCS2"; transcript_type "protein_coding"; transcript_status "KNOWN"; transcript_name "SOCS2-001"; level 2; tag "basic"; tag "appris_principal"; tag "CCDS"; ccdsid "CCDS9047.1"; havana_gene "OTTHUMG00000170160.3"; havana_transcript "OTTHUMT00000407731.2";
chr12	93966545	chr12	HAVANA	exon	93966461	93966812	.	+	.	gene_id "ENSG00000120833.9"; transcript_id "ENST00000340600.2"; gene_type "protein_coding"; gene_status "KNOWN"; gene_name "SOCS2"; transcript_type "protein_coding"; transcript_status "KNOWN"; transcript_name "SOCS2-001"; exon_number 2;  exon_id "ENSE00001391584.1";  level 2; tag "basic"; tag "appris_principal"; tag "CCDS"; ccdsid "CCDS9047.1"; havana_gene "OTTHUMG00000170160.3"; havana_transcript "OTTHUMT00000407731.2";	distance:84
chr5	96350724	chr5	HAVANA	gene	96271098	96373219	.	+	.	gene_id "ENSG00000113441.11"; transcript_id "ENSG00000113441.11"; gene_type "protein_coding"; gene_status "KNOWN"; gene_name "LNPEP"; transcript_type "protein_coding"; transcript_status "KNOWN"; transcript_name "LNPEP"; level 1; havana_gene "OTTHUMG00000128719.4";
chr5	96350724	chr5	HAVANA	transcript	96271168	96373219	.	+	.	gene_id "ENSG00000113441.11"; transcript_id "ENST00000231368.5"; gene_type "protein_coding"; gene_status "KNOWN"; gene_name "LNPEP"; transcript_type "protein_coding"; transcript_status "KNOWN"; transcript_name "LNPEP-001"; level 2; tag "basic"; tag "appris_principal"; tag "CCDS"; ccdsid "CCDS4087.1"; havana_gene "OTTHUMG00000128719.4"; havana_transcript "OTTHUMT00000250624.1";
chr5	96350724	chr5	HAVANA	exon	96350643	96350799	.	+	.	gene_id "ENSG00000113441.11"; transcript_id "ENST00000231368.5"; gene_type "protein_coding"; gene_status "KNOWN"; gene_name "LNPEP"; transcript_type "protein_coding"; transcript_status "KNOWN"; transcript_name "LNPEP-001"; exon_number 13;  exon_id "ENSE00001083383.1";  level 2; tag "basic"; tag "appris_principal"; tag "CCDS"; ccdsid "CCDS4087.1"; havana_gene "OTTHUMG00000128719.4"; havana_transcript "OTTHUMT00000250624.1";	distance:75
chr4	89182268	chr4	HAVANA	gene	89178772	89205921	.	-	.	gene_id "ENSG00000163644.10"; transcript_id "ENSG00000163644.10"; gene_type "protein_coding"; gene_status "KNOWN"; gene_name "PPM1K"; transcript_type "protein_coding"; transcript_status "KNOWN"; transcript_name "PPM1K"; level 1; tag "ncRNA_host"; havana_gene "OTTHUMG00000130952.5";
chr4	89182268	chr4	HAVANA	transcript	89178772	89205888	.	-	.	gene_id "ENSG00000163644.10"; transcript_id "ENST00000608933.1"; gene_type "protein_coding"; gene_status "KNOWN"; gene_name "PPM1K"; transcript_type "protein_coding"; transcript_status "KNOWN"; transcript_name "PPM1K-001"; level 2; tag "basic"; tag "appris_principal"; tag "CCDS"; ccdsid "CCDS3629.1"; havana_gene "OTTHUMG00000130952.5"; havana_transcript "OTTHUMT00000253553.4";
chr4	89182268	chr4	HAVANA	exon	89178772	89183878	.	-	.	gene_id "ENSG00000163644.10"; transcript_id "ENST00000608933.1"; gene_type "protein_coding"; gene_status "KNOWN"; gene_name "PPM1K"; transcript_type "protein_coding"; transcript_status "KNOWN"; transcript_name "PPM1K-001"; exon_number 7;  exon_id "ENSE00003708574.1";  level 2; tag "basic"; tag "appris_principal"; tag "CCDS"; ccdsid "CCDS3629.1"; havana_gene "OTTHUMG00000130952.5"; havana_transcript "OTTHUMT00000253553.4";	distance:1610
chr5	65108214	chr5	HAVANA	gene	65018023	65167553	.	+	.	gene_id "ENSG00000123213.18"; transcript_id "ENSG00000123213.18"; gene_type "protein_coding"; gene_status "KNOWN"; gene_name "NLN"; transcript_type "protein_coding"; transcript_status "KNOWN"; transcript_name "NLN"; level 1; havana_gene "OTTHUMG00000097803.5";
chr5	65108214	chr5	HAVANA	transcript	65018023	65125111	.	+	.	gene_id "ENSG00000123213.18"; transcript_id "ENST00000380985.5"; gene_type "protein_coding"; gene_status "KNOWN"; gene_name "NLN"; transcript_type "protein_coding"; transcript_status "KNOWN"; transcript_name "NLN-001"; level 2; tag "basic"; tag "appris_principal"; tag "CCDS"; ccdsid "CCDS3989.1"; havana_gene "OTTHUMG00000097803.5"; havana_transcript "OTTHUMT00000215060.1";
chr5	65108214	chr5	HAVANA	exon	65108082	65108218	.	+	.	gene_id "ENSG00000123213.18"; transcript_id "ENST00000380985.5"; gene_type "protein_coding"; gene_status "KNOWN"; gene_name "NLN"; transcript_type "protein_coding"; transcript_status "KNOWN"; transcript_name "NLN-001"; exon_number 12;  exon_id "ENSE00003662810.1";  level 2; tag "basic"; tag "appris_principal"; tag "CCDS"; ccdsid "CCDS3989.1"; havana_gene "OTTHUMG00000097803.5"; havana_transcript "OTTHUMT00000215060.1";	distance:4
chr2	237998601	chr2	HAVANA	gene	237993955	238009109	.	+	.	gene_id "ENSG00000198612.6"; transcript_id "ENSG00000198612.6"; gene_type "protein_coding"; gene_status "KNOWN"; gene_name "COPS8"; transcript_type "protein_coding"; transcript_status "KNOWN"; transcript_name "COPS8"; level 2; havana_gene "OTTHUMG00000133297.4";
chr2	237998601	chr2	HAVANA	transcript	237993955	238009109	.	+	.	gene_id "ENSG00000198612.6"; transcript_id "ENST00000354371.2"; gene_type "protein_coding"; gene_status "KNOWN"; gene_name "COPS8"; transcript_type "protein_coding"; transcript_status "KNOWN"; transcript_name "COPS8-001"; level 2; tag "basic"; tag "appris_candidate_longest"; tag "CCDS"; ccdsid "CCDS2517.1"; havana_gene "OTTHUMG00000133297.4"; havana_transcript "OTTHUMT00000257082.3";
chr2	237998601	chr2	HAVANA	exon	237998505	237998637	.	+	.	gene_id "ENSG00000198612.6"; transcript_id "ENST00000354371.2"; gene_type "protein_coding"; gene_status "KNOWN"; gene_name "COPS8"; transcript_type "protein_coding"; transcript_status "KNOWN"; transcript_name "COPS8-001"; exon_number 4;  exon_id "ENSE00003546557.1";  level 2; tag "basic"; tag "appris_candidate_longest"; tag "CCDS"; ccdsid "CCDS2517.1"; havana_gene "OTTHUMG00000133297.4"; havana_transcript "OTTHUMT00000257082.3";	distance:36
chr1	222906768	chr1	HAVANA	gene	222885895	222908538	.	+	.	gene_id "ENSG00000162819.7"; transcript_id "ENSG00000162819.7"; gene_type "protein_coding"; gene_status "KNOWN"; gene_name "BROX"; transcript_type "protein_coding"; transcript_status "KNOWN"; transcript_name "BROX"; level 1; havana_gene "OTTHUMG00000037650.2";
chr1	222906768	chr1	HAVANA	transcript	222885895	222908538	.	+	.	gene_id "ENSG00000162819.7"; transcript_id "ENST00000340934.5"; gene_type "protein_coding"; gene_status "KNOWN"; gene_name "BROX"; transcript_type "protein_coding"; transcript_status "NOVEL"; transcript_name "BROX-001"; level 2; tag "basic"; tag "appris_principal"; tag "CCDS"; ccdsid "CCDS1534.1"; havana_gene "OTTHUMG00000037650.2"; havana_transcript "OTTHUMT00000091815.2";
chr1	222906768	chr1	HAVANA	exon	222905970	222908538	.	+	.	gene_id "ENSG00000162819.7"; transcript_id "ENST00000340934.5"; gene_type "protein_coding"; gene_status "KNOWN"; gene_name "BROX"; transcript_type "protein_coding"; transcript_status "NOVEL"; transcript_name "BROX-001"; exon_number 13;  exon_id "ENSE00001442891.4";  level 2; tag "basic"; tag "appris_principal"; tag "CCDS"; ccdsid "CCDS1534.1"; havana_gene "OTTHUMG00000037650.2"; havana_transcript "OTTHUMT00000091815.2";	distance:798
chr2	64819279	chr2	HAVANA	gene	64751465	64820139	.	+	.	gene_id "ENSG00000119844.10"; transcript_id "ENSG00000119844.10"; gene_type "protein_coding"; gene_status "KNOWN"; gene_name "AFTPH"; transcript_type "protein_coding"; transcript_status "KNOWN"; transcript_name "AFTPH"; level 2; tag "ncRNA_host"; havana_gene "OTTHUMG00000129539.2";
chr2	64819279	chr2	HAVANA	transcript	64751465	64820139	.	+	.	gene_id "ENSG00000119844.10"; transcript_id "ENST00000238856.4"; gene_type "protein_coding"; gene_status "KNOWN"; gene_name "AFTPH"; transcript_type "protein_coding"; transcript_status "KNOWN"; transcript_name "AFTPH-003"; level 2; tag "basic"; tag "appris_principal"; tag "CCDS"; ccdsid "CCDS1878.1"; havana_gene "OTTHUMG00000129539.2"; havana_transcript "OTTHUMT00000327302.1";
chr2	64819279	chr2	HAVANA	exon	64819019	64820139	.	+	.	gene_id "ENSG00000119844.10"; transcript_id "ENST00000238856.4"; gene_type "protein_coding"; gene_status "KNOWN"; gene_name "AFTPH"; transcript_type "protein_coding"; transcript_status "KNOWN"; transcript_name "AFTPH-003"; exon_number 9;  exon_id "ENSE00001867069.1";  level 2; tag "basic"; tag "appris_principal"; tag "CCDS"; ccdsid "CCDS1878.1"; havana_gene "OTTHUMG00000129539.2"; havana_transcript "OTTHUMT00000327302.1";	distance:260
chr10	62553644	chr10	HAVANA	gene	62538089	62554610	.	+	.	gene_id "ENSG00000170312.11"; transcript_id "ENSG00000170312.11"; gene_type "protein_coding"; gene_status "KNOWN"; gene_name "CDK1"; transcript_type "protein_coding"; transcript_status "KNOWN"; transcript_name "CDK1"; level 2; havana_gene "OTTHUMG00000018290.4";
chr10	62553644	chr10	HAVANA	transcript	62538212	62554610	.	+	.	gene_id "ENSG00000170312.11"; transcript_id "ENST00000395284.3"; gene_type "protein_coding"; gene_status "KNOWN"; gene_name "CDK1"; transcript_type "protein_coding"; transcript_status "KNOWN"; transcript_name "CDK1-007"; level 2; tag "not_organism_supported"; tag "basic"; tag "appris_candidate_longest"; tag "CCDS"; ccdsid "CCDS44408.1"; havana_gene "OTTHUMG00000018290.4"; havana_transcript "OTTHUMT00000048211.2";
chr10	62553644	chr10	HAVANA	exon	62553635	62554610	.	+	.	gene_id "ENSG00000170312.11"; transcript_id "ENST00000395284.3"; gene_type "protein_coding"; gene_status "KNOWN"; gene_name "CDK1"; transcript_type "protein_coding"; transcript_status "KNOWN"; transcript_name "CDK1-007"; exon_number 8;  exon_id "ENSE00001461632.1";  level 2; tag "not_organism_supported"; tag "basic"; tag "appris_candidate_longest"; tag "CCDS"; ccdsid "CCDS44408.1"; havana_gene "OTTHUMG00000018290.4"; havana_transcript "OTTHUMT00000048211.2";	distance:9
chr13	53039588	chr13	HAVANA	gene	53029564	53050763	.	+	.	gene_id "ENSG00000136108.10"; transcript_id "ENSG00000136108.10"; gene_type "protein_coding"; gene_status "KNOWN"; gene_name "CKAP2"; transcript_type "protein_coding"; transcript_status "KNOWN"; transcript_name "CKAP2"; level 1; havana_gene "OTTHUMG00000016967.6";
chr13	53039588	chr13	HAVANA	transcript	53029574	53039978	.	+	.	gene_id "ENSG00000136108.10"; transcript_id "ENST00000378034.3"; gene_type "protein_coding"; gene_status "KNOWN"; gene_name "CKAP2"; transcript_type "protein_coding"; transcript_status "KNOWN"; transcript_name "CKAP2-002"; level 2; tag "basic"; havana_gene "OTTHUMG00000016967.6"; havana_transcript "OTTHUMT00000045071.3";
chr13	53039588	chr13	HAVANA	exon	53039430	53039978	.	+	.	gene_id "ENSG00000136108.10"; transcript_id "ENST00000378034.3"; gene_type "protein_coding"; gene_status "KNOWN"; gene_name "CKAP2"; transcript_type "protein_coding"; transcript_status "KNOWN"; transcript_name "CKAP2-002"; exon_number 6;  exon_id "ENSE00001475977.2";  level 2; tag "basic"; havana_gene "OTTHUMG00000016967.6"; havana_transcript "OTTHUMT00000045071.3";	distance:390
chr5	65108214	chr5	HAVANA	gene	65018023	65167553	.	+	.	gene_id "ENSG00000123213.18"; transcript_id "ENSG00000123213.18"; gene_type "protein_coding"; gene_status "KNOWN"; gene_name "NLN"; transcript_type "protein_coding"; transcript_status "KNOWN"; transcript_name "NLN"; level 1; havana_gene "OTTHUMG00000097803.5";
chr5	65108214	chr5	HAVANA	transcript	65018023	65125111	.	+	.	gene_id "ENSG00000123213.18"; transcript_id "ENST00000380985.5"; gene_type "protein_coding"; gene_status "KNOWN"; gene_name "NLN"; transcript_type "protein_coding"; transcript_status "KNOWN"; transcript_name "NLN-001"; level 2; tag "basic"; tag "appris_principal"; tag "CCDS"; ccdsid "CCDS3989.1"; havana_gene "OTTHUMG00000097803.5"; havana_transcript "OTTHUMT00000215060.1";
chr5	65108214	chr5	HAVANA	exon	65108082	65108218	.	+	.	gene_id "ENSG00000123213.18"; transcript_id "ENST00000380985.5"; gene_type "protein_coding"; gene_status "KNOWN"; gene_name "NLN"; transcript_type "protein_coding"; transcript_status "KNOWN"; transcript_name "NLN-001"; exon_number 12;  exon_id "ENSE00003662810.1";  level 2; tag "basic"; tag "appris_principal"; tag "CCDS"; ccdsid "CCDS3989.1"; havana_gene "OTTHUMG00000097803.5"; havana_transcript "OTTHUMT00000215060.1";	distance:4
chr7	32525881	chr7	HAVANA	gene	32524951	32534895	.	-	.	gene_id "ENSG00000106355.5"; transcript_id "ENSG00000106355.5"; gene_type "protein_coding"; gene_status "KNOWN"; gene_name "LSM5"; transcript_type "protein_coding"; transcript_status "KNOWN"; transcript_name "LSM5"; level 2; havana_gene "OTTHUMG00000022913.3";
chr7	32525881	chr7	HAVANA	transcript	32524951	32530030	.	-	.	gene_id "ENSG00000106355.5"; transcript_id "ENST00000450169.2"; gene_type "protein_coding"; gene_status "KNOWN"; gene_name "LSM5"; transcript_type "protein_coding"; transcript_status "KNOWN"; transcript_name "LSM5-001"; level 2; tag "basic"; tag "appris_principal"; tag "CCDS"; ccdsid "CCDS5438.1"; havana_gene "OTTHUMG00000022913.3"; havana_transcript "OTTHUMT00000215102.2";
chr7	32525881	chr7	HAVANA	exon	32524951	32526905	.	-	.	gene_id "ENSG00000106355.5"; transcript_id "ENST00000450169.2"; gene_type "protein_coding"; gene_status "KNOWN"; gene_name "LSM5"; transcript_type "protein_coding"; transcript_status "KNOWN"; transcript_name "LSM5-001"; exon_number 5;  exon_id "ENSE00001682291.2";  level 2; tag "basic"; tag "appris_principal"; tag "CCDS"; ccdsid "CCDS5438.1"; havana_gene "OTTHUMG00000022913.3"; havana_transcript "OTTHUMT00000215102.2";	distance:1024
chr3	174495587	chr3	HAVANA	gene	174156363	175523428	.	+	.	gene_id "ENSG00000177694.10"; transcript_id "ENSG00000177694.10"; gene_type "protein_coding"; gene_status "KNOWN"; gene_name "NAALADL2"; transcript_type "protein_coding"; transcript_status "KNOWN"; transcript_name "NAALADL2"; level 2; tag "ncRNA_host"; havana_gene "OTTHUMG00000157120.3";
chr3	174495587	chr3	HAVANA	transcript	174158777	174814932	.	+	.	gene_id "ENSG00000177694.10"; transcript_id "ENST00000434257.1"; gene_type "protein_coding"; gene_status "KNOWN"; gene_name "NAALADL2"; transcript_type "protein_coding"; transcript_status "PUTATIVE"; transcript_name "NAALADL2-006"; level 2; tag "mRNA_end_NF"; tag "cds_end_NF"; havana_gene "OTTHUMG00000157120.3"; havana_transcript "OTTHUMT00000347395.1";
chr5	54579539	chr5	HAVANA	gene	54529762	54591029	.	+	.	gene_id "ENSG00000251307.1"; transcript_id "ENSG00000251307.1"; gene_type "antisense"; gene_status "NOVEL"; gene_name "RP11-506H20.1"; transcript_type "antisense"; transcript_status "NOVEL"; transcript_name "RP11-506H20.1"; level 2; havana_gene "OTTHUMG00000162314.1";
chr5	54579539	chr5	HAVANA	transcript	54529762	54591029	.	+	.	gene_id "ENSG00000251307.1"; transcript_id "ENST00000506435.1"; gene_type "antisense"; gene_status "NOVEL"; gene_name "RP11-506H20.1"; transcript_type "antisense"; transcript_status "KNOWN"; transcript_name "RP11-506H20.1-001"; level 2; tag "basic"; havana_gene "OTTHUMG00000162314.1"; havana_transcript "OTTHUMT00000368540.1";
chr5	54579539	chr5	HAVANA	gene	54552073	54603550	.	-	.	gene_id "ENSG00000067248.5"; transcript_id "ENSG00000067248.5"; gene_type "protein_coding"; gene_status "KNOWN"; gene_name "DHX29"; transcript_type "protein_coding"; transcript_status "KNOWN"; transcript_name "DHX29"; level 2; havana_gene "OTTHUMG00000162313.1";
chr5	54579539	chr5	HAVANA	transcript	54552073	54603550	.	-	.	gene_id "ENSG00000067248.5"; transcript_id "ENST00000251636.5"; gene_type "protein_coding"; gene_status "KNOWN"; gene_name "DHX29"; transcript_type "protein_coding"; transcript_status "KNOWN"; transcript_name "DHX29-001"; level 2; tag "basic"; tag "appris_principal"; tag "CCDS"; ccdsid "CCDS34158.1"; havana_gene "OTTHUMG00000162313.1"; havana_transcript "OTTHUMT00000368532.1";
chr5	54579539	chr5	HAVANA	exon	54579031	54579639	.	-	.	gene_id "ENSG00000067248.5"; transcript_id "ENST00000251636.5"; gene_type "protein_coding"; gene_status "KNOWN"; gene_name "DHX29"; transcript_type "protein_coding"; transcript_status "KNOWN"; transcript_name "DHX29-001"; exon_number 11;  exon_id "ENSE00001261045.1";  level 2; tag "basic"; tag "appris_principal"; tag "CCDS"; ccdsid "CCDS34158.1"; havana_gene "OTTHUMG00000162313.1"; havana_transcript "OTTHUMT00000368532.1";	distance:508
chr10	27551884	chr10	HAVANA	gene	27547691	27577753	.	+	.	gene_id "ENSG00000238021.2"; transcript_id "ENSG00000238021.2"; gene_type "pseudogene"; gene_status "KNOWN"; gene_name "ARMC4P1"; transcript_type "pseudogene"; transcript_status "KNOWN"; transcript_name "ARMC4P1"; level 2; havana_gene "OTTHUMG00000017856.2";
chr10	27551884	chr10	HAVANA	transcript	27547691	27577753	.	+	.	gene_id "ENSG00000238021.2"; transcript_id "ENST00000576034.1"; gene_type "pseudogene"; gene_status "KNOWN"; gene_name "ARMC4P1"; transcript_type "processed_transcript"; transcript_status "KNOWN"; transcript_name "ARMC4P1-002"; level 2; tag "basic"; havana_gene "OTTHUMG00000017856.2"; havana_transcript "OTTHUMT00000436997.1";
chr10	27551884	chr10	HAVANA	exon	27551886	27552143	.	+	.	gene_id "ENSG00000238021.2"; transcript_id "ENST00000576034.1"; gene_type "pseudogene"; gene_status "KNOWN"; gene_name "ARMC4P1"; transcript_type "processed_transcript"; transcript_status "KNOWN"; transcript_name "ARMC4P1-002"; exon_number 2;  exon_id "ENSE00002650123.1";  level 2; tag "basic"; havana_gene "OTTHUMG00000017856.2"; havana_transcript "OTTHUMT00000436997.1";	distance:2
chr10	27551884	chr10	HAVANA	transcript	27551886	27577753	.	+	.	gene_id "ENSG00000238021.2"; transcript_id "ENST00000438905.2"; gene_type "pseudogene"; gene_status "KNOWN"; gene_name "ARMC4P1"; transcript_type "transcribed_unprocessed_pseudogene"; transcript_status "KNOWN"; transcript_name "ARMC4P1-001"; level 2; ont "PGO:0000005"; ont "PGO:0000019"; havana_gene "OTTHUMG00000017856.2"; havana_transcript "OTTHUMT00000047321.2";
chr10	27551884	chr10	HAVANA	exon	27551886	27552143	.	+	.	gene_id "ENSG00000238021.2"; transcript_id "ENST00000438905.2"; gene_type "pseudogene"; gene_status "KNOWN"; gene_name "ARMC4P1"; transcript_type "transcribed_unprocessed_pseudogene"; transcript_status "KNOWN"; transcript_name "ARMC4P1-001"; exon_number 1;  exon_id "ENSE00002650123.1";  level 2; ont "PGO:0000005"; ont "PGO:0000019"; havana_gene "OTTHUMG00000017856.2"; havana_transcript "OTTHUMT00000047321.2";	distance:2
chr3	151599255	chr3	HAVANA	gene	151469231	151645963	.	-	.	gene_id "ENSG00000242908.2"; transcript_id "ENSG00000242908.2"; gene_type "antisense"; gene_status "NOVEL"; gene_name "RP11-454C18.2"; transcript_type "antisense"; transcript_status "NOVEL"; transcript_name "RP11-454C18.2"; level 2; havana_gene "OTTHUMG00000159877.2";
chr3	151599255	chr3	HAVANA	transcript	151469231	151645956	.	-	.	gene_id "ENSG00000242908.2"; transcript_id "ENST00000483843.2"; gene_type "antisense"; gene_status "NOVEL"; gene_name "RP11-454C18.2"; transcript_type "antisense"; transcript_status "KNOWN"; transcript_name "RP11-454C18.2-001"; level 2; tag "basic"; havana_gene "OTTHUMG00000159877.2"; havana_transcript "OTTHUMT00000357888.2";
chr3	151599255	chr3	HAVANA	transcript	151469259	151645963	.	-	.	gene_id "ENSG00000242908.2"; transcript_id "ENST00000475855.1"; gene_type "antisense"; gene_status "NOVEL"; gene_name "RP11-454C18.2"; transcript_type "antisense"; transcript_status "KNOWN"; transcript_name "RP11-454C18.2-002"; level 2; tag "basic"; havana_gene "OTTHUMG00000159877.2"; havana_transcript "OTTHUMT00000357889.1";
chr3	151599255	chr3	HAVANA	gene	151591431	151602405	.	+	.	gene_id "ENSG00000198829.5"; transcript_id "ENSG00000198829.5"; gene_type "protein_coding"; gene_status "KNOWN"; gene_name "SUCNR1"; transcript_type "protein_coding"; transcript_status "KNOWN"; transcript_name "SUCNR1"; level 2; havana_gene "OTTHUMG00000159880.2";
chr3	151599255	chr3	HAVANA	transcript	151591431	151602405	.	+	.	gene_id "ENSG00000198829.5"; transcript_id "ENST00000362032.5"; gene_type "protein_coding"; gene_status "KNOWN"; gene_name "SUCNR1"; transcript_type "protein_coding"; transcript_status "KNOWN"; transcript_name "SUCNR1-001"; level 2; tag "basic"; tag "appris_principal"; tag "CCDS"; ccdsid "CCDS3162.1"; havana_gene "OTTHUMG00000159880.2"; havana_transcript "OTTHUMT00000357897.2";
chr3	151599255	chr3	HAVANA	exon	151598347	151602405	.	+	.	gene_id "ENSG00000198829.5"; transcript_id "ENST00000362032.5"; gene_type "protein_coding"; gene_status "KNOWN"; gene_name "SUCNR1"; transcript_type "protein_coding"; transcript_status "KNOWN"; transcript_name "SUCNR1-001"; exon_number 3;  exon_id "ENSE00001131718.8";  level 2; tag "basic"; tag "appris_principal"; tag "CCDS"; ccdsid "CCDS3162.1"; havana_gene "OTTHUMG00000159880.2"; havana_transcript "OTTHUMT00000357897.2";	distance:908
chr1	8938749	chr1	HAVANA	gene	8921061	8939308	.	-	.	gene_id "ENSG00000074800.9"; transcript_id "ENSG00000074800.9"; gene_type "protein_coding"; gene_status "KNOWN"; gene_name "ENO1"; transcript_type "protein_coding"; transcript_status "KNOWN"; transcript_name "ENO1"; level 2; havana_gene "OTTHUMG00000001773.3";
chr1	8938749	chr1	HAVANA	transcript	8921061	8938749	.	-	.	gene_id "ENSG00000074800.9"; transcript_id "ENST00000234590.4"; gene_type "protein_coding"; gene_status "KNOWN"; gene_name "ENO1"; transcript_type "protein_coding"; transcript_status "KNOWN"; transcript_name "ENO1-001"; level 2; tag "basic"; tag "appris_principal"; tag "CCDS"; ccdsid "CCDS97.1"; havana_gene "OTTHUMG00000001773.3"; havana_transcript "OTTHUMT00000004945.1";
chr1	8938749	chr1	HAVANA	exon	8938639	8938749	.	-	.	gene_id "ENSG00000074800.9"; transcript_id "ENST00000234590.4"; gene_type "protein_coding"; gene_status "KNOWN"; gene_name "ENO1"; transcript_type "protein_coding"; transcript_status "KNOWN"; transcript_name "ENO1-001"; exon_number 1;  exon_id "ENSE00001839322.1";  level 2; tag "basic"; tag "appris_principal"; tag "CCDS"; ccdsid "CCDS97.1"; havana_gene "OTTHUMG00000001773.3"; havana_transcript "OTTHUMT00000004945.1";	distance:0
chr1	8938749	chr1	HAVANA	UTR	8938639	8938749	.	-	.	gene_id "ENSG00000074800.9"; transcript_id "ENST00000234590.4"; gene_type "protein_coding"; gene_status "KNOWN"; gene_name "ENO1"; transcript_type "protein_coding"; transcript_status "KNOWN"; transcript_name "ENO1-001"; level 2; tag "basic"; tag "appris_principal"; tag "CCDS"; ccdsid "CCDS97.1"; havana_gene "OTTHUMG00000001773.3"; havana_transcript "OTTHUMT00000004945.1";
chr1	8938749	chr1	HAVANA	transcript	8930231	8938747	.	-	.	gene_id "ENSG00000074800.9"; transcript_id "ENST00000486051.1"; gene_type "protein_coding"; gene_status "KNOWN"; gene_name "ENO1"; transcript_type "retained_intron"; transcript_status "KNOWN"; transcript_name "ENO1-005"; level 2; havana_gene "OTTHUMG00000001773.3"; havana_transcript "OTTHUMT00000083601.1";
chr1	8938749	chr1	HAVANA	exon	8938639	8938747	.	-	.	gene_id "ENSG00000074800.9"; transcript_id "ENST00000486051.1"; gene_type "protein_coding"; gene_status "KNOWN"; gene_name "ENO1"; transcript_type "retained_intron"; transcript_status "KNOWN"; transcript_name "ENO1-005"; exon_number 1;  exon_id "ENSE00001887991.1";  level 2; havana_gene "OTTHUMG00000001773.3"; havana_transcript "OTTHUMT00000083601.1";	distance:2
chr1	8938749	chr1	HAVANA	transcript	8934915	8939308	.	-	.	gene_id "ENSG00000074800.9"; transcript_id "ENST00000489867.1"; gene_type "protein_coding"; gene_status "KNOWN"; gene_name "ENO1"; transcript_type "protein_coding"; transcript_status "KNOWN"; transcript_name "ENO1-008"; level 2; tag "mRNA_end_NF"; tag "cds_end_NF"; havana_gene "OTTHUMG00000001773.3"; havana_transcript "OTTHUMT00000083604.2";
chr1	8938749	chr1	HAVANA	exon	8938639	8939308	.	-	.	gene_id "ENSG00000074800.9"; transcript_id "ENST00000489867.1"; gene_type "protein_coding"; gene_status "KNOWN"; gene_name "ENO1"; transcript_type "protein_coding"; transcript_status "KNOWN"; transcript_name "ENO1-008"; exon_number 1;  exon_id "ENSE00001928990.1";  level 2; tag "mRNA_end_NF"; tag "cds_end_NF"; havana_gene "OTTHUMG00000001773.3"; havana_transcript "OTTHUMT00000083604.2";	distance:559
chr1	8938749	chr1	HAVANA	UTR	8938639	8939308	.	-	.	gene_id "ENSG00000074800.9"; transcript_id "ENST00000489867.1"; gene_type "protein_coding"; gene_status "KNOWN"; gene_name "ENO1"; transcript_type "protein_coding"; transcript_status "KNOWN"; transcript_name "ENO1-008"; level 2; tag "mRNA_end_NF"; tag "cds_end_NF"; havana_gene "OTTHUMG00000001773.3"; havana_transcript "OTTHUMT00000083604.2";
chr13	53039588	chr13	HAVANA	gene	53029564	53050763	.	+	.	gene_id "ENSG00000136108.10"; transcript_id "ENSG00000136108.10"; gene_type "protein_coding"; gene_status "KNOWN"; gene_name "CKAP2"; transcript_type "protein_coding"; transcript_status "KNOWN"; transcript_name "CKAP2"; level 1; havana_gene "OTTHUMG00000016967.6";
chr13	53039588	chr13	HAVANA	transcript	53029574	53039978	.	+	.	gene_id "ENSG00000136108.10"; transcript_id "ENST00000378034.3"; gene_type "protein_coding"; gene_status "KNOWN"; gene_name "CKAP2"; transcript_type "protein_coding"; transcript_status "KNOWN"; transcript_name "CKAP2-002"; level 2; tag "basic"; havana_gene "OTTHUMG00000016967.6"; havana_transcript "OTTHUMT00000045071.3";
chr13	53039588	chr13	HAVANA	exon	53039430	53039978	.	+	.	gene_id "ENSG00000136108.10"; transcript_id "ENST00000378034.3"; gene_type "protein_coding"; gene_status "KNOWN"; gene_name "CKAP2"; transcript_type "protein_coding"; transcript_status "KNOWN"; transcript_name "CKAP2-002"; exon_number 6;  exon_id "ENSE00001475977.2";  level 2; tag "basic"; havana_gene "OTTHUMG00000016967.6"; havana_transcript "OTTHUMT00000045071.3";	distance:390
chr13	53039588	chr13	HAVANA	gene	53029564	53050763	.	+	.	gene_id "ENSG00000136108.10"; transcript_id "ENSG00000136108.10"; gene_type "protein_coding"; gene_status "KNOWN"; gene_name "CKAP2"; transcript_type "protein_coding"; transcript_status "KNOWN"; transcript_name "CKAP2"; level 1; havana_gene "OTTHUMG00000016967.6";
chr13	53039588	chr13	HAVANA	transcript	53029574	53039978	.	+	.	gene_id "ENSG00000136108.10"; transcript_id "ENST00000378034.3"; gene_type "protein_coding"; gene_status "KNOWN"; gene_name "CKAP2"; transcript_type "protein_coding"; transcript_status "KNOWN"; transcript_name "CKAP2-002"; level 2; tag "basic"; havana_gene "OTTHUMG00000016967.6"; havana_transcript "OTTHUMT00000045071.3";
chr13	53039588	chr13	HAVANA	exon	53039430	53039978	.	+	.	gene_id "ENSG00000136108.10"; transcript_id "ENST00000378034.3"; gene_type "protein_coding"; gene_status "KNOWN"; gene_name "CKAP2"; transcript_type "protein_coding"; transcript_status "KNOWN"; transcript_name "CKAP2-002"; exon_number 6;  exon_id "ENSE00001475977.2";  level 2; tag "basic"; havana_gene "OTTHUMG00000016967.6"; havana_transcript "OTTHUMT00000045071.3";	distance:390
chr2	64819279	chr2	HAVANA	gene	64751465	64820139	.	+	.	gene_id "ENSG00000119844.10"; transcript_id "ENSG00000119844.10"; gene_type "protein_coding"; gene_status "KNOWN"; gene_name "AFTPH"; transcript_type "protein_coding"; transcript_status "KNOWN"; transcript_name "AFTPH"; level 2; tag "ncRNA_host"; havana_gene "OTTHUMG00000129539.2";
chr2	64819279	chr2	HAVANA	transcript	64751465	64820139	.	+	.	gene_id "ENSG00000119844.10"; transcript_id "ENST00000238856.4"; gene_type "protein_coding"; gene_status "KNOWN"; gene_name "AFTPH"; transcript_type "protein_coding"; transcript_status "KNOWN"; transcript_name "AFTPH-003"; level 2; tag "basic"; tag "appris_principal"; tag "CCDS"; ccdsid "CCDS1878.1"; havana_gene "OTTHUMG00000129539.2"; havana_transcript "OTTHUMT00000327302.1";
chr2	64819279	chr2	HAVANA	exon	64819019	64820139	.	+	.	gene_id "ENSG00000119844.10"; transcript_id "ENST00000238856.4"; gene_type "protein_coding"; gene_status "KNOWN"; gene_name "AFTPH"; transcript_type "protein_coding"; transcript_status "KNOWN"; transcript_name "AFTPH-003"; exon_number 9;  exon_id "ENSE00001867069.1";  level 2; tag "basic"; tag "appris_principal"; tag "CCDS"; ccdsid "CCDS1878.1"; havana_gene "OTTHUMG00000129539.2"; havana_transcript "OTTHUMT00000327302.1";	distance:260
chr13	53039588	chr13	HAVANA	gene	53029564	53050763	.	+	.	gene_id "ENSG00000136108.10"; transcript_id "ENSG00000136108.10"; gene_type "protein_coding"; gene_status "KNOWN"; gene_name "CKAP2"; transcript_type "protein_coding"; transcript_status "KNOWN"; transcript_name "CKAP2"; level 1; havana_gene "OTTHUMG00000016967.6";
chr13	53039588	chr13	HAVANA	transcript	53029574	53039978	.	+	.	gene_id "ENSG00000136108.10"; transcript_id "ENST00000378034.3"; gene_type "protein_coding"; gene_status "KNOWN"; gene_name "CKAP2"; transcript_type "protein_coding"; transcript_status "KNOWN"; transcript_name "CKAP2-002"; level 2; tag "basic"; havana_gene "OTTHUMG00000016967.6"; havana_transcript "OTTHUMT00000045071.3";
chr13	53039588	chr13	HAVANA	exon	53039430	53039978	.	+	.	gene_id "ENSG00000136108.10"; transcript_id "ENST00000378034.3"; gene_type "protein_coding"; gene_status "KNOWN"; gene_name "CKAP2"; transcript_type "protein_coding"; transcript_status "KNOWN"; transcript_name "CKAP2-002"; exon_number 6;  exon_id "ENSE00001475977.2";  level 2; tag "basic"; havana_gene "OTTHUMG00000016967.6"; havana_transcript "OTTHUMT00000045071.3";	distance:390
chr5	65108214	chr5	HAVANA	gene	65018023	65167553	.	+	.	gene_id "ENSG00000123213.18"; transcript_id "ENSG00000123213.18"; gene_type "protein_coding"; gene_status "KNOWN"; gene_name "NLN"; transcript_type "protein_coding"; transcript_status "KNOWN"; transcript_name "NLN"; level 1; havana_gene "OTTHUMG00000097803.5";
chr5	65108214	chr5	HAVANA	transcript	65018023	65125111	.	+	.	gene_id "ENSG00000123213.18"; transcript_id "ENST00000380985.5"; gene_type "protein_coding"; gene_status "KNOWN"; gene_name "NLN"; transcript_type "protein_coding"; transcript_status "KNOWN"; transcript_name "NLN-001"; level 2; tag "basic"; tag "appris_principal"; tag "CCDS"; ccdsid "CCDS3989.1"; havana_gene "OTTHUMG00000097803.5"; havana_transcript "OTTHUMT00000215060.1";
chr5	65108214	chr5	HAVANA	exon	65108082	65108218	.	+	.	gene_id "ENSG00000123213.18"; transcript_id "ENST00000380985.5"; gene_type "protein_coding"; gene_status "KNOWN"; gene_name "NLN"; transcript_type "protein_coding"; transcript_status "KNOWN"; transcript_name "NLN-001"; exon_number 12;  exon_id "ENSE00003662810.1";  level 2; tag "basic"; tag "appris_principal"; tag "CCDS"; ccdsid "CCDS3989.1"; havana_gene "OTTHUMG00000097803.5"; havana_transcript "OTTHUMT00000215060.1";	distance:4
chr11	28057589	chr11	HAVANA	gene	28042167	28129855	.	-	.	gene_id "ENSG00000121621.6"; transcript_id "ENSG00000121621.6"; gene_type "protein_coding"; gene_status "KNOWN"; gene_name "KIF18A"; transcript_type "protein_coding"; transcript_status "KNOWN"; transcript_name "KIF18A"; level 2; havana_gene "OTTHUMG00000166195.3";
chr11	28057589	chr11	HAVANA	transcript	28042167	28129855	.	-	.	gene_id "ENSG00000121621.6"; transcript_id "ENST00000263181.6"; gene_type "protein_coding"; gene_status "KNOWN"; gene_name "KIF18A"; transcript_type "protein_coding"; transcript_status "KNOWN"; transcript_name "KIF18A-001"; level 2; tag "basic"; tag "appris_principal"; tag "CCDS"; ccdsid "CCDS7867.1"; havana_gene "OTTHUMG00000166195.3"; havana_transcript "OTTHUMT00000388328.3";
chr5	96350724	chr5	HAVANA	gene	96271098	96373219	.	+	.	gene_id "ENSG00000113441.11"; transcript_id "ENSG00000113441.11"; gene_type "protein_coding"; gene_status "KNOWN"; gene_name "LNPEP"; transcript_type "protein_coding"; transcript_status "KNOWN"; transcript_name "LNPEP"; level 1; havana_gene "OTTHUMG00000128719.4";
chr5	96350724	chr5	HAVANA	transcript	96271168	96373219	.	+	.	gene_id "ENSG00000113441.11"; transcript_id "ENST00000231368.5"; gene_type "protein_coding"; gene_status "KNOWN"; gene_name "LNPEP"; transcript_type "protein_coding"; transcript_status "KNOWN"; transcript_name "LNPEP-001"; level 2; tag "basic"; tag "appris_principal"; tag "CCDS"; ccdsid "CCDS4087.1"; havana_gene "OTTHUMG00000128719.4"; havana_transcript "OTTHUMT00000250624.1";
chr5	96350724	chr5	HAVANA	exon	96350643	96350799	.	+	.	gene_id "ENSG00000113441.11"; transcript_id "ENST00000231368.5"; gene_type "protein_coding"; gene_status "KNOWN"; gene_name "LNPEP"; transcript_type "protein_coding"; transcript_status "KNOWN"; transcript_name "LNPEP-001"; exon_number 13;  exon_id "ENSE00001083383.1";  level 2; tag "basic"; tag "appris_principal"; tag "CCDS"; ccdsid "CCDS4087.1"; havana_gene "OTTHUMG00000128719.4"; havana_transcript "OTTHUMT00000250624.1";	distance:75
chr3	174495587	chr3	HAVANA	gene	174156363	175523428	.	+	.	gene_id "ENSG00000177694.10"; transcript_id "ENSG00000177694.10"; gene_type "protein_coding"; gene_status "KNOWN"; gene_name "NAALADL2"; transcript_type "protein_coding"; transcript_status "KNOWN"; transcript_name "NAALADL2"; level 2; tag "ncRNA_host"; havana_gene "OTTHUMG00000157120.3";
chr3	174495587	chr3	HAVANA	transcript	174158777	174814932	.	+	.	gene_id "ENSG00000177694.10"; transcript_id "ENST00000434257.1"; gene_type "protein_coding"; gene_status "KNOWN"; gene_name "NAALADL2"; transcript_type "protein_coding"; transcript_status "PUTATIVE"; transcript_name "NAALADL2-006"; level 2; tag "mRNA_end_NF"; tag "cds_end_NF"; havana_gene "OTTHUMG00000157120.3"; havana_transcript "OTTHUMT00000347395.1";
chr10	54075110	chr10	HAVANA	gene	54074056	54077802	.	+	.	gene_id "ENSG00000107984.5"; transcript_id "ENSG00000107984.5"; gene_type "protein_coding"; gene_status "KNOWN"; gene_name "DKK1"; transcript_type "protein_coding"; transcript_status "KNOWN"; transcript_name "DKK1"; level 2; havana_gene "OTTHUMG00000018247.1";
chr10	54075110	chr10	HAVANA	transcript	54074056	54077417	.	+	.	gene_id "ENSG00000107984.5"; transcript_id "ENST00000373970.3"; gene_type "protein_coding"; gene_status "KNOWN"; gene_name "DKK1"; transcript_type "protein_coding"; transcript_status "KNOWN"; transcript_name "DKK1-003"; level 2; tag "basic"; tag "appris_principal"; tag "CCDS"; ccdsid "CCDS7246.1"; havana_gene "OTTHUMG00000018247.1"; havana_transcript "OTTHUMT00000048100.1";
chr10	54075110	chr10	HAVANA	transcript	54074440	54076195	.	+	.	gene_id "ENSG00000107984.5"; transcript_id "ENST00000467359.1"; gene_type "protein_coding"; gene_status "KNOWN"; gene_name "DKK1"; transcript_type "processed_transcript"; transcript_status "KNOWN"; transcript_name "DKK1-004"; level 2; tag "basic"; havana_gene "OTTHUMG00000018247.1"; havana_transcript "OTTHUMT00000048101.1";
chr10	54075110	chr10	HAVANA	transcript	54074817	54077802	.	+	.	gene_id "ENSG00000107984.5"; transcript_id "ENST00000494277.1"; gene_type "protein_coding"; gene_status "KNOWN"; gene_name "DKK1"; transcript_type "processed_transcript"; transcript_status "KNOWN"; transcript_name "DKK1-002"; level 2; havana_gene "OTTHUMG00000018247.1"; havana_transcript "OTTHUMT00000048099.1";
chr10	54075110	chr10	HAVANA	transcript	54075012	54076661	.	+	.	gene_id "ENSG00000107984.5"; transcript_id "ENST00000476752.1"; gene_type "protein_coding"; gene_status "KNOWN"; gene_name "DKK1"; transcript_type "processed_transcript"; transcript_status "KNOWN"; transcript_name "DKK1-001"; level 2; havana_gene "OTTHUMG00000018247.1"; havana_transcript "OTTHUMT00000048098.1";
chr16	70192759	chr16	HAVANA	gene	70147529	70195203	.	+	.	gene_id "ENSG00000090857.9"; transcript_id "ENSG00000090857.9"; gene_type "protein_coding"; gene_status "KNOWN"; gene_name "PDPR"; transcript_type "protein_coding"; transcript_status "KNOWN"; transcript_name "PDPR"; level 2; havana_gene "OTTHUMG00000176963.2";
chr16	70192759	chr16	HAVANA	transcript	70147529	70195184	.	+	.	gene_id "ENSG00000090857.9"; transcript_id "ENST00000288050.4"; gene_type "protein_coding"; gene_status "KNOWN"; gene_name "PDPR"; transcript_type "protein_coding"; transcript_status "KNOWN"; transcript_name "PDPR-001"; level 2; tag "basic"; tag "appris_principal"; tag "CCDS"; ccdsid "CCDS45520.1"; havana_gene "OTTHUMG00000176963.2"; havana_transcript "OTTHUMT00000434502.1";
chr16	70192759	chr16	HAVANA	exon	70190378	70195184	.	+	.	gene_id "ENSG00000090857.9"; transcript_id "ENST00000288050.4"; gene_type "protein_coding"; gene_status "KNOWN"; gene_name "PDPR"; transcript_type "protein_coding"; transcript_status "KNOWN"; transcript_name "PDPR-001"; exon_number 19;  exon_id "ENSE00002612162.1";  level 2; tag "basic"; tag "appris_principal"; tag "CCDS"; ccdsid "CCDS45520.1"; havana_gene "OTTHUMG00000176963.2"; havana_transcript "OTTHUMT00000434502.1";	distance:2381
chr13	53039588	chr13	HAVANA	gene	53029564	53050763	.	+	.	gene_id "ENSG00000136108.10"; transcript_id "ENSG00000136108.10"; gene_type "protein_coding"; gene_status "KNOWN"; gene_name "CKAP2"; transcript_type "protein_coding"; transcript_status "KNOWN"; transcript_name "CKAP2"; level 1; havana_gene "OTTHUMG00000016967.6";
chr13	53039588	chr13	HAVANA	transcript	53029574	53039978	.	+	.	gene_id "ENSG00000136108.10"; transcript_id "ENST00000378034.3"; gene_type "protein_coding"; gene_status "KNOWN"; gene_name "CKAP2"; transcript_type "protein_coding"; transcript_status "KNOWN"; transcript_name "CKAP2-002"; level 2; tag "basic"; havana_gene "OTTHUMG00000016967.6"; havana_transcript "OTTHUMT00000045071.3";
chr13	53039588	chr13	HAVANA	exon	53039430	53039978	.	+	.	gene_id "ENSG00000136108.10"; transcript_id "ENST00000378034.3"; gene_type "protein_coding"; gene_status "KNOWN"; gene_name "CKAP2"; transcript_type "protein_coding"; transcript_status "KNOWN"; transcript_name "CKAP2-002"; exon_number 6;  exon_id "ENSE00001475977.2";  level 2; tag "basic"; havana_gene "OTTHUMG00000016967.6"; havana_transcript "OTTHUMT00000045071.3";	distance:390
chr4	89182268	chr4	HAVANA	gene	89178772	89205921	.	-	.	gene_id "ENSG00000163644.10"; transcript_id "ENSG00000163644.10"; gene_type "protein_coding"; gene_status "KNOWN"; gene_name "PPM1K"; transcript_type "protein_coding"; transcript_status "KNOWN"; transcript_name "PPM1K"; level 1; tag "ncRNA_host"; havana_gene "OTTHUMG00000130952.5";
chr4	89182268	chr4	HAVANA	transcript	89178772	89205888	.	-	.	gene_id "ENSG00000163644.10"; transcript_id "ENST00000608933.1"; gene_type "protein_coding"; gene_status "KNOWN"; gene_name "PPM1K"; transcript_type "protein_coding"; transcript_status "KNOWN"; transcript_name "PPM1K-001"; level 2; tag "basic"; tag "appris_principal"; tag "CCDS"; ccdsid "CCDS3629.1"; havana_gene "OTTHUMG00000130952.5"; havana_transcript "OTTHUMT00000253553.4";
chr4	89182268	chr4	HAVANA	exon	89178772	89183878	.	-	.	gene_id "ENSG00000163644.10"; transcript_id "ENST00000608933.1"; gene_type "protein_coding"; gene_status "KNOWN"; gene_name "PPM1K"; transcript_type "protein_coding"; transcript_status "KNOWN"; transcript_name "PPM1K-001"; exon_number 7;  exon_id "ENSE00003708574.1";  level 2; tag "basic"; tag "appris_principal"; tag "CCDS"; ccdsid "CCDS3629.1"; havana_gene "OTTHUMG00000130952.5"; havana_transcript "OTTHUMT00000253553.4";	distance:1610
chr7	5028808	chr7	HAVANA	gene	5013619	5080306	.	+	.	gene_id "ENSG00000196204.7"; transcript_id "ENSG00000196204.7"; gene_type "pseudogene"; gene_status "KNOWN"; gene_name "RNF216P1"; transcript_type "pseudogene"; transcript_status "KNOWN"; transcript_name "RNF216P1"; level 2; havana_gene "OTTHUMG00000151797.12";
chr7	5028808	chr7	HAVANA	transcript	5013619	5035153	.	+	.	gene_id "ENSG00000196204.7"; transcript_id "ENST00000406089.2"; gene_type "pseudogene"; gene_status "KNOWN"; gene_name "RNF216P1"; transcript_type "processed_transcript"; transcript_status "KNOWN"; transcript_name "RNF216P1-014"; level 2; havana_gene "OTTHUMG00000151797.12"; havana_transcript "OTTHUMT00000323963.2";
chr7	5028808	chr7	HAVANA	exon	5028694	5028808	.	+	.	gene_id "ENSG00000196204.7"; transcript_id "ENST00000406089.2"; gene_type "pseudogene"; gene_status "KNOWN"; gene_name "RNF216P1"; transcript_type "processed_transcript"; transcript_status "KNOWN"; transcript_name "RNF216P1-014"; exon_number 6;  exon_id "ENSE00002319879.1";  level 2; havana_gene "OTTHUMG00000151797.12"; havana_transcript "OTTHUMT00000323963.2";	distance:0
chr7	5028808	chr7	HAVANA	transcript	5013619	5037800	.	+	.	gene_id "ENSG00000196204.7"; transcript_id "ENST00000404404.1"; gene_type "pseudogene"; gene_status "KNOWN"; gene_name "RNF216P1"; transcript_type "transcribed_unprocessed_pseudogene"; transcript_status "KNOWN"; transcript_name "RNF216P1-001"; level 2; ont "PGO:0000005"; ont "PGO:0000019"; havana_gene "OTTHUMG00000151797.12"; havana_transcript "OTTHUMT00000323951.2";
chr7	5028808	chr7	HAVANA	exon	5028694	5028808	.	+	.	gene_id "ENSG00000196204.7"; transcript_id "ENST00000404404.1"; gene_type "pseudogene"; gene_status "KNOWN"; gene_name "RNF216P1"; transcript_type "transcribed_unprocessed_pseudogene"; transcript_status "KNOWN"; transcript_name "RNF216P1-001"; exon_number 6;  exon_id "ENSE00002319879.1";  level 2; ont "PGO:0000005"; ont "PGO:0000019"; havana_gene "OTTHUMG00000151797.12"; havana_transcript "OTTHUMT00000323951.2";	distance:0
chr7	5028808	chr7	HAVANA	transcript	5013647	5036524	.	+	.	gene_id "ENSG00000196204.7"; transcript_id "ENST00000477090.1"; gene_type "pseudogene"; gene_status "KNOWN"; gene_name "RNF216P1"; transcript_type "processed_transcript"; transcript_status "KNOWN"; transcript_name "RNF216P1-007"; level 2; havana_gene "OTTHUMG00000151797.12"; havana_transcript "OTTHUMT00000323964.1";
chr7	5028808	chr7	HAVANA	transcript	5013668	5037796	.	+	.	gene_id "ENSG00000196204.7"; transcript_id "ENST00000404006.1"; gene_type "pseudogene"; gene_status "KNOWN"; gene_name "RNF216P1"; transcript_type "processed_transcript"; transcript_status "KNOWN"; transcript_name "RNF216P1-003"; level 2; havana_gene "OTTHUMG00000151797.12"; havana_transcript "OTTHUMT00000323952.1";
chr7	5028808	chr7	HAVANA	exon	5028694	5028808	.	+	.	gene_id "ENSG00000196204.7"; transcript_id "ENST00000404006.1"; gene_type "pseudogene"; gene_status "KNOWN"; gene_name "RNF216P1"; transcript_type "processed_transcript"; transcript_status "KNOWN"; transcript_name "RNF216P1-003"; exon_number 5;  exon_id "ENSE00002319879.1";  level 2; havana_gene "OTTHUMG00000151797.12"; havana_transcript "OTTHUMT00000323952.1";	distance:0
chr7	5028808	chr7	HAVANA	transcript	5013681	5037083	.	+	.	gene_id "ENSG00000196204.7"; transcript_id "ENST00000403969.1"; gene_type "pseudogene"; gene_status "KNOWN"; gene_name "RNF216P1"; transcript_type "processed_transcript"; transcript_status "KNOWN"; transcript_name "RNF216P1-005"; level 2; havana_gene "OTTHUMG00000151797.12"; havana_transcript "OTTHUMT00000323954.1";
chr7	5028808	chr7	HAVANA	transcript	5013683	5080306	.	+	.	gene_id "ENSG00000196204.7"; transcript_id "ENST00000494947.1"; gene_type "pseudogene"; gene_status "KNOWN"; gene_name "RNF216P1"; transcript_type "processed_transcript"; transcript_status "KNOWN"; transcript_name "RNF216P1-006"; level 2; havana_gene "OTTHUMG00000151797.12"; havana_transcript "OTTHUMT00000323955.1";
chr7	5028808	chr7	ENSEMBL	transcript	5013713	5036849	.	+	.	gene_id "ENSG00000196204.7"; transcript_id "ENST00000360944.4"; gene_type "pseudogene"; gene_status "KNOWN"; gene_name "RNF216P1"; transcript_type "transcribed_unprocessed_pseudogene"; transcript_status "KNOWN"; transcript_name "RNF216P1-201"; level 3; havana_gene "OTTHUMG00000151797.12";
chr7	5028808	chr7	HAVANA	transcript	5015996	5036304	.	+	.	gene_id "ENSG00000196204.7"; transcript_id "ENST00000406608.2"; gene_type "pseudogene"; gene_status "KNOWN"; gene_name "RNF216P1"; transcript_type "processed_transcript"; transcript_status "KNOWN"; transcript_name "RNF216P1-012"; level 2; havana_gene "OTTHUMG00000151797.12"; havana_transcript "OTTHUMT00000323961.2";
chr7	5028808	chr7	HAVANA	exon	5028694	5028808	.	+	.	gene_id "ENSG00000196204.7"; transcript_id "ENST00000406608.2"; gene_type "pseudogene"; gene_status "KNOWN"; gene_name "RNF216P1"; transcript_type "processed_transcript"; transcript_status "KNOWN"; transcript_name "RNF216P1-012"; exon_number 4;  exon_id "ENSE00002319879.1";  level 2; havana_gene "OTTHUMG00000151797.12"; havana_transcript "OTTHUMT00000323961.2";	distance:0
chr7	5028808	chr7	HAVANA	transcript	5023326	5036750	.	+	.	gene_id "ENSG00000196204.7"; transcript_id "ENST00000405396.2"; gene_type "pseudogene"; gene_status "KNOWN"; gene_name "RNF216P1"; transcript_type "processed_transcript"; transcript_status "KNOWN"; transcript_name "RNF216P1-011"; level 2; havana_gene "OTTHUMG00000151797.12"; havana_transcript "OTTHUMT00000323960.2";
chr7	5028808	chr7	HAVANA	exon	5028665	5028808	.	+	.	gene_id "ENSG00000196204.7"; transcript_id "ENST00000405396.2"; gene_type "pseudogene"; gene_status "KNOWN"; gene_name "RNF216P1"; transcript_type "processed_transcript"; transcript_status "KNOWN"; transcript_name "RNF216P1-011"; exon_number 3;  exon_id "ENSE00001549237.1";  level 2; havana_gene "OTTHUMG00000151797.12"; havana_transcript "OTTHUMT00000323960.2";	distance:0
chr7	5028808	chr7	HAVANA	transcript	5024347	5036405	.	+	.	gene_id "ENSG00000196204.7"; transcript_id "ENST00000464479.1"; gene_type "pseudogene"; gene_status "KNOWN"; gene_name "RNF216P1"; transcript_type "processed_transcript"; transcript_status "KNOWN"; transcript_name "RNF216P1-010"; level 2; havana_gene "OTTHUMG00000151797.12"; havana_transcript "OTTHUMT00000323959.1";
chr7	5028808	chr7	HAVANA	transcript	5024539	5028999	.	+	.	gene_id "ENSG00000196204.7"; transcript_id "ENST00000466622.1"; gene_type "pseudogene"; gene_status "KNOWN"; gene_name "RNF216P1"; transcript_type "processed_transcript"; transcript_status "KNOWN"; transcript_name "RNF216P1-013"; level 2; havana_gene "OTTHUMG00000151797.12"; havana_transcript "OTTHUMT00000323962.1";
chr7	5028808	chr7	HAVANA	exon	5028694	5028999	.	+	.	gene_id "ENSG00000196204.7"; transcript_id "ENST00000466622.1"; gene_type "pseudogene"; gene_status "KNOWN"; gene_name "RNF216P1"; transcript_type "processed_transcript"; transcript_status "KNOWN"; transcript_name "RNF216P1-013"; exon_number 2;  exon_id "ENSE00001941319.1";  level 2; havana_gene "OTTHUMG00000151797.12"; havana_transcript "OTTHUMT00000323962.1";	distance:191
chr7	5028808	chr7	HAVANA	gene	5023349	5112852	.	+	.	gene_id "ENSG00000272968.1"; transcript_id "ENSG00000272968.1"; gene_type "protein_coding"; gene_status "KNOWN"; gene_name "RBAK-RBAKDN"; transcript_type "protein_coding"; transcript_status "KNOWN"; transcript_name "RBAK-RBAKDN"; level 2; havana_gene "OTTHUMG00000186010.2";
chr7	5028808	chr7	HAVANA	transcript	5023349	5112852	.	+	.	gene_id "ENSG00000272968.1"; transcript_id "ENST00000407184.1"; gene_type "protein_coding"; gene_status "KNOWN"; gene_name "RBAK-RBAKDN"; transcript_type "protein_coding"; transcript_status "KNOWN"; transcript_name "RBAK-RBAKDN-001"; level 2; tag "basic"; tag "appris_principal"; tag "readthrough_transcript"; havana_gene "OTTHUMG00000186010.2"; havana_transcript "OTTHUMT00000472007.1";
chr14	66083005	chr14	HAVANA	gene	65877310	66210839	.	+	.	gene_id "ENSG00000033170.12"; transcript_id "ENSG00000033170.12"; gene_type "protein_coding"; gene_status "KNOWN"; gene_name "FUT8"; transcript_type "protein_coding"; transcript_status "KNOWN"; transcript_name "FUT8"; level 1; tag "ncRNA_host"; havana_gene "OTTHUMG00000142818.2";
chr14	66083005	chr14	HAVANA	transcript	65877310	66210839	.	+	.	gene_id "ENSG00000033170.12"; transcript_id "ENST00000360689.5"; gene_type "protein_coding"; gene_status "KNOWN"; gene_name "FUT8"; transcript_type "protein_coding"; transcript_status "KNOWN"; transcript_name "FUT8-001"; level 2; tag "basic"; tag "appris_principal"; tag "CCDS"; ccdsid "CCDS9775.1"; havana_gene "OTTHUMG00000142818.2"; havana_transcript "OTTHUMT00000286406.1";
chr14	66083005	chr14	HAVANA	exon	66082929	66083091	.	+	.	gene_id "ENSG00000033170.12"; transcript_id "ENST00000360689.5"; gene_type "protein_coding"; gene_status "KNOWN"; gene_name "FUT8"; transcript_type "protein_coding"; transcript_status "KNOWN"; transcript_name "FUT8-001"; exon_number 5;  exon_id "ENSE00003576253.1";  level 2; tag "basic"; tag "appris_principal"; tag "CCDS"; ccdsid "CCDS9775.1"; havana_gene "OTTHUMG00000142818.2"; havana_transcript "OTTHUMT00000286406.1";	distance:86
chr14	66083005	chr14	HAVANA	CDS	66082929	66083091	.	+	2	gene_id "ENSG00000033170.12"; transcript_id "ENST00000360689.5"; gene_type "protein_coding"; gene_status "KNOWN"; gene_name "FUT8"; transcript_type "protein_coding"; transcript_status "KNOWN"; transcript_name "FUT8-001"; exon_number 5;  exon_id "ENSE00003576253.1";  level 2; tag "basic"; tag "appris_principal"; tag "CCDS"; ccdsid "CCDS9775.1"; havana_gene "OTTHUMG00000142818.2"; havana_transcript "OTTHUMT00000286406.1";
chr5	96350724	chr5	HAVANA	gene	96271098	96373219	.	+	.	gene_id "ENSG00000113441.11"; transcript_id "ENSG00000113441.11"; gene_type "protein_coding"; gene_status "KNOWN"; gene_name "LNPEP"; transcript_type "protein_coding"; transcript_status "KNOWN"; transcript_name "LNPEP"; level 1; havana_gene "OTTHUMG00000128719.4";
chr5	96350724	chr5	HAVANA	transcript	96271168	96373219	.	+	.	gene_id "ENSG00000113441.11"; transcript_id "ENST00000231368.5"; gene_type "protein_coding"; gene_status "KNOWN"; gene_name "LNPEP"; transcript_type "protein_coding"; transcript_status "KNOWN"; transcript_name "LNPEP-001"; level 2; tag "basic"; tag "appris_principal"; tag "CCDS"; ccdsid "CCDS4087.1"; havana_gene "OTTHUMG00000128719.4"; havana_transcript "OTTHUMT00000250624.1";
chr5	96350724	chr5	HAVANA	exon	96350643	96350799	.	+	.	gene_id "ENSG00000113441.11"; transcript_id "ENST00000231368.5"; gene_type "protein_coding"; gene_status "KNOWN"; gene_name "LNPEP"; transcript_type "protein_coding"; transcript_status "KNOWN"; transcript_name "LNPEP-001"; exon_number 13;  exon_id "ENSE00001083383.1";  level 2; tag "basic"; tag "appris_principal"; tag "CCDS"; ccdsid "CCDS4087.1"; havana_gene "OTTHUMG00000128719.4"; havana_transcript "OTTHUMT00000250624.1";	distance:75
chr17	75398218	chr17	HAVANA	gene	75276651	75496678	.	+	.	gene_id "ENSG00000184640.13"; transcript_id "ENSG00000184640.13"; gene_type "protein_coding"; gene_status "KNOWN"; gene_name "SEPT9"; transcript_type "protein_coding"; transcript_status "KNOWN"; transcript_name "SEPT9"; level 1; tag "ncRNA_host"; havana_gene "OTTHUMG00000177327.15";
chr17	75398218	chr17	HAVANA	transcript	75276651	75398484	.	+	.	gene_id "ENSG00000184640.13"; transcript_id "ENST00000589070.1"; gene_type "protein_coding"; gene_status "KNOWN"; gene_name "SEPT9"; transcript_type "protein_coding"; transcript_status "PUTATIVE"; transcript_name "SEPT9-024"; level 2; tag "mRNA_end_NF"; tag "cds_end_NF"; havana_gene "OTTHUMG00000177327.15"; havana_transcript "OTTHUMT00000436585.1";
chr17	75398218	chr17	HAVANA	exon	75398141	75398484	.	+	.	gene_id "ENSG00000184640.13"; transcript_id "ENST00000589070.1"; gene_type "protein_coding"; gene_status "KNOWN"; gene_name "SEPT9"; transcript_type "protein_coding"; transcript_status "PUTATIVE"; transcript_name "SEPT9-024"; exon_number 2;  exon_id "ENSE00002836556.1";  level 2; tag "mRNA_end_NF"; tag "cds_end_NF"; havana_gene "OTTHUMG00000177327.15"; havana_transcript "OTTHUMT00000436585.1";	distance:77
chr10	27551884	chr10	HAVANA	gene	27547691	27577753	.	+	.	gene_id "ENSG00000238021.2"; transcript_id "ENSG00000238021.2"; gene_type "pseudogene"; gene_status "KNOWN"; gene_name "ARMC4P1"; transcript_type "pseudogene"; transcript_status "KNOWN"; transcript_name "ARMC4P1"; level 2; havana_gene "OTTHUMG00000017856.2";
chr10	27551884	chr10	HAVANA	transcript	27547691	27577753	.	+	.	gene_id "ENSG00000238021.2"; transcript_id "ENST00000576034.1"; gene_type "pseudogene"; gene_status "KNOWN"; gene_name "ARMC4P1"; transcript_type "processed_transcript"; transcript_status "KNOWN"; transcript_name "ARMC4P1-002"; level 2; tag "basic"; havana_gene "OTTHUMG00000017856.2"; havana_transcript "OTTHUMT00000436997.1";
chr10	27551884	chr10	HAVANA	exon	27551886	27552143	.	+	.	gene_id "ENSG00000238021.2"; transcript_id "ENST00000576034.1"; gene_type "pseudogene"; gene_status "KNOWN"; gene_name "ARMC4P1"; transcript_type "processed_transcript"; transcript_status "KNOWN"; transcript_name "ARMC4P1-002"; exon_number 2;  exon_id "ENSE00002650123.1";  level 2; tag "basic"; havana_gene "OTTHUMG00000017856.2"; havana_transcript "OTTHUMT00000436997.1";	distance:2
chr10	27551884	chr10	HAVANA	transcript	27551886	27577753	.	+	.	gene_id "ENSG00000238021.2"; transcript_id "ENST00000438905.2"; gene_type "pseudogene"; gene_status "KNOWN"; gene_name "ARMC4P1"; transcript_type "transcribed_unprocessed_pseudogene"; transcript_status "KNOWN"; transcript_name "ARMC4P1-001"; level 2; ont "PGO:0000005"; ont "PGO:0000019"; havana_gene "OTTHUMG00000017856.2"; havana_transcript "OTTHUMT00000047321.2";
chr10	27551884	chr10	HAVANA	exon	27551886	27552143	.	+	.	gene_id "ENSG00000238021.2"; transcript_id "ENST00000438905.2"; gene_type "pseudogene"; gene_status "KNOWN"; gene_name "ARMC4P1"; transcript_type "transcribed_unprocessed_pseudogene"; transcript_status "KNOWN"; transcript_name "ARMC4P1-001"; exon_number 1;  exon_id "ENSE00002650123.1";  level 2; ont "PGO:0000005"; ont "PGO:0000019"; havana_gene "OTTHUMG00000017856.2"; havana_transcript "OTTHUMT00000047321.2";	distance:2
chr5	96350724	chr5	HAVANA	gene	96271098	96373219	.	+	.	gene_id "ENSG00000113441.11"; transcript_id "ENSG00000113441.11"; gene_type "protein_coding"; gene_status "KNOWN"; gene_name "LNPEP"; transcript_type "protein_coding"; transcript_status "KNOWN"; transcript_name "LNPEP"; level 1; havana_gene "OTTHUMG00000128719.4";
chr5	96350724	chr5	HAVANA	transcript	96271168	96373219	.	+	.	gene_id "ENSG00000113441.11"; transcript_id "ENST00000231368.5"; gene_type "protein_coding"; gene_status "KNOWN"; gene_name "LNPEP"; transcript_type "protein_coding"; transcript_status "KNOWN"; transcript_name "LNPEP-001"; level 2; tag "basic"; tag "appris_principal"; tag "CCDS"; ccdsid "CCDS4087.1"; havana_gene "OTTHUMG00000128719.4"; havana_transcript "OTTHUMT00000250624.1";
chr5	96350724	chr5	HAVANA	exon	96350643	96350799	.	+	.	gene_id "ENSG00000113441.11"; transcript_id "ENST00000231368.5"; gene_type "protein_coding"; gene_status "KNOWN"; gene_name "LNPEP"; transcript_type "protein_coding"; transcript_status "KNOWN"; transcript_name "LNPEP-001"; exon_number 13;  exon_id "ENSE00001083383.1";  level 2; tag "basic"; tag "appris_principal"; tag "CCDS"; ccdsid "CCDS4087.1"; havana_gene "OTTHUMG00000128719.4"; havana_transcript "OTTHUMT00000250624.1";	distance:75
chr10	27551884	chr10	HAVANA	gene	27547691	27577753	.	+	.	gene_id "ENSG00000238021.2"; transcript_id "ENSG00000238021.2"; gene_type "pseudogene"; gene_status "KNOWN"; gene_name "ARMC4P1"; transcript_type "pseudogene"; transcript_status "KNOWN"; transcript_name "ARMC4P1"; level 2; havana_gene "OTTHUMG00000017856.2";
chr10	27551884	chr10	HAVANA	transcript	27547691	27577753	.	+	.	gene_id "ENSG00000238021.2"; transcript_id "ENST00000576034.1"; gene_type "pseudogene"; gene_status "KNOWN"; gene_name "ARMC4P1"; transcript_type "processed_transcript"; transcript_status "KNOWN"; transcript_name "ARMC4P1-002"; level 2; tag "basic"; havana_gene "OTTHUMG00000017856.2"; havana_transcript "OTTHUMT00000436997.1";
chr10	27551884	chr10	HAVANA	exon	27551886	27552143	.	+	.	gene_id "ENSG00000238021.2"; transcript_id "ENST00000576034.1"; gene_type "pseudogene"; gene_status "KNOWN"; gene_name "ARMC4P1"; transcript_type "processed_transcript"; transcript_status "KNOWN"; transcript_name "ARMC4P1-002"; exon_number 2;  exon_id "ENSE00002650123.1";  level 2; tag "basic"; havana_gene "OTTHUMG00000017856.2"; havana_transcript "OTTHUMT00000436997.1";	distance:2
chr10	27551884	chr10	HAVANA	transcript	27551886	27577753	.	+	.	gene_id "ENSG00000238021.2"; transcript_id "ENST00000438905.2"; gene_type "pseudogene"; gene_status "KNOWN"; gene_name "ARMC4P1"; transcript_type "transcribed_unprocessed_pseudogene"; transcript_status "KNOWN"; transcript_name "ARMC4P1-001"; level 2; ont "PGO:0000005"; ont "PGO:0000019"; havana_gene "OTTHUMG00000017856.2"; havana_transcript "OTTHUMT00000047321.2";
chr10	27551884	chr10	HAVANA	exon	27551886	27552143	.	+	.	gene_id "ENSG00000238021.2"; transcript_id "ENST00000438905.2"; gene_type "pseudogene"; gene_status "KNOWN"; gene_name "ARMC4P1"; transcript_type "transcribed_unprocessed_pseudogene"; transcript_status "KNOWN"; transcript_name "ARMC4P1-001"; exon_number 1;  exon_id "ENSE00002650123.1";  level 2; ont "PGO:0000005"; ont "PGO:0000019"; havana_gene "OTTHUMG00000017856.2"; havana_transcript "OTTHUMT00000047321.2";	distance:2
chr5	151042680	chr5	HAVANA	gene	151040657	151066726	.	-	.	gene_id "ENSG00000113140.6"; transcript_id "ENSG00000113140.6"; gene_type "protein_coding"; gene_status "KNOWN"; gene_name "SPARC"; transcript_type "protein_coding"; transcript_status "KNOWN"; transcript_name "SPARC"; level 1; havana_gene "OTTHUMG00000130122.3";
chr5	151042680	chr5	HAVANA	transcript	151040657	151066726	.	-	.	gene_id "ENSG00000113140.6"; transcript_id "ENST00000231061.4"; gene_type "protein_coding"; gene_status "KNOWN"; gene_name "SPARC"; transcript_type "protein_coding"; transcript_status "KNOWN"; transcript_name "SPARC-001"; level 2; tag "basic"; tag "appris_principal"; tag "CCDS"; ccdsid "CCDS4318.1"; havana_gene "OTTHUMG00000130122.3"; havana_transcript "OTTHUMT00000252430.1";
chr5	151042680	chr5	HAVANA	exon	151040657	151043160	.	-	.	gene_id "ENSG00000113140.6"; transcript_id "ENST00000231061.4"; gene_type "protein_coding"; gene_status "KNOWN"; gene_name "SPARC"; transcript_type "protein_coding"; transcript_status "KNOWN"; transcript_name "SPARC-001"; exon_number 10;  exon_id "ENSE00001023043.8";  level 2; tag "basic"; tag "appris_principal"; tag "CCDS"; ccdsid "CCDS4318.1"; havana_gene "OTTHUMG00000130122.3"; havana_transcript "OTTHUMT00000252430.1";	distance:480
chr4	120417697	chr4	HAVANA	gene	120375946	120473180	.	+	.	gene_id "ENSG00000245958.2"; transcript_id "ENSG00000245958.2"; gene_type "pseudogene"; gene_status "KNOWN"; gene_name "RP11-33B1.1"; transcript_type "pseudogene"; transcript_status "KNOWN"; transcript_name "RP11-33B1.1"; level 2; havana_gene "OTTHUMG00000160571.3";
chr4	120417697	chr4	HAVANA	transcript	120375975	120419058	.	+	.	gene_id "ENSG00000245958.2"; transcript_id "ENST00000510011.1"; gene_type "pseudogene"; gene_status "KNOWN"; gene_name "RP11-33B1.1"; transcript_type "processed_transcript"; transcript_status "KNOWN"; transcript_name "RP11-33B1.1-003"; level 2; havana_gene "OTTHUMG00000160571.3"; havana_transcript "OTTHUMT00000361202.1";
chr4	120417697	chr4	HAVANA	transcript	120409798	120473179	.	+	.	gene_id "ENSG00000245958.2"; transcript_id "ENST00000498873.1"; gene_type "pseudogene"; gene_status "KNOWN"; gene_name "RP11-33B1.1"; transcript_type "processed_transcript"; transcript_status "KNOWN"; transcript_name "RP11-33B1.1-006"; level 2; tag "basic"; havana_gene "OTTHUMG00000160571.3"; havana_transcript "OTTHUMT00000365383.1";
chr4	120417697	chr4	HAVANA	transcript	120415581	120440721	.	+	.	gene_id "ENSG00000245958.2"; transcript_id "ENST00000510844.1"; gene_type "pseudogene"; gene_status "KNOWN"; gene_name "RP11-33B1.1"; transcript_type "processed_transcript"; transcript_status "KNOWN"; transcript_name "RP11-33B1.1-013"; level 2; havana_gene "OTTHUMG00000160571.3"; havana_transcript "OTTHUMT00000365397.1";
chr4	120417697	chr4	HAVANA	transcript	120415620	120419182	.	+	.	gene_id "ENSG00000245958.2"; transcript_id "ENST00000506451.1"; gene_type "pseudogene"; gene_status "KNOWN"; gene_name "RP11-33B1.1"; transcript_type "processed_transcript"; transcript_status "KNOWN"; transcript_name "RP11-33B1.1-007"; level 2; havana_gene "OTTHUMG00000160571.3"; havana_transcript "OTTHUMT00000365384.1";
chr4	120417697	chr4	HAVANA	transcript	120415641	120421434	.	+	.	gene_id "ENSG00000245958.2"; transcript_id "ENST00000502760.1"; gene_type "pseudogene"; gene_status "KNOWN"; gene_name "RP11-33B1.1"; transcript_type "processed_transcript"; transcript_status "KNOWN"; transcript_name "RP11-33B1.1-008"; level 2; havana_gene "OTTHUMG00000160571.3"; havana_transcript "OTTHUMT00000365385.1";
chr4	120417697	chr4	HAVANA	gene	120415550	120550146	.	-	.	gene_id "ENSG00000138735.11"; transcript_id "ENSG00000138735.11"; gene_type "protein_coding"; gene_status "KNOWN"; gene_name "PDE5A"; transcript_type "protein_coding"; transcript_status "KNOWN"; transcript_name "PDE5A"; level 2; havana_gene "OTTHUMG00000132971.5";
chr4	120417697	chr4	HAVANA	transcript	120415550	120550146	.	-	.	gene_id "ENSG00000138735.11"; transcript_id "ENST00000354960.3"; gene_type "protein_coding"; gene_status "KNOWN"; gene_name "PDE5A"; transcript_type "protein_coding"; transcript_status "KNOWN"; transcript_name "PDE5A-001"; level 2; tag "basic"; tag "CCDS"; ccdsid "CCDS3713.1"; havana_gene "OTTHUMG00000132971.5"; havana_transcript "OTTHUMT00000256529.1";
chr4	120417697	chr4	HAVANA	exon	120415550	120419893	.	-	.	gene_id "ENSG00000138735.11"; transcript_id "ENST00000354960.3"; gene_type "protein_coding"; gene_status "KNOWN"; gene_name "PDE5A"; transcript_type "protein_coding"; transcript_status "KNOWN"; transcript_name "PDE5A-001"; exon_number 21;  exon_id "ENSE00001890486.1";  level 2; tag "basic"; tag "CCDS"; ccdsid "CCDS3713.1"; havana_gene "OTTHUMG00000132971.5"; havana_transcript "OTTHUMT00000256529.1";	distance:2196
chr5	151042680	chr5	HAVANA	gene	151040657	151066726	.	-	.	gene_id "ENSG00000113140.6"; transcript_id "ENSG00000113140.6"; gene_type "protein_coding"; gene_status "KNOWN"; gene_name "SPARC"; transcript_type "protein_coding"; transcript_status "KNOWN"; transcript_name "SPARC"; level 1; havana_gene "OTTHUMG00000130122.3";
chr5	151042680	chr5	HAVANA	transcript	151040657	151066726	.	-	.	gene_id "ENSG00000113140.6"; transcript_id "ENST00000231061.4"; gene_type "protein_coding"; gene_status "KNOWN"; gene_name "SPARC"; transcript_type "protein_coding"; transcript_status "KNOWN"; transcript_name "SPARC-001"; level 2; tag "basic"; tag "appris_principal"; tag "CCDS"; ccdsid "CCDS4318.1"; havana_gene "OTTHUMG00000130122.3"; havana_transcript "OTTHUMT00000252430.1";
chr5	151042680	chr5	HAVANA	exon	151040657	151043160	.	-	.	gene_id "ENSG00000113140.6"; transcript_id "ENST00000231061.4"; gene_type "protein_coding"; gene_status "KNOWN"; gene_name "SPARC"; transcript_type "protein_coding"; transcript_status "KNOWN"; transcript_name "SPARC-001"; exon_number 10;  exon_id "ENSE00001023043.8";  level 2; tag "basic"; tag "appris_principal"; tag "CCDS"; ccdsid "CCDS4318.1"; havana_gene "OTTHUMG00000130122.3"; havana_transcript "OTTHUMT00000252430.1";	distance:480
chr5	96350724	chr5	HAVANA	gene	96271098	96373219	.	+	.	gene_id "ENSG00000113441.11"; transcript_id "ENSG00000113441.11"; gene_type "protein_coding"; gene_status "KNOWN"; gene_name "LNPEP"; transcript_type "protein_coding"; transcript_status "KNOWN"; transcript_name "LNPEP"; level 1; havana_gene "OTTHUMG00000128719.4";
chr5	96350724	chr5	HAVANA	transcript	96271168	96373219	.	+	.	gene_id "ENSG00000113441.11"; transcript_id "ENST00000231368.5"; gene_type "protein_coding"; gene_status "KNOWN"; gene_name "LNPEP"; transcript_type "protein_coding"; transcript_status "KNOWN"; transcript_name "LNPEP-001"; level 2; tag "basic"; tag "appris_principal"; tag "CCDS"; ccdsid "CCDS4087.1"; havana_gene "OTTHUMG00000128719.4"; havana_transcript "OTTHUMT00000250624.1";
chr5	96350724	chr5	HAVANA	exon	96350643	96350799	.	+	.	gene_id "ENSG00000113441.11"; transcript_id "ENST00000231368.5"; gene_type "protein_coding"; gene_status "KNOWN"; gene_name "LNPEP"; transcript_type "protein_coding"; transcript_status "KNOWN"; transcript_name "LNPEP-001"; exon_number 13;  exon_id "ENSE00001083383.1";  level 2; tag "basic"; tag "appris_principal"; tag "CCDS"; ccdsid "CCDS4087.1"; havana_gene "OTTHUMG00000128719.4"; havana_transcript "OTTHUMT00000250624.1";	distance:75
chr5	65108214	chr5	HAVANA	gene	65018023	65167553	.	+	.	gene_id "ENSG00000123213.18"; transcript_id "ENSG00000123213.18"; gene_type "protein_coding"; gene_status "KNOWN"; gene_name "NLN"; transcript_type "protein_coding"; transcript_status "KNOWN"; transcript_name "NLN"; level 1; havana_gene "OTTHUMG00000097803.5";
chr5	65108214	chr5	HAVANA	transcript	65018023	65125111	.	+	.	gene_id "ENSG00000123213.18"; transcript_id "ENST00000380985.5"; gene_type "protein_coding"; gene_status "KNOWN"; gene_name "NLN"; transcript_type "protein_coding"; transcript_status "KNOWN"; transcript_name "NLN-001"; level 2; tag "basic"; tag "appris_principal"; tag "CCDS"; ccdsid "CCDS3989.1"; havana_gene "OTTHUMG00000097803.5"; havana_transcript "OTTHUMT00000215060.1";
chr5	65108214	chr5	HAVANA	exon	65108082	65108218	.	+	.	gene_id "ENSG00000123213.18"; transcript_id "ENST00000380985.5"; gene_type "protein_coding"; gene_status "KNOWN"; gene_name "NLN"; transcript_type "protein_coding"; transcript_status "KNOWN"; transcript_name "NLN-001"; exon_number 12;  exon_id "ENSE00003662810.1";  level 2; tag "basic"; tag "appris_principal"; tag "CCDS"; ccdsid "CCDS3989.1"; havana_gene "OTTHUMG00000097803.5"; havana_transcript "OTTHUMT00000215060.1";	distance:4
chr16	66653811	chr16	HAVANA	gene	66648653	66730610	.	-	.	gene_id "ENSG00000183723.8"; transcript_id "ENSG00000183723.8"; gene_type "protein_coding"; gene_status "KNOWN"; gene_name "CMTM4"; transcript_type "protein_coding"; transcript_status "KNOWN"; transcript_name "CMTM4"; level 2; havana_gene "OTTHUMG00000137500.4";
chr16	66653811	chr16	HAVANA	transcript	66648653	66655678	.	-	.	gene_id "ENSG00000183723.8"; transcript_id "ENST00000581487.1"; gene_type "protein_coding"; gene_status "KNOWN"; gene_name "CMTM4"; transcript_type "retained_intron"; transcript_status "KNOWN"; transcript_name "CMTM4-005"; level 2; havana_gene "OTTHUMG00000137500.4"; havana_transcript "OTTHUMT00000441530.1";
chr16	66653811	chr16	HAVANA	exon	66648653	66655678	.	-	.	gene_id "ENSG00000183723.8"; transcript_id "ENST00000581487.1"; gene_type "protein_coding"; gene_status "KNOWN"; gene_name "CMTM4"; transcript_type "retained_intron"; transcript_status "KNOWN"; transcript_name "CMTM4-005"; exon_number 1;  exon_id "ENSE00002715295.1";  level 2; havana_gene "OTTHUMG00000137500.4"; havana_transcript "OTTHUMT00000441530.1";	distance:1867
chrX	30744968	chrX	HAVANA	gene	30671476	30748725	.	+	.	gene_id "ENSG00000198814.8"; transcript_id "ENSG00000198814.8"; gene_type "protein_coding"; gene_status "KNOWN"; gene_name "GK"; transcript_type "protein_coding"; transcript_status "KNOWN"; transcript_name "GK"; level 1; havana_gene "OTTHUMG00000021328.2";
chrX	30744968	chrX	HAVANA	transcript	30671476	30748725	.	+	.	gene_id "ENSG00000198814.8"; transcript_id "ENST00000378946.3"; gene_type "protein_coding"; gene_status "KNOWN"; gene_name "GK"; transcript_type "protein_coding"; transcript_status "KNOWN"; transcript_name "GK-003"; level 2; tag "basic"; tag "CCDS"; ccdsid "CCDS14225.1"; havana_gene "OTTHUMG00000021328.2"; havana_transcript "OTTHUMT00000056169.2";
chrX	30744968	chrX	HAVANA	transcript	30671476	30748725	.	+	.	gene_id "ENSG00000198814.8"; transcript_id "ENST00000378943.3"; gene_type "protein_coding"; gene_status "KNOWN"; gene_name "GK"; transcript_type "protein_coding"; transcript_status "KNOWN"; transcript_name "GK-004"; level 2; tag "basic"; tag "appris_principal"; tag "CCDS"; ccdsid "CCDS48090.1"; havana_gene "OTTHUMG00000021328.2"; havana_transcript "OTTHUMT00000056170.1";
chrX	30744968	chrX	HAVANA	transcript	30671595	30747287	.	+	.	gene_id "ENSG00000198814.8"; transcript_id "ENST00000378945.3"; gene_type "protein_coding"; gene_status "KNOWN"; gene_name "GK"; transcript_type "protein_coding"; transcript_status "KNOWN"; transcript_name "GK-009"; level 2; tag "basic"; tag "CCDS"; ccdsid "CCDS35224.1"; havana_gene "OTTHUMG00000021328.2"; havana_transcript "OTTHUMT00000355358.1";
chrX	30744968	chrX	HAVANA	transcript	30671606	30747366	.	+	.	gene_id "ENSG00000198814.8"; transcript_id "ENST00000481024.1"; gene_type "protein_coding"; gene_status "KNOWN"; gene_name "GK"; transcript_type "nonsense_mediated_decay"; transcript_status "KNOWN"; transcript_name "GK-007"; level 2; havana_gene "OTTHUMG00000021328.2"; havana_transcript "OTTHUMT00000355356.1";
chrX	30744968	chrX	ENSEMBL	transcript	30671606	30747366	.	+	.	gene_id "ENSG00000198814.8"; transcript_id "ENST00000427190.1"; gene_type "protein_coding"; gene_status "KNOWN"; gene_name "GK"; transcript_type "protein_coding"; transcript_status "KNOWN"; transcript_name "GK-201"; level 3; tag "basic"; havana_gene "OTTHUMG00000021328.2";
chr5	65108214	chr5	HAVANA	gene	65018023	65167553	.	+	.	gene_id "ENSG00000123213.18"; transcript_id "ENSG00000123213.18"; gene_type "protein_coding"; gene_status "KNOWN"; gene_name "NLN"; transcript_type "protein_coding"; transcript_status "KNOWN"; transcript_name "NLN"; level 1; havana_gene "OTTHUMG00000097803.5";
chr5	65108214	chr5	HAVANA	transcript	65018023	65125111	.	+	.	gene_id "ENSG00000123213.18"; transcript_id "ENST00000380985.5"; gene_type "protein_coding"; gene_status "KNOWN"; gene_name "NLN"; transcript_type "protein_coding"; transcript_status "KNOWN"; transcript_name "NLN-001"; level 2; tag "basic"; tag "appris_principal"; tag "CCDS"; ccdsid "CCDS3989.1"; havana_gene "OTTHUMG00000097803.5"; havana_transcript "OTTHUMT00000215060.1";
chr5	65108214	chr5	HAVANA	exon	65108082	65108218	.	+	.	gene_id "ENSG00000123213.18"; transcript_id "ENST00000380985.5"; gene_type "protein_coding"; gene_status "KNOWN"; gene_name "NLN"; transcript_type "protein_coding"; transcript_status "KNOWN"; transcript_name "NLN-001"; exon_number 12;  exon_id "ENSE00003662810.1";  level 2; tag "basic"; tag "appris_principal"; tag "CCDS"; ccdsid "CCDS3989.1"; havana_gene "OTTHUMG00000097803.5"; havana_transcript "OTTHUMT00000215060.1";	distance:4
chr10	62553644	chr10	HAVANA	gene	62538089	62554610	.	+	.	gene_id "ENSG00000170312.11"; transcript_id "ENSG00000170312.11"; gene_type "protein_coding"; gene_status "KNOWN"; gene_name "CDK1"; transcript_type "protein_coding"; transcript_status "KNOWN"; transcript_name "CDK1"; level 2; havana_gene "OTTHUMG00000018290.4";
chr10	62553644	chr10	HAVANA	transcript	62538212	62554610	.	+	.	gene_id "ENSG00000170312.11"; transcript_id "ENST00000395284.3"; gene_type "protein_coding"; gene_status "KNOWN"; gene_name "CDK1"; transcript_type "protein_coding"; transcript_status "KNOWN"; transcript_name "CDK1-007"; level 2; tag "not_organism_supported"; tag "basic"; tag "appris_candidate_longest"; tag "CCDS"; ccdsid "CCDS44408.1"; havana_gene "OTTHUMG00000018290.4"; havana_transcript "OTTHUMT00000048211.2";
chr10	62553644	chr10	HAVANA	exon	62553635	62554610	.	+	.	gene_id "ENSG00000170312.11"; transcript_id "ENST00000395284.3"; gene_type "protein_coding"; gene_status "KNOWN"; gene_name "CDK1"; transcript_type "protein_coding"; transcript_status "KNOWN"; transcript_name "CDK1-007"; exon_number 8;  exon_id "ENSE00001461632.1";  level 2; tag "not_organism_supported"; tag "basic"; tag "appris_candidate_longest"; tag "CCDS"; ccdsid "CCDS44408.1"; havana_gene "OTTHUMG00000018290.4"; havana_transcript "OTTHUMT00000048211.2";	distance:9
chr10	62553644	chr10	HAVANA	gene	62538089	62554610	.	+	.	gene_id "ENSG00000170312.11"; transcript_id "ENSG00000170312.11"; gene_type "protein_coding"; gene_status "KNOWN"; gene_name "CDK1"; transcript_type "protein_coding"; transcript_status "KNOWN"; transcript_name "CDK1"; level 2; havana_gene "OTTHUMG00000018290.4";
chr10	62553644	chr10	HAVANA	transcript	62538212	62554610	.	+	.	gene_id "ENSG00000170312.11"; transcript_id "ENST00000395284.3"; gene_type "protein_coding"; gene_status "KNOWN"; gene_name "CDK1"; transcript_type "protein_coding"; transcript_status "KNOWN"; transcript_name "CDK1-007"; level 2; tag "not_organism_supported"; tag "basic"; tag "appris_candidate_longest"; tag "CCDS"; ccdsid "CCDS44408.1"; havana_gene "OTTHUMG00000018290.4"; havana_transcript "OTTHUMT00000048211.2";
chr10	62553644	chr10	HAVANA	exon	62553635	62554610	.	+	.	gene_id "ENSG00000170312.11"; transcript_id "ENST00000395284.3"; gene_type "protein_coding"; gene_status "KNOWN"; gene_name "CDK1"; transcript_type "protein_coding"; transcript_status "KNOWN"; transcript_name "CDK1-007"; exon_number 8;  exon_id "ENSE00001461632.1";  level 2; tag "not_organism_supported"; tag "basic"; tag "appris_candidate_longest"; tag "CCDS"; ccdsid "CCDS44408.1"; havana_gene "OTTHUMG00000018290.4"; havana_transcript "OTTHUMT00000048211.2";	distance:9
chr2	191798693	chr2	HAVANA	gene	191745553	191830278	.	+	.	gene_id "ENSG00000115419.8"; transcript_id "ENSG00000115419.8"; gene_type "protein_coding"; gene_status "KNOWN"; gene_name "GLS"; transcript_type "protein_coding"; transcript_status "KNOWN"; transcript_name "GLS"; level 1; havana_gene "OTTHUMG00000132701.3";
chr2	191798693	chr2	HAVANA	transcript	191745553	191830278	.	+	.	gene_id "ENSG00000115419.8"; transcript_id "ENST00000320717.3"; gene_type "protein_coding"; gene_status "KNOWN"; gene_name "GLS"; transcript_type "protein_coding"; transcript_status "KNOWN"; transcript_name "GLS-001"; level 2; tag "basic"; tag "appris_principal"; tag "CCDS"; ccdsid "CCDS2308.1"; havana_gene "OTTHUMG00000132701.3"; havana_transcript "OTTHUMT00000255999.2";
chr2	191798693	chr2	HAVANA	transcript	191745560	191800015	.	+	.	gene_id "ENSG00000115419.8"; transcript_id "ENST00000338435.4"; gene_type "protein_coding"; gene_status "KNOWN"; gene_name "GLS"; transcript_type "protein_coding"; transcript_status "KNOWN"; transcript_name "GLS-002"; level 2; tag "basic"; tag "CCDS"; ccdsid "CCDS58744.1"; havana_gene "OTTHUMG00000132701.3"; havana_transcript "OTTHUMT00000335598.1";
chr2	191798693	chr2	HAVANA	exon	191797442	191800015	.	+	.	gene_id "ENSG00000115419.8"; transcript_id "ENST00000338435.4"; gene_type "protein_coding"; gene_status "KNOWN"; gene_name "GLS"; transcript_type "protein_coding"; transcript_status "KNOWN"; transcript_name "GLS-002"; exon_number 15;  exon_id "ENSE00001945485.1";  level 2; tag "basic"; tag "CCDS"; ccdsid "CCDS58744.1"; havana_gene "OTTHUMG00000132701.3"; havana_transcript "OTTHUMT00000335598.1";	distance:1251
chr5	54579539	chr5	HAVANA	gene	54529762	54591029	.	+	.	gene_id "ENSG00000251307.1"; transcript_id "ENSG00000251307.1"; gene_type "antisense"; gene_status "NOVEL"; gene_name "RP11-506H20.1"; transcript_type "antisense"; transcript_status "NOVEL"; transcript_name "RP11-506H20.1"; level 2; havana_gene "OTTHUMG00000162314.1";
chr5	54579539	chr5	HAVANA	transcript	54529762	54591029	.	+	.	gene_id "ENSG00000251307.1"; transcript_id "ENST00000506435.1"; gene_type "antisense"; gene_status "NOVEL"; gene_name "RP11-506H20.1"; transcript_type "antisense"; transcript_status "KNOWN"; transcript_name "RP11-506H20.1-001"; level 2; tag "basic"; havana_gene "OTTHUMG00000162314.1"; havana_transcript "OTTHUMT00000368540.1";
chr5	54579539	chr5	HAVANA	gene	54552073	54603550	.	-	.	gene_id "ENSG00000067248.5"; transcript_id "ENSG00000067248.5"; gene_type "protein_coding"; gene_status "KNOWN"; gene_name "DHX29"; transcript_type "protein_coding"; transcript_status "KNOWN"; transcript_name "DHX29"; level 2; havana_gene "OTTHUMG00000162313.1";
chr5	54579539	chr5	HAVANA	transcript	54552073	54603550	.	-	.	gene_id "ENSG00000067248.5"; transcript_id "ENST00000251636.5"; gene_type "protein_coding"; gene_status "KNOWN"; gene_name "DHX29"; transcript_type "protein_coding"; transcript_status "KNOWN"; transcript_name "DHX29-001"; level 2; tag "basic"; tag "appris_principal"; tag "CCDS"; ccdsid "CCDS34158.1"; havana_gene "OTTHUMG00000162313.1"; havana_transcript "OTTHUMT00000368532.1";
chr5	54579539	chr5	HAVANA	exon	54579031	54579639	.	-	.	gene_id "ENSG00000067248.5"; transcript_id "ENST00000251636.5"; gene_type "protein_coding"; gene_status "KNOWN"; gene_name "DHX29"; transcript_type "protein_coding"; transcript_status "KNOWN"; transcript_name "DHX29-001"; exon_number 11;  exon_id "ENSE00001261045.1";  level 2; tag "basic"; tag "appris_principal"; tag "CCDS"; ccdsid "CCDS34158.1"; havana_gene "OTTHUMG00000162313.1"; havana_transcript "OTTHUMT00000368532.1";	distance:508
chr8	42152407	chr8	HAVANA	gene	42128820	42189973	.	+	.	gene_id "ENSG00000104365.9"; transcript_id "ENSG00000104365.9"; gene_type "protein_coding"; gene_status "KNOWN"; gene_name "IKBKB"; transcript_type "protein_coding"; transcript_status "KNOWN"; transcript_name "IKBKB"; level 2; havana_gene "OTTHUMG00000164092.1";
chr8	42152407	chr8	HAVANA	transcript	42128820	42189126	.	+	.	gene_id "ENSG00000104365.9"; transcript_id "ENST00000520810.1"; gene_type "protein_coding"; gene_status "KNOWN"; gene_name "IKBKB"; transcript_type "protein_coding"; transcript_status "KNOWN"; transcript_name "IKBKB-002"; level 2; tag "basic"; tag "appris_principal"; tag "CCDS"; ccdsid "CCDS6128.1"; havana_gene "OTTHUMG00000164092.1"; havana_transcript "OTTHUMT00000377214.1";
chr8	42152407	chr8	HAVANA	transcript	42128828	42163872	.	+	.	gene_id "ENSG00000104365.9"; transcript_id "ENST00000520320.1"; gene_type "protein_coding"; gene_status "KNOWN"; gene_name "IKBKB"; transcript_type "nonsense_mediated_decay"; transcript_status "KNOWN"; transcript_name "IKBKB-017"; level 2; havana_gene "OTTHUMG00000164092.1"; havana_transcript "OTTHUMT00000377215.1";
chr8	42152407	chr8	HAVANA	transcript	42128834	42188650	.	+	.	gene_id "ENSG00000104365.9"; transcript_id "ENST00000517890.1"; gene_type "protein_coding"; gene_status "KNOWN"; gene_name "IKBKB"; transcript_type "nonsense_mediated_decay"; transcript_status "KNOWN"; transcript_name "IKBKB-003"; level 2; havana_gene "OTTHUMG00000164092.1"; havana_transcript "OTTHUMT00000377216.1";
chr8	42152407	chr8	ENSEMBL	transcript	42128834	42188650	.	+	.	gene_id "ENSG00000104365.9"; transcript_id "ENST00000416505.2"; gene_type "protein_coding"; gene_status "KNOWN"; gene_name "IKBKB"; transcript_type "protein_coding"; transcript_status "KNOWN"; transcript_name "IKBKB-202"; level 3; tag "basic"; tag "CCDS"; ccdsid "CCDS56535.1"; havana_gene "OTTHUMG00000164092.1";
chr8	42152407	chr8	HAVANA	transcript	42128836	42166516	.	+	.	gene_id "ENSG00000104365.9"; transcript_id "ENST00000519733.1"; gene_type "protein_coding"; gene_status "KNOWN"; gene_name "IKBKB"; transcript_type "nonsense_mediated_decay"; transcript_status "KNOWN"; transcript_name "IKBKB-021"; level 2; havana_gene "OTTHUMG00000164092.1"; havana_transcript "OTTHUMT00000377217.1";
chr8	42152407	chr8	HAVANA	transcript	42128836	42167283	.	+	.	gene_id "ENSG00000104365.9"; transcript_id "ENST00000519735.1"; gene_type "protein_coding"; gene_status "KNOWN"; gene_name "IKBKB"; transcript_type "protein_coding"; transcript_status "PUTATIVE"; transcript_name "IKBKB-004"; level 2; tag "basic"; havana_gene "OTTHUMG00000164092.1"; havana_transcript "OTTHUMT00000377218.1";
chr8	42152407	chr8	HAVANA	transcript	42128836	42179979	.	+	.	gene_id "ENSG00000104365.9"; transcript_id "ENST00000523105.1"; gene_type "protein_coding"; gene_status "KNOWN"; gene_name "IKBKB"; transcript_type "nonsense_mediated_decay"; transcript_status "KNOWN"; transcript_name "IKBKB-005"; level 2; havana_gene "OTTHUMG00000164092.1"; havana_transcript "OTTHUMT00000377219.1";
chr8	42152407	chr8	HAVANA	transcript	42128836	42188582	.	+	.	gene_id "ENSG00000104365.9"; transcript_id "ENST00000520835.1"; gene_type "protein_coding"; gene_status "KNOWN"; gene_name "IKBKB"; transcript_type "protein_coding"; transcript_status "PUTATIVE"; transcript_name "IKBKB-006"; level 2; tag "basic"; tag "CCDS"; ccdsid "CCDS55228.1"; havana_gene "OTTHUMG00000164092.1"; havana_transcript "OTTHUMT00000377220.1";
chr8	42152407	chr8	HAVANA	transcript	42128837	42177268	.	+	.	gene_id "ENSG00000104365.9"; transcript_id "ENST00000517917.1"; gene_type "protein_coding"; gene_status "KNOWN"; gene_name "IKBKB"; transcript_type "retained_intron"; transcript_status "KNOWN"; transcript_name "IKBKB-007"; level 2; havana_gene "OTTHUMG00000164092.1"; havana_transcript "OTTHUMT00000377221.1";
chr8	42152407	chr8	HAVANA	transcript	42128837	42189428	.	+	.	gene_id "ENSG00000104365.9"; transcript_id "ENST00000518679.1"; gene_type "protein_coding"; gene_status "KNOWN"; gene_name "IKBKB"; transcript_type "nonsense_mediated_decay"; transcript_status "KNOWN"; transcript_name "IKBKB-008"; level 2; havana_gene "OTTHUMG00000164092.1"; havana_transcript "OTTHUMT00000377222.1";
chr8	42152407	chr8	ENSEMBL	transcript	42128837	42189422	.	+	.	gene_id "ENSG00000104365.9"; transcript_id "ENST00000379708.3"; gene_type "protein_coding"; gene_status "KNOWN"; gene_name "IKBKB"; transcript_type "protein_coding"; transcript_status "KNOWN"; transcript_name "IKBKB-201"; level 3; tag "basic"; havana_gene "OTTHUMG00000164092.1";
chr8	42152407	chr8	HAVANA	transcript	42128852	42189968	.	+	.	gene_id "ENSG00000104365.9"; transcript_id "ENST00000342222.2"; gene_type "protein_coding"; gene_status "KNOWN"; gene_name "IKBKB"; transcript_type "nonsense_mediated_decay"; transcript_status "KNOWN"; transcript_name "IKBKB-001"; level 2; havana_gene "OTTHUMG00000164092.1"; havana_transcript "OTTHUMT00000377223.1";
chr8	42152407	chr8	HAVANA	transcript	42128907	42189973	.	+	.	gene_id "ENSG00000104365.9"; transcript_id "ENST00000520201.1"; gene_type "protein_coding"; gene_status "KNOWN"; gene_name "IKBKB"; transcript_type "retained_intron"; transcript_status "KNOWN"; transcript_name "IKBKB-009"; level 2; havana_gene "OTTHUMG00000164092.1"; havana_transcript "OTTHUMT00000377225.1";
chr8	42152407	chr8	HAVANA	transcript	42128908	42166450	.	+	.	gene_id "ENSG00000104365.9"; transcript_id "ENST00000517388.1"; gene_type "protein_coding"; gene_status "KNOWN"; gene_name "IKBKB"; transcript_type "nonsense_mediated_decay"; transcript_status "KNOWN"; transcript_name "IKBKB-020"; level 2; havana_gene "OTTHUMG00000164092.1"; havana_transcript "OTTHUMT00000377226.1";
chr8	42152407	chr8	HAVANA	transcript	42128908	42174742	.	+	.	gene_id "ENSG00000104365.9"; transcript_id "ENST00000518647.1"; gene_type "protein_coding"; gene_status "KNOWN"; gene_name "IKBKB"; transcript_type "retained_intron"; transcript_status "KNOWN"; transcript_name "IKBKB-010"; level 2; havana_gene "OTTHUMG00000164092.1"; havana_transcript "OTTHUMT00000377227.1";
chr8	42152407	chr8	HAVANA	transcript	42128954	42186733	.	+	.	gene_id "ENSG00000104365.9"; transcript_id "ENST00000521661.1"; gene_type "protein_coding"; gene_status "KNOWN"; gene_name "IKBKB"; transcript_type "nonsense_mediated_decay"; transcript_status "KNOWN"; transcript_name "IKBKB-011"; level 2; havana_gene "OTTHUMG00000164092.1"; havana_transcript "OTTHUMT00000377228.1";
chr8	42152407	chr8	HAVANA	transcript	42128981	42189427	.	+	.	gene_id "ENSG00000104365.9"; transcript_id "ENST00000520655.1"; gene_type "protein_coding"; gene_status "KNOWN"; gene_name "IKBKB"; transcript_type "nonsense_mediated_decay"; transcript_status "KNOWN"; transcript_name "IKBKB-012"; level 2; havana_gene "OTTHUMG00000164092.1"; havana_transcript "OTTHUMT00000377229.1";
chr8	42152407	chr8	HAVANA	transcript	42129090	42162754	.	+	.	gene_id "ENSG00000104365.9"; transcript_id "ENST00000517812.1"; gene_type "protein_coding"; gene_status "KNOWN"; gene_name "IKBKB"; transcript_type "nonsense_mediated_decay"; transcript_status "KNOWN"; transcript_name "IKBKB-018"; level 2; havana_gene "OTTHUMG00000164092.1"; havana_transcript "OTTHUMT00000377230.1";
chr8	42152407	chr8	HAVANA	transcript	42129590	42189555	.	+	.	gene_id "ENSG00000104365.9"; transcript_id "ENST00000522147.1"; gene_type "protein_coding"; gene_status "KNOWN"; gene_name "IKBKB"; transcript_type "protein_coding"; transcript_status "PUTATIVE"; transcript_name "IKBKB-022"; level 2; tag "basic"; havana_gene "OTTHUMG00000164092.1"; havana_transcript "OTTHUMT00000377231.1";
chr8	42152407	chr8	HAVANA	transcript	42129592	42188639	.	+	.	gene_id "ENSG00000104365.9"; transcript_id "ENST00000523517.1"; gene_type "protein_coding"; gene_status "KNOWN"; gene_name "IKBKB"; transcript_type "nonsense_mediated_decay"; transcript_status "KNOWN"; transcript_name "IKBKB-013"; level 2; havana_gene "OTTHUMG00000164092.1"; havana_transcript "OTTHUMT00000377232.1";
chr10	27551884	chr10	HAVANA	gene	27547691	27577753	.	+	.	gene_id "ENSG00000238021.2"; transcript_id "ENSG00000238021.2"; gene_type "pseudogene"; gene_status "KNOWN"; gene_name "ARMC4P1"; transcript_type "pseudogene"; transcript_status "KNOWN"; transcript_name "ARMC4P1"; level 2; havana_gene "OTTHUMG00000017856.2";
chr10	27551884	chr10	HAVANA	transcript	27547691	27577753	.	+	.	gene_id "ENSG00000238021.2"; transcript_id "ENST00000576034.1"; gene_type "pseudogene"; gene_status "KNOWN"; gene_name "ARMC4P1"; transcript_type "processed_transcript"; transcript_status "KNOWN"; transcript_name "ARMC4P1-002"; level 2; tag "basic"; havana_gene "OTTHUMG00000017856.2"; havana_transcript "OTTHUMT00000436997.1";
chr10	27551884	chr10	HAVANA	exon	27551886	27552143	.	+	.	gene_id "ENSG00000238021.2"; transcript_id "ENST00000576034.1"; gene_type "pseudogene"; gene_status "KNOWN"; gene_name "ARMC4P1"; transcript_type "processed_transcript"; transcript_status "KNOWN"; transcript_name "ARMC4P1-002"; exon_number 2;  exon_id "ENSE00002650123.1";  level 2; tag "basic"; havana_gene "OTTHUMG00000017856.2"; havana_transcript "OTTHUMT00000436997.1";	distance:2
chr10	27551884	chr10	HAVANA	transcript	27551886	27577753	.	+	.	gene_id "ENSG00000238021.2"; transcript_id "ENST00000438905.2"; gene_type "pseudogene"; gene_status "KNOWN"; gene_name "ARMC4P1"; transcript_type "transcribed_unprocessed_pseudogene"; transcript_status "KNOWN"; transcript_name "ARMC4P1-001"; level 2; ont "PGO:0000005"; ont "PGO:0000019"; havana_gene "OTTHUMG00000017856.2"; havana_transcript "OTTHUMT00000047321.2";
chr10	27551884	chr10	HAVANA	exon	27551886	27552143	.	+	.	gene_id "ENSG00000238021.2"; transcript_id "ENST00000438905.2"; gene_type "pseudogene"; gene_status "KNOWN"; gene_name "ARMC4P1"; transcript_type "transcribed_unprocessed_pseudogene"; transcript_status "KNOWN"; transcript_name "ARMC4P1-001"; exon_number 1;  exon_id "ENSE00002650123.1";  level 2; ont "PGO:0000005"; ont "PGO:0000019"; havana_gene "OTTHUMG00000017856.2"; havana_transcript "OTTHUMT00000047321.2";	distance:2
chr17	29298124	chr17	HAVANA	gene	29295803	29326929	.	+	.	gene_id "ENSG00000181481.9"; transcript_id "ENSG00000181481.9"; gene_type "protein_coding"; gene_status "KNOWN"; gene_name "RNF135"; transcript_type "protein_coding"; transcript_status "KNOWN"; transcript_name "RNF135"; level 1; havana_gene "OTTHUMG00000132867.5";
chr17	29298124	chr17	HAVANA	transcript	29297219	29326929	.	+	.	gene_id "ENSG00000181481.9"; transcript_id "ENST00000328381.5"; gene_type "protein_coding"; gene_status "KNOWN"; gene_name "RNF135"; transcript_type "protein_coding"; transcript_status "KNOWN"; transcript_name "RNF135-001"; level 2; tag "basic"; tag "appris_candidate_longest"; tag "CCDS"; ccdsid "CCDS11262.1"; havana_gene "OTTHUMG00000132867.5"; havana_transcript "OTTHUMT00000256342.3";
chr17	29298124	chr17	HAVANA	exon	29297219	29298463	.	+	.	gene_id "ENSG00000181481.9"; transcript_id "ENST00000328381.5"; gene_type "protein_coding"; gene_status "KNOWN"; gene_name "RNF135"; transcript_type "protein_coding"; transcript_status "KNOWN"; transcript_name "RNF135-001"; exon_number 1;  exon_id "ENSE00002223347.2";  level 2; tag "basic"; tag "appris_candidate_longest"; tag "CCDS"; ccdsid "CCDS11262.1"; havana_gene "OTTHUMG00000132867.5"; havana_transcript "OTTHUMT00000256342.3";	distance:905
chr5	54579539	chr5	HAVANA	gene	54529762	54591029	.	+	.	gene_id "ENSG00000251307.1"; transcript_id "ENSG00000251307.1"; gene_type "antisense"; gene_status "NOVEL"; gene_name "RP11-506H20.1"; transcript_type "antisense"; transcript_status "NOVEL"; transcript_name "RP11-506H20.1"; level 2; havana_gene "OTTHUMG00000162314.1";
chr5	54579539	chr5	HAVANA	transcript	54529762	54591029	.	+	.	gene_id "ENSG00000251307.1"; transcript_id "ENST00000506435.1"; gene_type "antisense"; gene_status "NOVEL"; gene_name "RP11-506H20.1"; transcript_type "antisense"; transcript_status "KNOWN"; transcript_name "RP11-506H20.1-001"; level 2; tag "basic"; havana_gene "OTTHUMG00000162314.1"; havana_transcript "OTTHUMT00000368540.1";
chr5	54579539	chr5	HAVANA	gene	54552073	54603550	.	-	.	gene_id "ENSG00000067248.5"; transcript_id "ENSG00000067248.5"; gene_type "protein_coding"; gene_status "KNOWN"; gene_name "DHX29"; transcript_type "protein_coding"; transcript_status "KNOWN"; transcript_name "DHX29"; level 2; havana_gene "OTTHUMG00000162313.1";
chr5	54579539	chr5	HAVANA	transcript	54552073	54603550	.	-	.	gene_id "ENSG00000067248.5"; transcript_id "ENST00000251636.5"; gene_type "protein_coding"; gene_status "KNOWN"; gene_name "DHX29"; transcript_type "protein_coding"; transcript_status "KNOWN"; transcript_name "DHX29-001"; level 2; tag "basic"; tag "appris_principal"; tag "CCDS"; ccdsid "CCDS34158.1"; havana_gene "OTTHUMG00000162313.1"; havana_transcript "OTTHUMT00000368532.1";
chr5	54579539	chr5	HAVANA	exon	54579031	54579639	.	-	.	gene_id "ENSG00000067248.5"; transcript_id "ENST00000251636.5"; gene_type "protein_coding"; gene_status "KNOWN"; gene_name "DHX29"; transcript_type "protein_coding"; transcript_status "KNOWN"; transcript_name "DHX29-001"; exon_number 11;  exon_id "ENSE00001261045.1";  level 2; tag "basic"; tag "appris_principal"; tag "CCDS"; ccdsid "CCDS34158.1"; havana_gene "OTTHUMG00000162313.1"; havana_transcript "OTTHUMT00000368532.1";	distance:508
chr5	151042680	chr5	HAVANA	gene	151040657	151066726	.	-	.	gene_id "ENSG00000113140.6"; transcript_id "ENSG00000113140.6"; gene_type "protein_coding"; gene_status "KNOWN"; gene_name "SPARC"; transcript_type "protein_coding"; transcript_status "KNOWN"; transcript_name "SPARC"; level 1; havana_gene "OTTHUMG00000130122.3";
chr5	151042680	chr5	HAVANA	transcript	151040657	151066726	.	-	.	gene_id "ENSG00000113140.6"; transcript_id "ENST00000231061.4"; gene_type "protein_coding"; gene_status "KNOWN"; gene_name "SPARC"; transcript_type "protein_coding"; transcript_status "KNOWN"; transcript_name "SPARC-001"; level 2; tag "basic"; tag "appris_principal"; tag "CCDS"; ccdsid "CCDS4318.1"; havana_gene "OTTHUMG00000130122.3"; havana_transcript "OTTHUMT00000252430.1";
chr5	151042680	chr5	HAVANA	exon	151040657	151043160	.	-	.	gene_id "ENSG00000113140.6"; transcript_id "ENST00000231061.4"; gene_type "protein_coding"; gene_status "KNOWN"; gene_name "SPARC"; transcript_type "protein_coding"; transcript_status "KNOWN"; transcript_name "SPARC-001"; exon_number 10;  exon_id "ENSE00001023043.8";  level 2; tag "basic"; tag "appris_principal"; tag "CCDS"; ccdsid "CCDS4318.1"; havana_gene "OTTHUMG00000130122.3"; havana_transcript "OTTHUMT00000252430.1";	distance:480
chr5	54579539	chr5	HAVANA	gene	54529762	54591029	.	+	.	gene_id "ENSG00000251307.1"; transcript_id "ENSG00000251307.1"; gene_type "antisense"; gene_status "NOVEL"; gene_name "RP11-506H20.1"; transcript_type "antisense"; transcript_status "NOVEL"; transcript_name "RP11-506H20.1"; level 2; havana_gene "OTTHUMG00000162314.1";
chr5	54579539	chr5	HAVANA	transcript	54529762	54591029	.	+	.	gene_id "ENSG00000251307.1"; transcript_id "ENST00000506435.1"; gene_type "antisense"; gene_status "NOVEL"; gene_name "RP11-506H20.1"; transcript_type "antisense"; transcript_status "KNOWN"; transcript_name "RP11-506H20.1-001"; level 2; tag "basic"; havana_gene "OTTHUMG00000162314.1"; havana_transcript "OTTHUMT00000368540.1";
chr5	54579539	chr5	HAVANA	gene	54552073	54603550	.	-	.	gene_id "ENSG00000067248.5"; transcript_id "ENSG00000067248.5"; gene_type "protein_coding"; gene_status "KNOWN"; gene_name "DHX29"; transcript_type "protein_coding"; transcript_status "KNOWN"; transcript_name "DHX29"; level 2; havana_gene "OTTHUMG00000162313.1";
chr5	54579539	chr5	HAVANA	transcript	54552073	54603550	.	-	.	gene_id "ENSG00000067248.5"; transcript_id "ENST00000251636.5"; gene_type "protein_coding"; gene_status "KNOWN"; gene_name "DHX29"; transcript_type "protein_coding"; transcript_status "KNOWN"; transcript_name "DHX29-001"; level 2; tag "basic"; tag "appris_principal"; tag "CCDS"; ccdsid "CCDS34158.1"; havana_gene "OTTHUMG00000162313.1"; havana_transcript "OTTHUMT00000368532.1";
chr5	54579539	chr5	HAVANA	exon	54579031	54579639	.	-	.	gene_id "ENSG00000067248.5"; transcript_id "ENST00000251636.5"; gene_type "protein_coding"; gene_status "KNOWN"; gene_name "DHX29"; transcript_type "protein_coding"; transcript_status "KNOWN"; transcript_name "DHX29-001"; exon_number 11;  exon_id "ENSE00001261045.1";  level 2; tag "basic"; tag "appris_principal"; tag "CCDS"; ccdsid "CCDS34158.1"; havana_gene "OTTHUMG00000162313.1"; havana_transcript "OTTHUMT00000368532.1";	distance:508
chr2	233722397	chr2	HAVANA	gene	233562009	233725285	.	+	.	gene_id "ENSG00000204120.10"; transcript_id "ENSG00000204120.10"; gene_type "protein_coding"; gene_status "KNOWN"; gene_name "GIGYF2"; transcript_type "protein_coding"; transcript_status "KNOWN"; transcript_name "GIGYF2"; level 1; tag "ncRNA_host"; havana_gene "OTTHUMG00000153237.7";
chr2	233722397	chr2	ENSEMBL	transcript	233562015	233725285	.	+	.	gene_id "ENSG00000204120.10"; transcript_id "ENST00000373566.3"; gene_type "protein_coding"; gene_status "KNOWN"; gene_name "GIGYF2"; transcript_type "protein_coding"; transcript_status "KNOWN"; transcript_name "GIGYF2-201"; level 3; tag "basic"; havana_gene "OTTHUMG00000153237.7";
chr2	233722397	chr2	ENSEMBL	exon	233721503	233725285	.	+	.	gene_id "ENSG00000204120.10"; transcript_id "ENST00000373566.3"; gene_type "protein_coding"; gene_status "KNOWN"; gene_name "GIGYF2"; transcript_type "protein_coding"; transcript_status "KNOWN"; transcript_name "GIGYF2-201"; exon_number 30;  exon_id "ENSE00002519456.1";  level 3; tag "basic"; havana_gene "OTTHUMG00000153237.7";	distance:894
chr6	35801334	chr6	HAVANA	gene	35773070	35801651	.	+	.	gene_id "ENSG00000197753.6"; transcript_id "ENSG00000197753.6"; gene_type "protein_coding"; gene_status "NOVEL"; gene_name "LHFPL5"; transcript_type "protein_coding"; transcript_status "NOVEL"; transcript_name "LHFPL5"; level 2; havana_gene "OTTHUMG00000014584.1";
chr6	35801334	chr6	HAVANA	transcript	35779022	35801651	.	+	.	gene_id "ENSG00000197753.6"; transcript_id "ENST00000496656.1"; gene_type "protein_coding"; gene_status "NOVEL"; gene_name "LHFPL5"; transcript_type "processed_transcript"; transcript_status "KNOWN"; transcript_name "LHFPL5-001"; level 2; tag "basic"; havana_gene "OTTHUMG00000014584.1"; havana_transcript "OTTHUMT00000040322.1";
chr6	35801334	chr6	HAVANA	gene	35800743	35889119	.	-	.	gene_id "ENSG00000096063.10"; transcript_id "ENSG00000096063.10"; gene_type "protein_coding"; gene_status "KNOWN"; gene_name "SRPK1"; transcript_type "protein_coding"; transcript_status "KNOWN"; transcript_name "SRPK1"; level 1; havana_gene "OTTHUMG00000014583.5";
chr6	35801334	chr6	HAVANA	transcript	35800743	35889119	.	-	.	gene_id "ENSG00000096063.10"; transcript_id "ENST00000373825.2"; gene_type "protein_coding"; gene_status "KNOWN"; gene_name "SRPK1"; transcript_type "protein_coding"; transcript_status "KNOWN"; transcript_name "SRPK1-001"; level 2; tag "basic"; tag "appris_principal"; tag "CCDS"; ccdsid "CCDS47415.1"; havana_gene "OTTHUMG00000014583.5"; havana_transcript "OTTHUMT00000040319.3";
chr6	35801334	chr6	HAVANA	exon	35800743	35803265	.	-	.	gene_id "ENSG00000096063.10"; transcript_id "ENST00000373825.2"; gene_type "protein_coding"; gene_status "KNOWN"; gene_name "SRPK1"; transcript_type "protein_coding"; transcript_status "KNOWN"; transcript_name "SRPK1-001"; exon_number 16;  exon_id "ENSE00002026764.1";  level 2; tag "basic"; tag "appris_principal"; tag "CCDS"; ccdsid "CCDS47415.1"; havana_gene "OTTHUMG00000014583.5"; havana_transcript "OTTHUMT00000040319.3";	distance:1931
chr5	151042680	chr5	HAVANA	gene	151040657	151066726	.	-	.	gene_id "ENSG00000113140.6"; transcript_id "ENSG00000113140.6"; gene_type "protein_coding"; gene_status "KNOWN"; gene_name "SPARC"; transcript_type "protein_coding"; transcript_status "KNOWN"; transcript_name "SPARC"; level 1; havana_gene "OTTHUMG00000130122.3";
chr5	151042680	chr5	HAVANA	transcript	151040657	151066726	.	-	.	gene_id "ENSG00000113140.6"; transcript_id "ENST00000231061.4"; gene_type "protein_coding"; gene_status "KNOWN"; gene_name "SPARC"; transcript_type "protein_coding"; transcript_status "KNOWN"; transcript_name "SPARC-001"; level 2; tag "basic"; tag "appris_principal"; tag "CCDS"; ccdsid "CCDS4318.1"; havana_gene "OTTHUMG00000130122.3"; havana_transcript "OTTHUMT00000252430.1";
chr5	151042680	chr5	HAVANA	exon	151040657	151043160	.	-	.	gene_id "ENSG00000113140.6"; transcript_id "ENST00000231061.4"; gene_type "protein_coding"; gene_status "KNOWN"; gene_name "SPARC"; transcript_type "protein_coding"; transcript_status "KNOWN"; transcript_name "SPARC-001"; exon_number 10;  exon_id "ENSE00001023043.8";  level 2; tag "basic"; tag "appris_principal"; tag "CCDS"; ccdsid "CCDS4318.1"; havana_gene "OTTHUMG00000130122.3"; havana_transcript "OTTHUMT00000252430.1";	distance:480
chr12	56537100	chr12	HAVANA	gene	56512034	56538455	.	+	.	gene_id "ENSG00000139641.8"; transcript_id "ENSG00000139641.8"; gene_type "protein_coding"; gene_status "KNOWN"; gene_name "ESYT1"; transcript_type "protein_coding"; transcript_status "KNOWN"; transcript_name "ESYT1"; level 2; havana_gene "OTTHUMG00000170197.1";
chr12	56537100	chr12	HAVANA	transcript	56521840	56538455	.	+	.	gene_id "ENSG00000139641.8"; transcript_id "ENST00000394048.5"; gene_type "protein_coding"; gene_status "KNOWN"; gene_name "ESYT1"; transcript_type "protein_coding"; transcript_status "KNOWN"; transcript_name "ESYT1-001"; level 2; tag "basic"; tag "appris_candidate"; tag "CCDS"; ccdsid "CCDS8904.1"; havana_gene "OTTHUMG00000170197.1"; havana_transcript "OTTHUMT00000407906.1";
chr12	56537100	chr12	HAVANA	exon	56537012	56537117	.	+	.	gene_id "ENSG00000139641.8"; transcript_id "ENST00000394048.5"; gene_type "protein_coding"; gene_status "KNOWN"; gene_name "ESYT1"; transcript_type "protein_coding"; transcript_status "KNOWN"; transcript_name "ESYT1-001"; exon_number 29;  exon_id "ENSE00000939470.1";  level 2; tag "basic"; tag "appris_candidate"; tag "CCDS"; ccdsid "CCDS8904.1"; havana_gene "OTTHUMG00000170197.1"; havana_transcript "OTTHUMT00000407906.1";	distance:17
chr10	62553644	chr10	HAVANA	gene	62538089	62554610	.	+	.	gene_id "ENSG00000170312.11"; transcript_id "ENSG00000170312.11"; gene_type "protein_coding"; gene_status "KNOWN"; gene_name "CDK1"; transcript_type "protein_coding"; transcript_status "KNOWN"; transcript_name "CDK1"; level 2; havana_gene "OTTHUMG00000018290.4";
chr10	62553644	chr10	HAVANA	transcript	62538212	62554610	.	+	.	gene_id "ENSG00000170312.11"; transcript_id "ENST00000395284.3"; gene_type "protein_coding"; gene_status "KNOWN"; gene_name "CDK1"; transcript_type "protein_coding"; transcript_status "KNOWN"; transcript_name "CDK1-007"; level 2; tag "not_organism_supported"; tag "basic"; tag "appris_candidate_longest"; tag "CCDS"; ccdsid "CCDS44408.1"; havana_gene "OTTHUMG00000018290.4"; havana_transcript "OTTHUMT00000048211.2";
chr10	62553644	chr10	HAVANA	exon	62553635	62554610	.	+	.	gene_id "ENSG00000170312.11"; transcript_id "ENST00000395284.3"; gene_type "protein_coding"; gene_status "KNOWN"; gene_name "CDK1"; transcript_type "protein_coding"; transcript_status "KNOWN"; transcript_name "CDK1-007"; exon_number 8;  exon_id "ENSE00001461632.1";  level 2; tag "not_organism_supported"; tag "basic"; tag "appris_candidate_longest"; tag "CCDS"; ccdsid "CCDS44408.1"; havana_gene "OTTHUMG00000018290.4"; havana_transcript "OTTHUMT00000048211.2";	distance:9
chr6	35801334	chr6	HAVANA	gene	35773070	35801651	.	+	.	gene_id "ENSG00000197753.6"; transcript_id "ENSG00000197753.6"; gene_type "protein_coding"; gene_status "NOVEL"; gene_name "LHFPL5"; transcript_type "protein_coding"; transcript_status "NOVEL"; transcript_name "LHFPL5"; level 2; havana_gene "OTTHUMG00000014584.1";
chr6	35801334	chr6	HAVANA	transcript	35779022	35801651	.	+	.	gene_id "ENSG00000197753.6"; transcript_id "ENST00000496656.1"; gene_type "protein_coding"; gene_status "NOVEL"; gene_name "LHFPL5"; transcript_type "processed_transcript"; transcript_status "KNOWN"; transcript_name "LHFPL5-001"; level 2; tag "basic"; havana_gene "OTTHUMG00000014584.1"; havana_transcript "OTTHUMT00000040322.1";
chr6	35801334	chr6	HAVANA	gene	35800743	35889119	.	-	.	gene_id "ENSG00000096063.10"; transcript_id "ENSG00000096063.10"; gene_type "protein_coding"; gene_status "KNOWN"; gene_name "SRPK1"; transcript_type "protein_coding"; transcript_status "KNOWN"; transcript_name "SRPK1"; level 1; havana_gene "OTTHUMG00000014583.5";
chr6	35801334	chr6	HAVANA	transcript	35800743	35889119	.	-	.	gene_id "ENSG00000096063.10"; transcript_id "ENST00000373825.2"; gene_type "protein_coding"; gene_status "KNOWN"; gene_name "SRPK1"; transcript_type "protein_coding"; transcript_status "KNOWN"; transcript_name "SRPK1-001"; level 2; tag "basic"; tag "appris_principal"; tag "CCDS"; ccdsid "CCDS47415.1"; havana_gene "OTTHUMG00000014583.5"; havana_transcript "OTTHUMT00000040319.3";
chr6	35801334	chr6	HAVANA	exon	35800743	35803265	.	-	.	gene_id "ENSG00000096063.10"; transcript_id "ENST00000373825.2"; gene_type "protein_coding"; gene_status "KNOWN"; gene_name "SRPK1"; transcript_type "protein_coding"; transcript_status "KNOWN"; transcript_name "SRPK1-001"; exon_number 16;  exon_id "ENSE00002026764.1";  level 2; tag "basic"; tag "appris_principal"; tag "CCDS"; ccdsid "CCDS47415.1"; havana_gene "OTTHUMG00000014583.5"; havana_transcript "OTTHUMT00000040319.3";	distance:1931
chr5	54579539	chr5	HAVANA	gene	54529762	54591029	.	+	.	gene_id "ENSG00000251307.1"; transcript_id "ENSG00000251307.1"; gene_type "antisense"; gene_status "NOVEL"; gene_name "RP11-506H20.1"; transcript_type "antisense"; transcript_status "NOVEL"; transcript_name "RP11-506H20.1"; level 2; havana_gene "OTTHUMG00000162314.1";
chr5	54579539	chr5	HAVANA	transcript	54529762	54591029	.	+	.	gene_id "ENSG00000251307.1"; transcript_id "ENST00000506435.1"; gene_type "antisense"; gene_status "NOVEL"; gene_name "RP11-506H20.1"; transcript_type "antisense"; transcript_status "KNOWN"; transcript_name "RP11-506H20.1-001"; level 2; tag "basic"; havana_gene "OTTHUMG00000162314.1"; havana_transcript "OTTHUMT00000368540.1";
chr5	54579539	chr5	HAVANA	gene	54552073	54603550	.	-	.	gene_id "ENSG00000067248.5"; transcript_id "ENSG00000067248.5"; gene_type "protein_coding"; gene_status "KNOWN"; gene_name "DHX29"; transcript_type "protein_coding"; transcript_status "KNOWN"; transcript_name "DHX29"; level 2; havana_gene "OTTHUMG00000162313.1";
chr5	54579539	chr5	HAVANA	transcript	54552073	54603550	.	-	.	gene_id "ENSG00000067248.5"; transcript_id "ENST00000251636.5"; gene_type "protein_coding"; gene_status "KNOWN"; gene_name "DHX29"; transcript_type "protein_coding"; transcript_status "KNOWN"; transcript_name "DHX29-001"; level 2; tag "basic"; tag "appris_principal"; tag "CCDS"; ccdsid "CCDS34158.1"; havana_gene "OTTHUMG00000162313.1"; havana_transcript "OTTHUMT00000368532.1";
chr5	54579539	chr5	HAVANA	exon	54579031	54579639	.	-	.	gene_id "ENSG00000067248.5"; transcript_id "ENST00000251636.5"; gene_type "protein_coding"; gene_status "KNOWN"; gene_name "DHX29"; transcript_type "protein_coding"; transcript_status "KNOWN"; transcript_name "DHX29-001"; exon_number 11;  exon_id "ENSE00001261045.1";  level 2; tag "basic"; tag "appris_principal"; tag "CCDS"; ccdsid "CCDS34158.1"; havana_gene "OTTHUMG00000162313.1"; havana_transcript "OTTHUMT00000368532.1";	distance:508
chr10	62553644	chr10	HAVANA	gene	62538089	62554610	.	+	.	gene_id "ENSG00000170312.11"; transcript_id "ENSG00000170312.11"; gene_type "protein_coding"; gene_status "KNOWN"; gene_name "CDK1"; transcript_type "protein_coding"; transcript_status "KNOWN"; transcript_name "CDK1"; level 2; havana_gene "OTTHUMG00000018290.4";
chr10	62553644	chr10	HAVANA	transcript	62538212	62554610	.	+	.	gene_id "ENSG00000170312.11"; transcript_id "ENST00000395284.3"; gene_type "protein_coding"; gene_status "KNOWN"; gene_name "CDK1"; transcript_type "protein_coding"; transcript_status "KNOWN"; transcript_name "CDK1-007"; level 2; tag "not_organism_supported"; tag "basic"; tag "appris_candidate_longest"; tag "CCDS"; ccdsid "CCDS44408.1"; havana_gene "OTTHUMG00000018290.4"; havana_transcript "OTTHUMT00000048211.2";
chr10	62553644	chr10	HAVANA	exon	62553635	62554610	.	+	.	gene_id "ENSG00000170312.11"; transcript_id "ENST00000395284.3"; gene_type "protein_coding"; gene_status "KNOWN"; gene_name "CDK1"; transcript_type "protein_coding"; transcript_status "KNOWN"; transcript_name "CDK1-007"; exon_number 8;  exon_id "ENSE00001461632.1";  level 2; tag "not_organism_supported"; tag "basic"; tag "appris_candidate_longest"; tag "CCDS"; ccdsid "CCDS44408.1"; havana_gene "OTTHUMG00000018290.4"; havana_transcript "OTTHUMT00000048211.2";	distance:9
chr17	48141892	chr17	HAVANA	gene	48133332	48167845	.	+	.	gene_id "ENSG00000005884.13"; transcript_id "ENSG00000005884.13"; gene_type "protein_coding"; gene_status "KNOWN"; gene_name "ITGA3"; transcript_type "protein_coding"; transcript_status "KNOWN"; transcript_name "ITGA3"; level 2; havana_gene "OTTHUMG00000161890.5";
chr17	48141892	chr17	HAVANA	transcript	48133332	48154359	.	+	.	gene_id "ENSG00000005884.13"; transcript_id "ENST00000506401.2"; gene_type "protein_coding"; gene_status "KNOWN"; gene_name "ITGA3"; transcript_type "nonsense_mediated_decay"; transcript_status "KNOWN"; transcript_name "ITGA3-003"; level 2; havana_gene "OTTHUMG00000161890.5"; havana_transcript "OTTHUMT00000366300.2";
chr17	48141892	chr17	HAVANA	exon	48141892	48141971	.	+	.	gene_id "ENSG00000005884.13"; transcript_id "ENST00000506401.2"; gene_type "protein_coding"; gene_status "KNOWN"; gene_name "ITGA3"; transcript_type "nonsense_mediated_decay"; transcript_status "KNOWN"; transcript_name "ITGA3-003"; exon_number 4;  exon_id "ENSE00003650723.1";  level 2; havana_gene "OTTHUMG00000161890.5"; havana_transcript "OTTHUMT00000366300.2";	distance:0
chr17	48141892	chr17	HAVANA	CDS	48141892	48141971	.	+	2	gene_id "ENSG00000005884.13"; transcript_id "ENST00000506401.2"; gene_type "protein_coding"; gene_status "KNOWN"; gene_name "ITGA3"; transcript_type "nonsense_mediated_decay"; transcript_status "KNOWN"; transcript_name "ITGA3-003"; exon_number 4;  exon_id "ENSE00003650723.1";  level 2; havana_gene "OTTHUMG00000161890.5"; havana_transcript "OTTHUMT00000366300.2";
chr5	65108214	chr5	HAVANA	gene	65018023	65167553	.	+	.	gene_id "ENSG00000123213.18"; transcript_id "ENSG00000123213.18"; gene_type "protein_coding"; gene_status "KNOWN"; gene_name "NLN"; transcript_type "protein_coding"; transcript_status "KNOWN"; transcript_name "NLN"; level 1; havana_gene "OTTHUMG00000097803.5";
chr5	65108214	chr5	HAVANA	transcript	65018023	65125111	.	+	.	gene_id "ENSG00000123213.18"; transcript_id "ENST00000380985.5"; gene_type "protein_coding"; gene_status "KNOWN"; gene_name "NLN"; transcript_type "protein_coding"; transcript_status "KNOWN"; transcript_name "NLN-001"; level 2; tag "basic"; tag "appris_principal"; tag "CCDS"; ccdsid "CCDS3989.1"; havana_gene "OTTHUMG00000097803.5"; havana_transcript "OTTHUMT00000215060.1";
chr5	65108214	chr5	HAVANA	exon	65108082	65108218	.	+	.	gene_id "ENSG00000123213.18"; transcript_id "ENST00000380985.5"; gene_type "protein_coding"; gene_status "KNOWN"; gene_name "NLN"; transcript_type "protein_coding"; transcript_status "KNOWN"; transcript_name "NLN-001"; exon_number 12;  exon_id "ENSE00003662810.1";  level 2; tag "basic"; tag "appris_principal"; tag "CCDS"; ccdsid "CCDS3989.1"; havana_gene "OTTHUMG00000097803.5"; havana_transcript "OTTHUMT00000215060.1";	distance:4
chr14	90872553	chr14	HAVANA	gene	90862846	90874605	.	+	.	gene_id "ENSG00000198668.6"; transcript_id "ENSG00000198668.6"; gene_type "protein_coding"; gene_status "KNOWN"; gene_name "CALM1"; transcript_type "protein_coding"; transcript_status "KNOWN"; transcript_name "CALM1"; level 1; havana_gene "OTTHUMG00000171044.1";
chr14	90872553	chr14	HAVANA	transcript	90863327	90874605	.	+	.	gene_id "ENSG00000198668.6"; transcript_id "ENST00000356978.4"; gene_type "protein_coding"; gene_status "KNOWN"; gene_name "CALM1"; transcript_type "protein_coding"; transcript_status "KNOWN"; transcript_name "CALM1-001"; level 2; tag "basic"; tag "appris_candidate"; tag "CCDS"; ccdsid "CCDS9892.1"; havana_gene "OTTHUMG00000171044.1"; havana_transcript "OTTHUMT00000411346.1";
chr14	90872553	chr14	HAVANA	exon	90871033	90874605	.	+	.	gene_id "ENSG00000198668.6"; transcript_id "ENST00000356978.4"; gene_type "protein_coding"; gene_status "KNOWN"; gene_name "CALM1"; transcript_type "protein_coding"; transcript_status "KNOWN"; transcript_name "CALM1-001"; exon_number 6;  exon_id "ENSE00001373724.5";  level 2; tag "basic"; tag "appris_candidate"; tag "CCDS"; ccdsid "CCDS9892.1"; havana_gene "OTTHUMG00000171044.1"; havana_transcript "OTTHUMT00000411346.1";	distance:1520
chr6	170844363	chr6	HAVANA	gene	170844205	170862429	.	-	.	gene_id "ENSG00000008018.8"; transcript_id "ENSG00000008018.8"; gene_type "protein_coding"; gene_status "KNOWN"; gene_name "PSMB1"; transcript_type "protein_coding"; transcript_status "KNOWN"; transcript_name "PSMB1"; level 2; havana_gene "OTTHUMG00000016087.2";
chr6	170844363	chr6	HAVANA	transcript	170844205	170862429	.	-	.	gene_id "ENSG00000008018.8"; transcript_id "ENST00000262193.6"; gene_type "protein_coding"; gene_status "KNOWN"; gene_name "PSMB1"; transcript_type "protein_coding"; transcript_status "KNOWN"; transcript_name "PSMB1-001"; level 2; tag "basic"; tag "appris_principal"; tag "CCDS"; ccdsid "CCDS34577.1"; havana_gene "OTTHUMG00000016087.2"; havana_transcript "OTTHUMT00000043278.2";
chr6	170844363	chr6	HAVANA	exon	170844205	170844493	.	-	.	gene_id "ENSG00000008018.8"; transcript_id "ENST00000262193.6"; gene_type "protein_coding"; gene_status "KNOWN"; gene_name "PSMB1"; transcript_type "protein_coding"; transcript_status "KNOWN"; transcript_name "PSMB1-001"; exon_number 6;  exon_id "ENSE00001209949.8";  level 2; tag "basic"; tag "appris_principal"; tag "CCDS"; ccdsid "CCDS34577.1"; havana_gene "OTTHUMG00000016087.2"; havana_transcript "OTTHUMT00000043278.2";	distance:158
chr14	66083005	chr14	HAVANA	gene	65877310	66210839	.	+	.	gene_id "ENSG00000033170.12"; transcript_id "ENSG00000033170.12"; gene_type "protein_coding"; gene_status "KNOWN"; gene_name "FUT8"; transcript_type "protein_coding"; transcript_status "KNOWN"; transcript_name "FUT8"; level 1; tag "ncRNA_host"; havana_gene "OTTHUMG00000142818.2";
chr14	66083005	chr14	HAVANA	transcript	65877310	66210839	.	+	.	gene_id "ENSG00000033170.12"; transcript_id "ENST00000360689.5"; gene_type "protein_coding"; gene_status "KNOWN"; gene_name "FUT8"; transcript_type "protein_coding"; transcript_status "KNOWN"; transcript_name "FUT8-001"; level 2; tag "basic"; tag "appris_principal"; tag "CCDS"; ccdsid "CCDS9775.1"; havana_gene "OTTHUMG00000142818.2"; havana_transcript "OTTHUMT00000286406.1";
chr14	66083005	chr14	HAVANA	exon	66082929	66083091	.	+	.	gene_id "ENSG00000033170.12"; transcript_id "ENST00000360689.5"; gene_type "protein_coding"; gene_status "KNOWN"; gene_name "FUT8"; transcript_type "protein_coding"; transcript_status "KNOWN"; transcript_name "FUT8-001"; exon_number 5;  exon_id "ENSE00003576253.1";  level 2; tag "basic"; tag "appris_principal"; tag "CCDS"; ccdsid "CCDS9775.1"; havana_gene "OTTHUMG00000142818.2"; havana_transcript "OTTHUMT00000286406.1";	distance:86
chr14	66083005	chr14	HAVANA	CDS	66082929	66083091	.	+	2	gene_id "ENSG00000033170.12"; transcript_id "ENST00000360689.5"; gene_type "protein_coding"; gene_status "KNOWN"; gene_name "FUT8"; transcript_type "protein_coding"; transcript_status "KNOWN"; transcript_name "FUT8-001"; exon_number 5;  exon_id "ENSE00003576253.1";  level 2; tag "basic"; tag "appris_principal"; tag "CCDS"; ccdsid "CCDS9775.1"; havana_gene "OTTHUMG00000142818.2"; havana_transcript "OTTHUMT00000286406.1";
chr5	151042680	chr5	HAVANA	gene	151040657	151066726	.	-	.	gene_id "ENSG00000113140.6"; transcript_id "ENSG00000113140.6"; gene_type "protein_coding"; gene_status "KNOWN"; gene_name "SPARC"; transcript_type "protein_coding"; transcript_status "KNOWN"; transcript_name "SPARC"; level 1; havana_gene "OTTHUMG00000130122.3";
chr5	151042680	chr5	HAVANA	transcript	151040657	151066726	.	-	.	gene_id "ENSG00000113140.6"; transcript_id "ENST00000231061.4"; gene_type "protein_coding"; gene_status "KNOWN"; gene_name "SPARC"; transcript_type "protein_coding"; transcript_status "KNOWN"; transcript_name "SPARC-001"; level 2; tag "basic"; tag "appris_principal"; tag "CCDS"; ccdsid "CCDS4318.1"; havana_gene "OTTHUMG00000130122.3"; havana_transcript "OTTHUMT00000252430.1";
chr5	151042680	chr5	HAVANA	exon	151040657	151043160	.	-	.	gene_id "ENSG00000113140.6"; transcript_id "ENST00000231061.4"; gene_type "protein_coding"; gene_status "KNOWN"; gene_name "SPARC"; transcript_type "protein_coding"; transcript_status "KNOWN"; transcript_name "SPARC-001"; exon_number 10;  exon_id "ENSE00001023043.8";  level 2; tag "basic"; tag "appris_principal"; tag "CCDS"; ccdsid "CCDS4318.1"; havana_gene "OTTHUMG00000130122.3"; havana_transcript "OTTHUMT00000252430.1";	distance:480
chr1	8938749	chr1	HAVANA	gene	8921061	8939308	.	-	.	gene_id "ENSG00000074800.9"; transcript_id "ENSG00000074800.9"; gene_type "protein_coding"; gene_status "KNOWN"; gene_name "ENO1"; transcript_type "protein_coding"; transcript_status "KNOWN"; transcript_name "ENO1"; level 2; havana_gene "OTTHUMG00000001773.3";
chr1	8938749	chr1	HAVANA	transcript	8921061	8938749	.	-	.	gene_id "ENSG00000074800.9"; transcript_id "ENST00000234590.4"; gene_type "protein_coding"; gene_status "KNOWN"; gene_name "ENO1"; transcript_type "protein_coding"; transcript_status "KNOWN"; transcript_name "ENO1-001"; level 2; tag "basic"; tag "appris_principal"; tag "CCDS"; ccdsid "CCDS97.1"; havana_gene "OTTHUMG00000001773.3"; havana_transcript "OTTHUMT00000004945.1";
chr1	8938749	chr1	HAVANA	exon	8938639	8938749	.	-	.	gene_id "ENSG00000074800.9"; transcript_id "ENST00000234590.4"; gene_type "protein_coding"; gene_status "KNOWN"; gene_name "ENO1"; transcript_type "protein_coding"; transcript_status "KNOWN"; transcript_name "ENO1-001"; exon_number 1;  exon_id "ENSE00001839322.1";  level 2; tag "basic"; tag "appris_principal"; tag "CCDS"; ccdsid "CCDS97.1"; havana_gene "OTTHUMG00000001773.3"; havana_transcript "OTTHUMT00000004945.1";	distance:0
chr1	8938749	chr1	HAVANA	UTR	8938639	8938749	.	-	.	gene_id "ENSG00000074800.9"; transcript_id "ENST00000234590.4"; gene_type "protein_coding"; gene_status "KNOWN"; gene_name "ENO1"; transcript_type "protein_coding"; transcript_status "KNOWN"; transcript_name "ENO1-001"; level 2; tag "basic"; tag "appris_principal"; tag "CCDS"; ccdsid "CCDS97.1"; havana_gene "OTTHUMG00000001773.3"; havana_transcript "OTTHUMT00000004945.1";
chr1	8938749	chr1	HAVANA	transcript	8930231	8938747	.	-	.	gene_id "ENSG00000074800.9"; transcript_id "ENST00000486051.1"; gene_type "protein_coding"; gene_status "KNOWN"; gene_name "ENO1"; transcript_type "retained_intron"; transcript_status "KNOWN"; transcript_name "ENO1-005"; level 2; havana_gene "OTTHUMG00000001773.3"; havana_transcript "OTTHUMT00000083601.1";
chr1	8938749	chr1	HAVANA	exon	8938639	8938747	.	-	.	gene_id "ENSG00000074800.9"; transcript_id "ENST00000486051.1"; gene_type "protein_coding"; gene_status "KNOWN"; gene_name "ENO1"; transcript_type "retained_intron"; transcript_status "KNOWN"; transcript_name "ENO1-005"; exon_number 1;  exon_id "ENSE00001887991.1";  level 2; havana_gene "OTTHUMG00000001773.3"; havana_transcript "OTTHUMT00000083601.1";	distance:2
chr1	8938749	chr1	HAVANA	transcript	8934915	8939308	.	-	.	gene_id "ENSG00000074800.9"; transcript_id "ENST00000489867.1"; gene_type "protein_coding"; gene_status "KNOWN"; gene_name "ENO1"; transcript_type "protein_coding"; transcript_status "KNOWN"; transcript_name "ENO1-008"; level 2; tag "mRNA_end_NF"; tag "cds_end_NF"; havana_gene "OTTHUMG00000001773.3"; havana_transcript "OTTHUMT00000083604.2";
chr1	8938749	chr1	HAVANA	exon	8938639	8939308	.	-	.	gene_id "ENSG00000074800.9"; transcript_id "ENST00000489867.1"; gene_type "protein_coding"; gene_status "KNOWN"; gene_name "ENO1"; transcript_type "protein_coding"; transcript_status "KNOWN"; transcript_name "ENO1-008"; exon_number 1;  exon_id "ENSE00001928990.1";  level 2; tag "mRNA_end_NF"; tag "cds_end_NF"; havana_gene "OTTHUMG00000001773.3"; havana_transcript "OTTHUMT00000083604.2";	distance:559
chr1	8938749	chr1	HAVANA	UTR	8938639	8939308	.	-	.	gene_id "ENSG00000074800.9"; transcript_id "ENST00000489867.1"; gene_type "protein_coding"; gene_status "KNOWN"; gene_name "ENO1"; transcript_type "protein_coding"; transcript_status "KNOWN"; transcript_name "ENO1-008"; level 2; tag "mRNA_end_NF"; tag "cds_end_NF"; havana_gene "OTTHUMG00000001773.3"; havana_transcript "OTTHUMT00000083604.2";
chrX	30744968	chrX	HAVANA	gene	30671476	30748725	.	+	.	gene_id "ENSG00000198814.8"; transcript_id "ENSG00000198814.8"; gene_type "protein_coding"; gene_status "KNOWN"; gene_name "GK"; transcript_type "protein_coding"; transcript_status "KNOWN"; transcript_name "GK"; level 1; havana_gene "OTTHUMG00000021328.2";
chrX	30744968	chrX	HAVANA	transcript	30671476	30748725	.	+	.	gene_id "ENSG00000198814.8"; transcript_id "ENST00000378946.3"; gene_type "protein_coding"; gene_status "KNOWN"; gene_name "GK"; transcript_type "protein_coding"; transcript_status "KNOWN"; transcript_name "GK-003"; level 2; tag "basic"; tag "CCDS"; ccdsid "CCDS14225.1"; havana_gene "OTTHUMG00000021328.2"; havana_transcript "OTTHUMT00000056169.2";
chrX	30744968	chrX	HAVANA	transcript	30671476	30748725	.	+	.	gene_id "ENSG00000198814.8"; transcript_id "ENST00000378943.3"; gene_type "protein_coding"; gene_status "KNOWN"; gene_name "GK"; transcript_type "protein_coding"; transcript_status "KNOWN"; transcript_name "GK-004"; level 2; tag "basic"; tag "appris_principal"; tag "CCDS"; ccdsid "CCDS48090.1"; havana_gene "OTTHUMG00000021328.2"; havana_transcript "OTTHUMT00000056170.1";
chrX	30744968	chrX	HAVANA	transcript	30671595	30747287	.	+	.	gene_id "ENSG00000198814.8"; transcript_id "ENST00000378945.3"; gene_type "protein_coding"; gene_status "KNOWN"; gene_name "GK"; transcript_type "protein_coding"; transcript_status "KNOWN"; transcript_name "GK-009"; level 2; tag "basic"; tag "CCDS"; ccdsid "CCDS35224.1"; havana_gene "OTTHUMG00000021328.2"; havana_transcript "OTTHUMT00000355358.1";
chrX	30744968	chrX	HAVANA	transcript	30671606	30747366	.	+	.	gene_id "ENSG00000198814.8"; transcript_id "ENST00000481024.1"; gene_type "protein_coding"; gene_status "KNOWN"; gene_name "GK"; transcript_type "nonsense_mediated_decay"; transcript_status "KNOWN"; transcript_name "GK-007"; level 2; havana_gene "OTTHUMG00000021328.2"; havana_transcript "OTTHUMT00000355356.1";
chrX	30744968	chrX	ENSEMBL	transcript	30671606	30747366	.	+	.	gene_id "ENSG00000198814.8"; transcript_id "ENST00000427190.1"; gene_type "protein_coding"; gene_status "KNOWN"; gene_name "GK"; transcript_type "protein_coding"; transcript_status "KNOWN"; transcript_name "GK-201"; level 3; tag "basic"; havana_gene "OTTHUMG00000021328.2";
chr5	151042680	chr5	HAVANA	gene	151040657	151066726	.	-	.	gene_id "ENSG00000113140.6"; transcript_id "ENSG00000113140.6"; gene_type "protein_coding"; gene_status "KNOWN"; gene_name "SPARC"; transcript_type "protein_coding"; transcript_status "KNOWN"; transcript_name "SPARC"; level 1; havana_gene "OTTHUMG00000130122.3";
chr5	151042680	chr5	HAVANA	transcript	151040657	151066726	.	-	.	gene_id "ENSG00000113140.6"; transcript_id "ENST00000231061.4"; gene_type "protein_coding"; gene_status "KNOWN"; gene_name "SPARC"; transcript_type "protein_coding"; transcript_status "KNOWN"; transcript_name "SPARC-001"; level 2; tag "basic"; tag "appris_principal"; tag "CCDS"; ccdsid "CCDS4318.1"; havana_gene "OTTHUMG00000130122.3"; havana_transcript "OTTHUMT00000252430.1";
chr5	151042680	chr5	HAVANA	exon	151040657	151043160	.	-	.	gene_id "ENSG00000113140.6"; transcript_id "ENST00000231061.4"; gene_type "protein_coding"; gene_status "KNOWN"; gene_name "SPARC"; transcript_type "protein_coding"; transcript_status "KNOWN"; transcript_name "SPARC-001"; exon_number 10;  exon_id "ENSE00001023043.8";  level 2; tag "basic"; tag "appris_principal"; tag "CCDS"; ccdsid "CCDS4318.1"; havana_gene "OTTHUMG00000130122.3"; havana_transcript "OTTHUMT00000252430.1";	distance:480
chr10	27551884	chr10	HAVANA	gene	27547691	27577753	.	+	.	gene_id "ENSG00000238021.2"; transcript_id "ENSG00000238021.2"; gene_type "pseudogene"; gene_status "KNOWN"; gene_name "ARMC4P1"; transcript_type "pseudogene"; transcript_status "KNOWN"; transcript_name "ARMC4P1"; level 2; havana_gene "OTTHUMG00000017856.2";
chr10	27551884	chr10	HAVANA	transcript	27547691	27577753	.	+	.	gene_id "ENSG00000238021.2"; transcript_id "ENST00000576034.1"; gene_type "pseudogene"; gene_status "KNOWN"; gene_name "ARMC4P1"; transcript_type "processed_transcript"; transcript_status "KNOWN"; transcript_name "ARMC4P1-002"; level 2; tag "basic"; havana_gene "OTTHUMG00000017856.2"; havana_transcript "OTTHUMT00000436997.1";
chr10	27551884	chr10	HAVANA	exon	27551886	27552143	.	+	.	gene_id "ENSG00000238021.2"; transcript_id "ENST00000576034.1"; gene_type "pseudogene"; gene_status "KNOWN"; gene_name "ARMC4P1"; transcript_type "processed_transcript"; transcript_status "KNOWN"; transcript_name "ARMC4P1-002"; exon_number 2;  exon_id "ENSE00002650123.1";  level 2; tag "basic"; havana_gene "OTTHUMG00000017856.2"; havana_transcript "OTTHUMT00000436997.1";	distance:2
chr10	27551884	chr10	HAVANA	transcript	27551886	27577753	.	+	.	gene_id "ENSG00000238021.2"; transcript_id "ENST00000438905.2"; gene_type "pseudogene"; gene_status "KNOWN"; gene_name "ARMC4P1"; transcript_type "transcribed_unprocessed_pseudogene"; transcript_status "KNOWN"; transcript_name "ARMC4P1-001"; level 2; ont "PGO:0000005"; ont "PGO:0000019"; havana_gene "OTTHUMG00000017856.2"; havana_transcript "OTTHUMT00000047321.2";
chr10	27551884	chr10	HAVANA	exon	27551886	27552143	.	+	.	gene_id "ENSG00000238021.2"; transcript_id "ENST00000438905.2"; gene_type "pseudogene"; gene_status "KNOWN"; gene_name "ARMC4P1"; transcript_type "transcribed_unprocessed_pseudogene"; transcript_status "KNOWN"; transcript_name "ARMC4P1-001"; exon_number 1;  exon_id "ENSE00002650123.1";  level 2; ont "PGO:0000005"; ont "PGO:0000019"; havana_gene "OTTHUMG00000017856.2"; havana_transcript "OTTHUMT00000047321.2";	distance:2
chr7	44252447	chr7	HAVANA	gene	44240567	44253893	.	+	.	gene_id "ENSG00000106636.3"; transcript_id "ENSG00000106636.3"; gene_type "protein_coding"; gene_status "KNOWN"; gene_name "YKT6"; transcript_type "protein_coding"; transcript_status "KNOWN"; transcript_name "YKT6"; level 1; havana_gene "OTTHUMG00000129089.3";
chr7	44252447	chr7	HAVANA	transcript	44240567	44252488	.	+	.	gene_id "ENSG00000106636.3"; transcript_id "ENST00000496112.1"; gene_type "protein_coding"; gene_status "KNOWN"; gene_name "YKT6"; transcript_type "protein_coding"; transcript_status "NOVEL"; transcript_name "YKT6-002"; level 1; tag "basic"; tag "exp_conf"; havana_gene "OTTHUMG00000129089.3"; havana_transcript "OTTHUMT00000343171.1";
chr7	44252447	chr7	HAVANA	exon	44251846	44252488	.	+	.	gene_id "ENSG00000106636.3"; transcript_id "ENST00000496112.1"; gene_type "protein_coding"; gene_status "KNOWN"; gene_name "YKT6"; transcript_type "protein_coding"; transcript_status "NOVEL"; transcript_name "YKT6-002"; exon_number 6;  exon_id "ENSE00001916300.1";  level 1; tag "basic"; tag "exp_conf"; havana_gene "OTTHUMG00000129089.3"; havana_transcript "OTTHUMT00000343171.1";	distance:601
chr2	237998601	chr2	HAVANA	gene	237993955	238009109	.	+	.	gene_id "ENSG00000198612.6"; transcript_id "ENSG00000198612.6"; gene_type "protein_coding"; gene_status "KNOWN"; gene_name "COPS8"; transcript_type "protein_coding"; transcript_status "KNOWN"; transcript_name "COPS8"; level 2; havana_gene "OTTHUMG00000133297.4";
chr2	237998601	chr2	HAVANA	transcript	237993955	238009109	.	+	.	gene_id "ENSG00000198612.6"; transcript_id "ENST00000354371.2"; gene_type "protein_coding"; gene_status "KNOWN"; gene_name "COPS8"; transcript_type "protein_coding"; transcript_status "KNOWN"; transcript_name "COPS8-001"; level 2; tag "basic"; tag "appris_candidate_longest"; tag "CCDS"; ccdsid "CCDS2517.1"; havana_gene "OTTHUMG00000133297.4"; havana_transcript "OTTHUMT00000257082.3";
chr2	237998601	chr2	HAVANA	exon	237998505	237998637	.	+	.	gene_id "ENSG00000198612.6"; transcript_id "ENST00000354371.2"; gene_type "protein_coding"; gene_status "KNOWN"; gene_name "COPS8"; transcript_type "protein_coding"; transcript_status "KNOWN"; transcript_name "COPS8-001"; exon_number 4;  exon_id "ENSE00003546557.1";  level 2; tag "basic"; tag "appris_candidate_longest"; tag "CCDS"; ccdsid "CCDS2517.1"; havana_gene "OTTHUMG00000133297.4"; havana_transcript "OTTHUMT00000257082.3";	distance:36
chr7	32525881	chr7	HAVANA	gene	32524951	32534895	.	-	.	gene_id "ENSG00000106355.5"; transcript_id "ENSG00000106355.5"; gene_type "protein_coding"; gene_status "KNOWN"; gene_name "LSM5"; transcript_type "protein_coding"; transcript_status "KNOWN"; transcript_name "LSM5"; level 2; havana_gene "OTTHUMG00000022913.3";
chr7	32525881	chr7	HAVANA	transcript	32524951	32530030	.	-	.	gene_id "ENSG00000106355.5"; transcript_id "ENST00000450169.2"; gene_type "protein_coding"; gene_status "KNOWN"; gene_name "LSM5"; transcript_type "protein_coding"; transcript_status "KNOWN"; transcript_name "LSM5-001"; level 2; tag "basic"; tag "appris_principal"; tag "CCDS"; ccdsid "CCDS5438.1"; havana_gene "OTTHUMG00000022913.3"; havana_transcript "OTTHUMT00000215102.2";
chr7	32525881	chr7	HAVANA	exon	32524951	32526905	.	-	.	gene_id "ENSG00000106355.5"; transcript_id "ENST00000450169.2"; gene_type "protein_coding"; gene_status "KNOWN"; gene_name "LSM5"; transcript_type "protein_coding"; transcript_status "KNOWN"; transcript_name "LSM5-001"; exon_number 5;  exon_id "ENSE00001682291.2";  level 2; tag "basic"; tag "appris_principal"; tag "CCDS"; ccdsid "CCDS5438.1"; havana_gene "OTTHUMG00000022913.3"; havana_transcript "OTTHUMT00000215102.2";	distance:1024
chr6	170844363	chr6	HAVANA	gene	170844205	170862429	.	-	.	gene_id "ENSG00000008018.8"; transcript_id "ENSG00000008018.8"; gene_type "protein_coding"; gene_status "KNOWN"; gene_name "PSMB1"; transcript_type "protein_coding"; transcript_status "KNOWN"; transcript_name "PSMB1"; level 2; havana_gene "OTTHUMG00000016087.2";
chr6	170844363	chr6	HAVANA	transcript	170844205	170862429	.	-	.	gene_id "ENSG00000008018.8"; transcript_id "ENST00000262193.6"; gene_type "protein_coding"; gene_status "KNOWN"; gene_name "PSMB1"; transcript_type "protein_coding"; transcript_status "KNOWN"; transcript_name "PSMB1-001"; level 2; tag "basic"; tag "appris_principal"; tag "CCDS"; ccdsid "CCDS34577.1"; havana_gene "OTTHUMG00000016087.2"; havana_transcript "OTTHUMT00000043278.2";
chr6	170844363	chr6	HAVANA	exon	170844205	170844493	.	-	.	gene_id "ENSG00000008018.8"; transcript_id "ENST00000262193.6"; gene_type "protein_coding"; gene_status "KNOWN"; gene_name "PSMB1"; transcript_type "protein_coding"; transcript_status "KNOWN"; transcript_name "PSMB1-001"; exon_number 6;  exon_id "ENSE00001209949.8";  level 2; tag "basic"; tag "appris_principal"; tag "CCDS"; ccdsid "CCDS34577.1"; havana_gene "OTTHUMG00000016087.2"; havana_transcript "OTTHUMT00000043278.2";	distance:158
chr10	62553644	chr10	HAVANA	gene	62538089	62554610	.	+	.	gene_id "ENSG00000170312.11"; transcript_id "ENSG00000170312.11"; gene_type "protein_coding"; gene_status "KNOWN"; gene_name "CDK1"; transcript_type "protein_coding"; transcript_status "KNOWN"; transcript_name "CDK1"; level 2; havana_gene "OTTHUMG00000018290.4";
chr10	62553644	chr10	HAVANA	transcript	62538212	62554610	.	+	.	gene_id "ENSG00000170312.11"; transcript_id "ENST00000395284.3"; gene_type "protein_coding"; gene_status "KNOWN"; gene_name "CDK1"; transcript_type "protein_coding"; transcript_status "KNOWN"; transcript_name "CDK1-007"; level 2; tag "not_organism_supported"; tag "basic"; tag "appris_candidate_longest"; tag "CCDS"; ccdsid "CCDS44408.1"; havana_gene "OTTHUMG00000018290.4"; havana_transcript "OTTHUMT00000048211.2";
chr10	62553644	chr10	HAVANA	exon	62553635	62554610	.	+	.	gene_id "ENSG00000170312.11"; transcript_id "ENST00000395284.3"; gene_type "protein_coding"; gene_status "KNOWN"; gene_name "CDK1"; transcript_type "protein_coding"; transcript_status "KNOWN"; transcript_name "CDK1-007"; exon_number 8;  exon_id "ENSE00001461632.1";  level 2; tag "not_organism_supported"; tag "basic"; tag "appris_candidate_longest"; tag "CCDS"; ccdsid "CCDS44408.1"; havana_gene "OTTHUMG00000018290.4"; havana_transcript "OTTHUMT00000048211.2";	distance:9
chr5	54579539	chr5	HAVANA	gene	54529762	54591029	.	+	.	gene_id "ENSG00000251307.1"; transcript_id "ENSG00000251307.1"; gene_type "antisense"; gene_status "NOVEL"; gene_name "RP11-506H20.1"; transcript_type "antisense"; transcript_status "NOVEL"; transcript_name "RP11-506H20.1"; level 2; havana_gene "OTTHUMG00000162314.1";
chr5	54579539	chr5	HAVANA	transcript	54529762	54591029	.	+	.	gene_id "ENSG00000251307.1"; transcript_id "ENST00000506435.1"; gene_type "antisense"; gene_status "NOVEL"; gene_name "RP11-506H20.1"; transcript_type "antisense"; transcript_status "KNOWN"; transcript_name "RP11-506H20.1-001"; level 2; tag "basic"; havana_gene "OTTHUMG00000162314.1"; havana_transcript "OTTHUMT00000368540.1";
chr5	54579539	chr5	HAVANA	gene	54552073	54603550	.	-	.	gene_id "ENSG00000067248.5"; transcript_id "ENSG00000067248.5"; gene_type "protein_coding"; gene_status "KNOWN"; gene_name "DHX29"; transcript_type "protein_coding"; transcript_status "KNOWN"; transcript_name "DHX29"; level 2; havana_gene "OTTHUMG00000162313.1";
chr5	54579539	chr5	HAVANA	transcript	54552073	54603550	.	-	.	gene_id "ENSG00000067248.5"; transcript_id "ENST00000251636.5"; gene_type "protein_coding"; gene_status "KNOWN"; gene_name "DHX29"; transcript_type "protein_coding"; transcript_status "KNOWN"; transcript_name "DHX29-001"; level 2; tag "basic"; tag "appris_principal"; tag "CCDS"; ccdsid "CCDS34158.1"; havana_gene "OTTHUMG00000162313.1"; havana_transcript "OTTHUMT00000368532.1";
chr5	54579539	chr5	HAVANA	exon	54579031	54579639	.	-	.	gene_id "ENSG00000067248.5"; transcript_id "ENST00000251636.5"; gene_type "protein_coding"; gene_status "KNOWN"; gene_name "DHX29"; transcript_type "protein_coding"; transcript_status "KNOWN"; transcript_name "DHX29-001"; exon_number 11;  exon_id "ENSE00001261045.1";  level 2; tag "basic"; tag "appris_principal"; tag "CCDS"; ccdsid "CCDS34158.1"; havana_gene "OTTHUMG00000162313.1"; havana_transcript "OTTHUMT00000368532.1";	distance:508
chr2	237998601	chr2	HAVANA	gene	237993955	238009109	.	+	.	gene_id "ENSG00000198612.6"; transcript_id "ENSG00000198612.6"; gene_type "protein_coding"; gene_status "KNOWN"; gene_name "COPS8"; transcript_type "protein_coding"; transcript_status "KNOWN"; transcript_name "COPS8"; level 2; havana_gene "OTTHUMG00000133297.4";
chr2	237998601	chr2	HAVANA	transcript	237993955	238009109	.	+	.	gene_id "ENSG00000198612.6"; transcript_id "ENST00000354371.2"; gene_type "protein_coding"; gene_status "KNOWN"; gene_name "COPS8"; transcript_type "protein_coding"; transcript_status "KNOWN"; transcript_name "COPS8-001"; level 2; tag "basic"; tag "appris_candidate_longest"; tag "CCDS"; ccdsid "CCDS2517.1"; havana_gene "OTTHUMG00000133297.4"; havana_transcript "OTTHUMT00000257082.3";
chr2	237998601	chr2	HAVANA	exon	237998505	237998637	.	+	.	gene_id "ENSG00000198612.6"; transcript_id "ENST00000354371.2"; gene_type "protein_coding"; gene_status "KNOWN"; gene_name "COPS8"; transcript_type "protein_coding"; transcript_status "KNOWN"; transcript_name "COPS8-001"; exon_number 4;  exon_id "ENSE00003546557.1";  level 2; tag "basic"; tag "appris_candidate_longest"; tag "CCDS"; ccdsid "CCDS2517.1"; havana_gene "OTTHUMG00000133297.4"; havana_transcript "OTTHUMT00000257082.3";	distance:36
chr10	27551884	chr10	HAVANA	gene	27547691	27577753	.	+	.	gene_id "ENSG00000238021.2"; transcript_id "ENSG00000238021.2"; gene_type "pseudogene"; gene_status "KNOWN"; gene_name "ARMC4P1"; transcript_type "pseudogene"; transcript_status "KNOWN"; transcript_name "ARMC4P1"; level 2; havana_gene "OTTHUMG00000017856.2";
chr10	27551884	chr10	HAVANA	transcript	27547691	27577753	.	+	.	gene_id "ENSG00000238021.2"; transcript_id "ENST00000576034.1"; gene_type "pseudogene"; gene_status "KNOWN"; gene_name "ARMC4P1"; transcript_type "processed_transcript"; transcript_status "KNOWN"; transcript_name "ARMC4P1-002"; level 2; tag "basic"; havana_gene "OTTHUMG00000017856.2"; havana_transcript "OTTHUMT00000436997.1";
chr10	27551884	chr10	HAVANA	exon	27551886	27552143	.	+	.	gene_id "ENSG00000238021.2"; transcript_id "ENST00000576034.1"; gene_type "pseudogene"; gene_status "KNOWN"; gene_name "ARMC4P1"; transcript_type "processed_transcript"; transcript_status "KNOWN"; transcript_name "ARMC4P1-002"; exon_number 2;  exon_id "ENSE00002650123.1";  level 2; tag "basic"; havana_gene "OTTHUMG00000017856.2"; havana_transcript "OTTHUMT00000436997.1";	distance:2
chr10	27551884	chr10	HAVANA	transcript	27551886	27577753	.	+	.	gene_id "ENSG00000238021.2"; transcript_id "ENST00000438905.2"; gene_type "pseudogene"; gene_status "KNOWN"; gene_name "ARMC4P1"; transcript_type "transcribed_unprocessed_pseudogene"; transcript_status "KNOWN"; transcript_name "ARMC4P1-001"; level 2; ont "PGO:0000005"; ont "PGO:0000019"; havana_gene "OTTHUMG00000017856.2"; havana_transcript "OTTHUMT00000047321.2";
chr10	27551884	chr10	HAVANA	exon	27551886	27552143	.	+	.	gene_id "ENSG00000238021.2"; transcript_id "ENST00000438905.2"; gene_type "pseudogene"; gene_status "KNOWN"; gene_name "ARMC4P1"; transcript_type "transcribed_unprocessed_pseudogene"; transcript_status "KNOWN"; transcript_name "ARMC4P1-001"; exon_number 1;  exon_id "ENSE00002650123.1";  level 2; ont "PGO:0000005"; ont "PGO:0000019"; havana_gene "OTTHUMG00000017856.2"; havana_transcript "OTTHUMT00000047321.2";	distance:2
chr7	32525881	chr7	HAVANA	gene	32524951	32534895	.	-	.	gene_id "ENSG00000106355.5"; transcript_id "ENSG00000106355.5"; gene_type "protein_coding"; gene_status "KNOWN"; gene_name "LSM5"; transcript_type "protein_coding"; transcript_status "KNOWN"; transcript_name "LSM5"; level 2; havana_gene "OTTHUMG00000022913.3";
chr7	32525881	chr7	HAVANA	transcript	32524951	32530030	.	-	.	gene_id "ENSG00000106355.5"; transcript_id "ENST00000450169.2"; gene_type "protein_coding"; gene_status "KNOWN"; gene_name "LSM5"; transcript_type "protein_coding"; transcript_status "KNOWN"; transcript_name "LSM5-001"; level 2; tag "basic"; tag "appris_principal"; tag "CCDS"; ccdsid "CCDS5438.1"; havana_gene "OTTHUMG00000022913.3"; havana_transcript "OTTHUMT00000215102.2";
chr7	32525881	chr7	HAVANA	exon	32524951	32526905	.	-	.	gene_id "ENSG00000106355.5"; transcript_id "ENST00000450169.2"; gene_type "protein_coding"; gene_status "KNOWN"; gene_name "LSM5"; transcript_type "protein_coding"; transcript_status "KNOWN"; transcript_name "LSM5-001"; exon_number 5;  exon_id "ENSE00001682291.2";  level 2; tag "basic"; tag "appris_principal"; tag "CCDS"; ccdsid "CCDS5438.1"; havana_gene "OTTHUMG00000022913.3"; havana_transcript "OTTHUMT00000215102.2";	distance:1024
chr6	35801334	chr6	HAVANA	gene	35773070	35801651	.	+	.	gene_id "ENSG00000197753.6"; transcript_id "ENSG00000197753.6"; gene_type "protein_coding"; gene_status "NOVEL"; gene_name "LHFPL5"; transcript_type "protein_coding"; transcript_status "NOVEL"; transcript_name "LHFPL5"; level 2; havana_gene "OTTHUMG00000014584.1";
chr6	35801334	chr6	HAVANA	transcript	35779022	35801651	.	+	.	gene_id "ENSG00000197753.6"; transcript_id "ENST00000496656.1"; gene_type "protein_coding"; gene_status "NOVEL"; gene_name "LHFPL5"; transcript_type "processed_transcript"; transcript_status "KNOWN"; transcript_name "LHFPL5-001"; level 2; tag "basic"; havana_gene "OTTHUMG00000014584.1"; havana_transcript "OTTHUMT00000040322.1";
chr6	35801334	chr6	HAVANA	gene	35800743	35889119	.	-	.	gene_id "ENSG00000096063.10"; transcript_id "ENSG00000096063.10"; gene_type "protein_coding"; gene_status "KNOWN"; gene_name "SRPK1"; transcript_type "protein_coding"; transcript_status "KNOWN"; transcript_name "SRPK1"; level 1; havana_gene "OTTHUMG00000014583.5";
chr6	35801334	chr6	HAVANA	transcript	35800743	35889119	.	-	.	gene_id "ENSG00000096063.10"; transcript_id "ENST00000373825.2"; gene_type "protein_coding"; gene_status "KNOWN"; gene_name "SRPK1"; transcript_type "protein_coding"; transcript_status "KNOWN"; transcript_name "SRPK1-001"; level 2; tag "basic"; tag "appris_principal"; tag "CCDS"; ccdsid "CCDS47415.1"; havana_gene "OTTHUMG00000014583.5"; havana_transcript "OTTHUMT00000040319.3";
chr6	35801334	chr6	HAVANA	exon	35800743	35803265	.	-	.	gene_id "ENSG00000096063.10"; transcript_id "ENST00000373825.2"; gene_type "protein_coding"; gene_status "KNOWN"; gene_name "SRPK1"; transcript_type "protein_coding"; transcript_status "KNOWN"; transcript_name "SRPK1-001"; exon_number 16;  exon_id "ENSE00002026764.1";  level 2; tag "basic"; tag "appris_principal"; tag "CCDS"; ccdsid "CCDS47415.1"; havana_gene "OTTHUMG00000014583.5"; havana_transcript "OTTHUMT00000040319.3";	distance:1931
chr5	96350724	chr5	HAVANA	gene	96271098	96373219	.	+	.	gene_id "ENSG00000113441.11"; transcript_id "ENSG00000113441.11"; gene_type "protein_coding"; gene_status "KNOWN"; gene_name "LNPEP"; transcript_type "protein_coding"; transcript_status "KNOWN"; transcript_name "LNPEP"; level 1; havana_gene "OTTHUMG00000128719.4";
chr5	96350724	chr5	HAVANA	transcript	96271168	96373219	.	+	.	gene_id "ENSG00000113441.11"; transcript_id "ENST00000231368.5"; gene_type "protein_coding"; gene_status "KNOWN"; gene_name "LNPEP"; transcript_type "protein_coding"; transcript_status "KNOWN"; transcript_name "LNPEP-001"; level 2; tag "basic"; tag "appris_principal"; tag "CCDS"; ccdsid "CCDS4087.1"; havana_gene "OTTHUMG00000128719.4"; havana_transcript "OTTHUMT00000250624.1";
chr5	96350724	chr5	HAVANA	exon	96350643	96350799	.	+	.	gene_id "ENSG00000113441.11"; transcript_id "ENST00000231368.5"; gene_type "protein_coding"; gene_status "KNOWN"; gene_name "LNPEP"; transcript_type "protein_coding"; transcript_status "KNOWN"; transcript_name "LNPEP-001"; exon_number 13;  exon_id "ENSE00001083383.1";  level 2; tag "basic"; tag "appris_principal"; tag "CCDS"; ccdsid "CCDS4087.1"; havana_gene "OTTHUMG00000128719.4"; havana_transcript "OTTHUMT00000250624.1";	distance:75
chr2	237998601	chr2	HAVANA	gene	237993955	238009109	.	+	.	gene_id "ENSG00000198612.6"; transcript_id "ENSG00000198612.6"; gene_type "protein_coding"; gene_status "KNOWN"; gene_name "COPS8"; transcript_type "protein_coding"; transcript_status "KNOWN"; transcript_name "COPS8"; level 2; havana_gene "OTTHUMG00000133297.4";
chr2	237998601	chr2	HAVANA	transcript	237993955	238009109	.	+	.	gene_id "ENSG00000198612.6"; transcript_id "ENST00000354371.2"; gene_type "protein_coding"; gene_status "KNOWN"; gene_name "COPS8"; transcript_type "protein_coding"; transcript_status "KNOWN"; transcript_name "COPS8-001"; level 2; tag "basic"; tag "appris_candidate_longest"; tag "CCDS"; ccdsid "CCDS2517.1"; havana_gene "OTTHUMG00000133297.4"; havana_transcript "OTTHUMT00000257082.3";
chr2	237998601	chr2	HAVANA	exon	237998505	237998637	.	+	.	gene_id "ENSG00000198612.6"; transcript_id "ENST00000354371.2"; gene_type "protein_coding"; gene_status "KNOWN"; gene_name "COPS8"; transcript_type "protein_coding"; transcript_status "KNOWN"; transcript_name "COPS8-001"; exon_number 4;  exon_id "ENSE00003546557.1";  level 2; tag "basic"; tag "appris_candidate_longest"; tag "CCDS"; ccdsid "CCDS2517.1"; havana_gene "OTTHUMG00000133297.4"; havana_transcript "OTTHUMT00000257082.3";	distance:36
chr5	65108214	chr5	HAVANA	gene	65018023	65167553	.	+	.	gene_id "ENSG00000123213.18"; transcript_id "ENSG00000123213.18"; gene_type "protein_coding"; gene_status "KNOWN"; gene_name "NLN"; transcript_type "protein_coding"; transcript_status "KNOWN"; transcript_name "NLN"; level 1; havana_gene "OTTHUMG00000097803.5";
chr5	65108214	chr5	HAVANA	transcript	65018023	65125111	.	+	.	gene_id "ENSG00000123213.18"; transcript_id "ENST00000380985.5"; gene_type "protein_coding"; gene_status "KNOWN"; gene_name "NLN"; transcript_type "protein_coding"; transcript_status "KNOWN"; transcript_name "NLN-001"; level 2; tag "basic"; tag "appris_principal"; tag "CCDS"; ccdsid "CCDS3989.1"; havana_gene "OTTHUMG00000097803.5"; havana_transcript "OTTHUMT00000215060.1";
chr5	65108214	chr5	HAVANA	exon	65108082	65108218	.	+	.	gene_id "ENSG00000123213.18"; transcript_id "ENST00000380985.5"; gene_type "protein_coding"; gene_status "KNOWN"; gene_name "NLN"; transcript_type "protein_coding"; transcript_status "KNOWN"; transcript_name "NLN-001"; exon_number 12;  exon_id "ENSE00003662810.1";  level 2; tag "basic"; tag "appris_principal"; tag "CCDS"; ccdsid "CCDS3989.1"; havana_gene "OTTHUMG00000097803.5"; havana_transcript "OTTHUMT00000215060.1";	distance:4
chr10	27551884	chr10	HAVANA	gene	27547691	27577753	.	+	.	gene_id "ENSG00000238021.2"; transcript_id "ENSG00000238021.2"; gene_type "pseudogene"; gene_status "KNOWN"; gene_name "ARMC4P1"; transcript_type "pseudogene"; transcript_status "KNOWN"; transcript_name "ARMC4P1"; level 2; havana_gene "OTTHUMG00000017856.2";
chr10	27551884	chr10	HAVANA	transcript	27547691	27577753	.	+	.	gene_id "ENSG00000238021.2"; transcript_id "ENST00000576034.1"; gene_type "pseudogene"; gene_status "KNOWN"; gene_name "ARMC4P1"; transcript_type "processed_transcript"; transcript_status "KNOWN"; transcript_name "ARMC4P1-002"; level 2; tag "basic"; havana_gene "OTTHUMG00000017856.2"; havana_transcript "OTTHUMT00000436997.1";
chr10	27551884	chr10	HAVANA	exon	27551886	27552143	.	+	.	gene_id "ENSG00000238021.2"; transcript_id "ENST00000576034.1"; gene_type "pseudogene"; gene_status "KNOWN"; gene_name "ARMC4P1"; transcript_type "processed_transcript"; transcript_status "KNOWN"; transcript_name "ARMC4P1-002"; exon_number 2;  exon_id "ENSE00002650123.1";  level 2; tag "basic"; havana_gene "OTTHUMG00000017856.2"; havana_transcript "OTTHUMT00000436997.1";	distance:2
chr10	27551884	chr10	HAVANA	transcript	27551886	27577753	.	+	.	gene_id "ENSG00000238021.2"; transcript_id "ENST00000438905.2"; gene_type "pseudogene"; gene_status "KNOWN"; gene_name "ARMC4P1"; transcript_type "transcribed_unprocessed_pseudogene"; transcript_status "KNOWN"; transcript_name "ARMC4P1-001"; level 2; ont "PGO:0000005"; ont "PGO:0000019"; havana_gene "OTTHUMG00000017856.2"; havana_transcript "OTTHUMT00000047321.2";
chr10	27551884	chr10	HAVANA	exon	27551886	27552143	.	+	.	gene_id "ENSG00000238021.2"; transcript_id "ENST00000438905.2"; gene_type "pseudogene"; gene_status "KNOWN"; gene_name "ARMC4P1"; transcript_type "transcribed_unprocessed_pseudogene"; transcript_status "KNOWN"; transcript_name "ARMC4P1-001"; exon_number 1;  exon_id "ENSE00002650123.1";  level 2; ont "PGO:0000005"; ont "PGO:0000019"; havana_gene "OTTHUMG00000017856.2"; havana_transcript "OTTHUMT00000047321.2";	distance:2
chr5	96350724	chr5	HAVANA	gene	96271098	96373219	.	+	.	gene_id "ENSG00000113441.11"; transcript_id "ENSG00000113441.11"; gene_type "protein_coding"; gene_status "KNOWN"; gene_name "LNPEP"; transcript_type "protein_coding"; transcript_status "KNOWN"; transcript_name "LNPEP"; level 1; havana_gene "OTTHUMG00000128719.4";
chr5	96350724	chr5	HAVANA	transcript	96271168	96373219	.	+	.	gene_id "ENSG00000113441.11"; transcript_id "ENST00000231368.5"; gene_type "protein_coding"; gene_status "KNOWN"; gene_name "LNPEP"; transcript_type "protein_coding"; transcript_status "KNOWN"; transcript_name "LNPEP-001"; level 2; tag "basic"; tag "appris_principal"; tag "CCDS"; ccdsid "CCDS4087.1"; havana_gene "OTTHUMG00000128719.4"; havana_transcript "OTTHUMT00000250624.1";
chr5	96350724	chr5	HAVANA	exon	96350643	96350799	.	+	.	gene_id "ENSG00000113441.11"; transcript_id "ENST00000231368.5"; gene_type "protein_coding"; gene_status "KNOWN"; gene_name "LNPEP"; transcript_type "protein_coding"; transcript_status "KNOWN"; transcript_name "LNPEP-001"; exon_number 13;  exon_id "ENSE00001083383.1";  level 2; tag "basic"; tag "appris_principal"; tag "CCDS"; ccdsid "CCDS4087.1"; havana_gene "OTTHUMG00000128719.4"; havana_transcript "OTTHUMT00000250624.1";	distance:75
chr2	237998601	chr2	HAVANA	gene	237993955	238009109	.	+	.	gene_id "ENSG00000198612.6"; transcript_id "ENSG00000198612.6"; gene_type "protein_coding"; gene_status "KNOWN"; gene_name "COPS8"; transcript_type "protein_coding"; transcript_status "KNOWN"; transcript_name "COPS8"; level 2; havana_gene "OTTHUMG00000133297.4";
chr2	237998601	chr2	HAVANA	transcript	237993955	238009109	.	+	.	gene_id "ENSG00000198612.6"; transcript_id "ENST00000354371.2"; gene_type "protein_coding"; gene_status "KNOWN"; gene_name "COPS8"; transcript_type "protein_coding"; transcript_status "KNOWN"; transcript_name "COPS8-001"; level 2; tag "basic"; tag "appris_candidate_longest"; tag "CCDS"; ccdsid "CCDS2517.1"; havana_gene "OTTHUMG00000133297.4"; havana_transcript "OTTHUMT00000257082.3";
chr2	237998601	chr2	HAVANA	exon	237998505	237998637	.	+	.	gene_id "ENSG00000198612.6"; transcript_id "ENST00000354371.2"; gene_type "protein_coding"; gene_status "KNOWN"; gene_name "COPS8"; transcript_type "protein_coding"; transcript_status "KNOWN"; transcript_name "COPS8-001"; exon_number 4;  exon_id "ENSE00003546557.1";  level 2; tag "basic"; tag "appris_candidate_longest"; tag "CCDS"; ccdsid "CCDS2517.1"; havana_gene "OTTHUMG00000133297.4"; havana_transcript "OTTHUMT00000257082.3";	distance:36
chr15	85346036	chr15	HAVANA	gene	85291866	85349659	.	+	.	gene_id "ENSG00000166716.5"; transcript_id "ENSG00000166716.5"; gene_type "protein_coding"; gene_status "KNOWN"; gene_name "ZNF592"; transcript_type "protein_coding"; transcript_status "KNOWN"; transcript_name "ZNF592"; level 2; havana_gene "OTTHUMG00000172490.2";
chr15	85346036	chr15	HAVANA	transcript	85291866	85349202	.	+	.	gene_id "ENSG00000166716.5"; transcript_id "ENST00000560079.2"; gene_type "protein_coding"; gene_status "KNOWN"; gene_name "ZNF592"; transcript_type "protein_coding"; transcript_status "KNOWN"; transcript_name "ZNF592-001"; level 2; tag "basic"; tag "appris_principal"; tag "CCDS"; ccdsid "CCDS32317.1"; havana_gene "OTTHUMG00000172490.2"; havana_transcript "OTTHUMT00000418779.2";
chr15	85346036	chr15	HAVANA	exon	85345094	85349202	.	+	.	gene_id "ENSG00000166716.5"; transcript_id "ENST00000560079.2"; gene_type "protein_coding"; gene_status "KNOWN"; gene_name "ZNF592"; transcript_type "protein_coding"; transcript_status "KNOWN"; transcript_name "ZNF592-001"; exon_number 11;  exon_id "ENSE00002553293.2";  level 2; tag "basic"; tag "appris_principal"; tag "CCDS"; ccdsid "CCDS32317.1"; havana_gene "OTTHUMG00000172490.2"; havana_transcript "OTTHUMT00000418779.2";	distance:942
chr2	237998601	chr2	HAVANA	gene	237993955	238009109	.	+	.	gene_id "ENSG00000198612.6"; transcript_id "ENSG00000198612.6"; gene_type "protein_coding"; gene_status "KNOWN"; gene_name "COPS8"; transcript_type "protein_coding"; transcript_status "KNOWN"; transcript_name "COPS8"; level 2; havana_gene "OTTHUMG00000133297.4";
chr2	237998601	chr2	HAVANA	transcript	237993955	238009109	.	+	.	gene_id "ENSG00000198612.6"; transcript_id "ENST00000354371.2"; gene_type "protein_coding"; gene_status "KNOWN"; gene_name "COPS8"; transcript_type "protein_coding"; transcript_status "KNOWN"; transcript_name "COPS8-001"; level 2; tag "basic"; tag "appris_candidate_longest"; tag "CCDS"; ccdsid "CCDS2517.1"; havana_gene "OTTHUMG00000133297.4"; havana_transcript "OTTHUMT00000257082.3";
chr2	237998601	chr2	HAVANA	exon	237998505	237998637	.	+	.	gene_id "ENSG00000198612.6"; transcript_id "ENST00000354371.2"; gene_type "protein_coding"; gene_status "KNOWN"; gene_name "COPS8"; transcript_type "protein_coding"; transcript_status "KNOWN"; transcript_name "COPS8-001"; exon_number 4;  exon_id "ENSE00003546557.1";  level 2; tag "basic"; tag "appris_candidate_longest"; tag "CCDS"; ccdsid "CCDS2517.1"; havana_gene "OTTHUMG00000133297.4"; havana_transcript "OTTHUMT00000257082.3";	distance:36
chr17	40994379	chr17	HAVANA	gene	40976402	40995774	.	+	.	gene_id "ENSG00000131467.6"; transcript_id "ENSG00000131467.6"; gene_type "protein_coding"; gene_status "KNOWN"; gene_name "PSME3"; transcript_type "protein_coding"; transcript_status "KNOWN"; transcript_name "PSME3"; level 1; havana_gene "OTTHUMG00000180654.2";
chr17	40994379	chr17	HAVANA	transcript	40976443	40995256	.	+	.	gene_id "ENSG00000131467.6"; transcript_id "ENST00000545225.1"; gene_type "protein_coding"; gene_status "KNOWN"; gene_name "PSME3"; transcript_type "protein_coding"; transcript_status "PUTATIVE"; transcript_name "PSME3-006"; level 1; tag "alternative_5_UTR"; tag "basic"; tag "exp_conf"; havana_gene "OTTHUMG00000180654.2"; havana_transcript "OTTHUMT00000452428.1";
chr17	40994379	chr17	HAVANA	exon	40993515	40995256	.	+	.	gene_id "ENSG00000131467.6"; transcript_id "ENST00000545225.1"; gene_type "protein_coding"; gene_status "KNOWN"; gene_name "PSME3"; transcript_type "protein_coding"; transcript_status "PUTATIVE"; transcript_name "PSME3-006"; exon_number 13;  exon_id "ENSE00002310190.1";  level 1; tag "alternative_5_UTR"; tag "basic"; tag "exp_conf"; havana_gene "OTTHUMG00000180654.2"; havana_transcript "OTTHUMT00000452428.1";	distance:864
chr3	47958312	chr3	HAVANA	gene	47892182	48130769	.	-	.	gene_id "ENSG00000047849.17"; transcript_id "ENSG00000047849.17"; gene_type "protein_coding"; gene_status "KNOWN"; gene_name "MAP4"; transcript_type "protein_coding"; transcript_status "KNOWN"; transcript_name "MAP4"; level 1; tag "ncRNA_host"; havana_gene "OTTHUMG00000156828.3";
chr3	47958312	chr3	ENSEMBL	transcript	47892182	48130769	.	-	.	gene_id "ENSG00000047849.17"; transcript_id "ENST00000383737.4"; gene_type "protein_coding"; gene_status "KNOWN"; gene_name "MAP4"; transcript_type "protein_coding"; transcript_status "KNOWN"; transcript_name "MAP4-202"; level 3; tag "basic"; havana_gene "OTTHUMG00000156828.3";
chr3	47958312	chr3	HAVANA	transcript	47892186	48130329	.	-	.	gene_id "ENSG00000047849.17"; transcript_id "ENST00000395734.3"; gene_type "protein_coding"; gene_status "KNOWN"; gene_name "MAP4"; transcript_type "protein_coding"; transcript_status "KNOWN"; transcript_name "MAP4-006"; level 2; tag "basic"; tag "appris_candidate"; tag "CCDS"; ccdsid "CCDS46818.1"; havana_gene "OTTHUMG00000156828.3"; havana_transcript "OTTHUMT00000346090.1";
chr3	47958312	chr3	HAVANA	exon	47957441	47958664	.	-	.	gene_id "ENSG00000047849.17"; transcript_id "ENST00000395734.3"; gene_type "protein_coding"; gene_status "KNOWN"; gene_name "MAP4"; transcript_type "protein_coding"; transcript_status "KNOWN"; transcript_name "MAP4-006"; exon_number 7;  exon_id "ENSE00001663893.1";  level 2; tag "basic"; tag "appris_candidate"; tag "CCDS"; ccdsid "CCDS46818.1"; havana_gene "OTTHUMG00000156828.3"; havana_transcript "OTTHUMT00000346090.1";	distance:352
chr2	191798693	chr2	HAVANA	gene	191745553	191830278	.	+	.	gene_id "ENSG00000115419.8"; transcript_id "ENSG00000115419.8"; gene_type "protein_coding"; gene_status "KNOWN"; gene_name "GLS"; transcript_type "protein_coding"; transcript_status "KNOWN"; transcript_name "GLS"; level 1; havana_gene "OTTHUMG00000132701.3";
chr2	191798693	chr2	HAVANA	transcript	191745553	191830278	.	+	.	gene_id "ENSG00000115419.8"; transcript_id "ENST00000320717.3"; gene_type "protein_coding"; gene_status "KNOWN"; gene_name "GLS"; transcript_type "protein_coding"; transcript_status "KNOWN"; transcript_name "GLS-001"; level 2; tag "basic"; tag "appris_principal"; tag "CCDS"; ccdsid "CCDS2308.1"; havana_gene "OTTHUMG00000132701.3"; havana_transcript "OTTHUMT00000255999.2";
chr2	191798693	chr2	HAVANA	transcript	191745560	191800015	.	+	.	gene_id "ENSG00000115419.8"; transcript_id "ENST00000338435.4"; gene_type "protein_coding"; gene_status "KNOWN"; gene_name "GLS"; transcript_type "protein_coding"; transcript_status "KNOWN"; transcript_name "GLS-002"; level 2; tag "basic"; tag "CCDS"; ccdsid "CCDS58744.1"; havana_gene "OTTHUMG00000132701.3"; havana_transcript "OTTHUMT00000335598.1";
chr2	191798693	chr2	HAVANA	exon	191797442	191800015	.	+	.	gene_id "ENSG00000115419.8"; transcript_id "ENST00000338435.4"; gene_type "protein_coding"; gene_status "KNOWN"; gene_name "GLS"; transcript_type "protein_coding"; transcript_status "KNOWN"; transcript_name "GLS-002"; exon_number 15;  exon_id "ENSE00001945485.1";  level 2; tag "basic"; tag "CCDS"; ccdsid "CCDS58744.1"; havana_gene "OTTHUMG00000132701.3"; havana_transcript "OTTHUMT00000335598.1";	distance:1251
chr5	151042680	chr5	HAVANA	gene	151040657	151066726	.	-	.	gene_id "ENSG00000113140.6"; transcript_id "ENSG00000113140.6"; gene_type "protein_coding"; gene_status "KNOWN"; gene_name "SPARC"; transcript_type "protein_coding"; transcript_status "KNOWN"; transcript_name "SPARC"; level 1; havana_gene "OTTHUMG00000130122.3";
chr5	151042680	chr5	HAVANA	transcript	151040657	151066726	.	-	.	gene_id "ENSG00000113140.6"; transcript_id "ENST00000231061.4"; gene_type "protein_coding"; gene_status "KNOWN"; gene_name "SPARC"; transcript_type "protein_coding"; transcript_status "KNOWN"; transcript_name "SPARC-001"; level 2; tag "basic"; tag "appris_principal"; tag "CCDS"; ccdsid "CCDS4318.1"; havana_gene "OTTHUMG00000130122.3"; havana_transcript "OTTHUMT00000252430.1";
chr5	151042680	chr5	HAVANA	exon	151040657	151043160	.	-	.	gene_id "ENSG00000113140.6"; transcript_id "ENST00000231061.4"; gene_type "protein_coding"; gene_status "KNOWN"; gene_name "SPARC"; transcript_type "protein_coding"; transcript_status "KNOWN"; transcript_name "SPARC-001"; exon_number 10;  exon_id "ENSE00001023043.8";  level 2; tag "basic"; tag "appris_principal"; tag "CCDS"; ccdsid "CCDS4318.1"; havana_gene "OTTHUMG00000130122.3"; havana_transcript "OTTHUMT00000252430.1";	distance:480
chr7	32525881	chr7	HAVANA	gene	32524951	32534895	.	-	.	gene_id "ENSG00000106355.5"; transcript_id "ENSG00000106355.5"; gene_type "protein_coding"; gene_status "KNOWN"; gene_name "LSM5"; transcript_type "protein_coding"; transcript_status "KNOWN"; transcript_name "LSM5"; level 2; havana_gene "OTTHUMG00000022913.3";
chr7	32525881	chr7	HAVANA	transcript	32524951	32530030	.	-	.	gene_id "ENSG00000106355.5"; transcript_id "ENST00000450169.2"; gene_type "protein_coding"; gene_status "KNOWN"; gene_name "LSM5"; transcript_type "protein_coding"; transcript_status "KNOWN"; transcript_name "LSM5-001"; level 2; tag "basic"; tag "appris_principal"; tag "CCDS"; ccdsid "CCDS5438.1"; havana_gene "OTTHUMG00000022913.3"; havana_transcript "OTTHUMT00000215102.2";
chr7	32525881	chr7	HAVANA	exon	32524951	32526905	.	-	.	gene_id "ENSG00000106355.5"; transcript_id "ENST00000450169.2"; gene_type "protein_coding"; gene_status "KNOWN"; gene_name "LSM5"; transcript_type "protein_coding"; transcript_status "KNOWN"; transcript_name "LSM5-001"; exon_number 5;  exon_id "ENSE00001682291.2";  level 2; tag "basic"; tag "appris_principal"; tag "CCDS"; ccdsid "CCDS5438.1"; havana_gene "OTTHUMG00000022913.3"; havana_transcript "OTTHUMT00000215102.2";	distance:1024
chr2	237998601	chr2	HAVANA	gene	237993955	238009109	.	+	.	gene_id "ENSG00000198612.6"; transcript_id "ENSG00000198612.6"; gene_type "protein_coding"; gene_status "KNOWN"; gene_name "COPS8"; transcript_type "protein_coding"; transcript_status "KNOWN"; transcript_name "COPS8"; level 2; havana_gene "OTTHUMG00000133297.4";
chr2	237998601	chr2	HAVANA	transcript	237993955	238009109	.	+	.	gene_id "ENSG00000198612.6"; transcript_id "ENST00000354371.2"; gene_type "protein_coding"; gene_status "KNOWN"; gene_name "COPS8"; transcript_type "protein_coding"; transcript_status "KNOWN"; transcript_name "COPS8-001"; level 2; tag "basic"; tag "appris_candidate_longest"; tag "CCDS"; ccdsid "CCDS2517.1"; havana_gene "OTTHUMG00000133297.4"; havana_transcript "OTTHUMT00000257082.3";
chr2	237998601	chr2	HAVANA	exon	237998505	237998637	.	+	.	gene_id "ENSG00000198612.6"; transcript_id "ENST00000354371.2"; gene_type "protein_coding"; gene_status "KNOWN"; gene_name "COPS8"; transcript_type "protein_coding"; transcript_status "KNOWN"; transcript_name "COPS8-001"; exon_number 4;  exon_id "ENSE00003546557.1";  level 2; tag "basic"; tag "appris_candidate_longest"; tag "CCDS"; ccdsid "CCDS2517.1"; havana_gene "OTTHUMG00000133297.4"; havana_transcript "OTTHUMT00000257082.3";	distance:36
chr10	27551884	chr10	HAVANA	gene	27547691	27577753	.	+	.	gene_id "ENSG00000238021.2"; transcript_id "ENSG00000238021.2"; gene_type "pseudogene"; gene_status "KNOWN"; gene_name "ARMC4P1"; transcript_type "pseudogene"; transcript_status "KNOWN"; transcript_name "ARMC4P1"; level 2; havana_gene "OTTHUMG00000017856.2";
chr10	27551884	chr10	HAVANA	transcript	27547691	27577753	.	+	.	gene_id "ENSG00000238021.2"; transcript_id "ENST00000576034.1"; gene_type "pseudogene"; gene_status "KNOWN"; gene_name "ARMC4P1"; transcript_type "processed_transcript"; transcript_status "KNOWN"; transcript_name "ARMC4P1-002"; level 2; tag "basic"; havana_gene "OTTHUMG00000017856.2"; havana_transcript "OTTHUMT00000436997.1";
chr10	27551884	chr10	HAVANA	exon	27551886	27552143	.	+	.	gene_id "ENSG00000238021.2"; transcript_id "ENST00000576034.1"; gene_type "pseudogene"; gene_status "KNOWN"; gene_name "ARMC4P1"; transcript_type "processed_transcript"; transcript_status "KNOWN"; transcript_name "ARMC4P1-002"; exon_number 2;  exon_id "ENSE00002650123.1";  level 2; tag "basic"; havana_gene "OTTHUMG00000017856.2"; havana_transcript "OTTHUMT00000436997.1";	distance:2
chr10	27551884	chr10	HAVANA	transcript	27551886	27577753	.	+	.	gene_id "ENSG00000238021.2"; transcript_id "ENST00000438905.2"; gene_type "pseudogene"; gene_status "KNOWN"; gene_name "ARMC4P1"; transcript_type "transcribed_unprocessed_pseudogene"; transcript_status "KNOWN"; transcript_name "ARMC4P1-001"; level 2; ont "PGO:0000005"; ont "PGO:0000019"; havana_gene "OTTHUMG00000017856.2"; havana_transcript "OTTHUMT00000047321.2";
chr10	27551884	chr10	HAVANA	exon	27551886	27552143	.	+	.	gene_id "ENSG00000238021.2"; transcript_id "ENST00000438905.2"; gene_type "pseudogene"; gene_status "KNOWN"; gene_name "ARMC4P1"; transcript_type "transcribed_unprocessed_pseudogene"; transcript_status "KNOWN"; transcript_name "ARMC4P1-001"; exon_number 1;  exon_id "ENSE00002650123.1";  level 2; ont "PGO:0000005"; ont "PGO:0000019"; havana_gene "OTTHUMG00000017856.2"; havana_transcript "OTTHUMT00000047321.2";	distance:2
chr4	89182268	chr4	HAVANA	gene	89178772	89205921	.	-	.	gene_id "ENSG00000163644.10"; transcript_id "ENSG00000163644.10"; gene_type "protein_coding"; gene_status "KNOWN"; gene_name "PPM1K"; transcript_type "protein_coding"; transcript_status "KNOWN"; transcript_name "PPM1K"; level 1; tag "ncRNA_host"; havana_gene "OTTHUMG00000130952.5";
chr4	89182268	chr4	HAVANA	transcript	89178772	89205888	.	-	.	gene_id "ENSG00000163644.10"; transcript_id "ENST00000608933.1"; gene_type "protein_coding"; gene_status "KNOWN"; gene_name "PPM1K"; transcript_type "protein_coding"; transcript_status "KNOWN"; transcript_name "PPM1K-001"; level 2; tag "basic"; tag "appris_principal"; tag "CCDS"; ccdsid "CCDS3629.1"; havana_gene "OTTHUMG00000130952.5"; havana_transcript "OTTHUMT00000253553.4";
chr4	89182268	chr4	HAVANA	exon	89178772	89183878	.	-	.	gene_id "ENSG00000163644.10"; transcript_id "ENST00000608933.1"; gene_type "protein_coding"; gene_status "KNOWN"; gene_name "PPM1K"; transcript_type "protein_coding"; transcript_status "KNOWN"; transcript_name "PPM1K-001"; exon_number 7;  exon_id "ENSE00003708574.1";  level 2; tag "basic"; tag "appris_principal"; tag "CCDS"; ccdsid "CCDS3629.1"; havana_gene "OTTHUMG00000130952.5"; havana_transcript "OTTHUMT00000253553.4";	distance:1610
chr7	5028808	chr7	HAVANA	gene	5013619	5080306	.	+	.	gene_id "ENSG00000196204.7"; transcript_id "ENSG00000196204.7"; gene_type "pseudogene"; gene_status "KNOWN"; gene_name "RNF216P1"; transcript_type "pseudogene"; transcript_status "KNOWN"; transcript_name "RNF216P1"; level 2; havana_gene "OTTHUMG00000151797.12";
chr7	5028808	chr7	HAVANA	transcript	5013619	5035153	.	+	.	gene_id "ENSG00000196204.7"; transcript_id "ENST00000406089.2"; gene_type "pseudogene"; gene_status "KNOWN"; gene_name "RNF216P1"; transcript_type "processed_transcript"; transcript_status "KNOWN"; transcript_name "RNF216P1-014"; level 2; havana_gene "OTTHUMG00000151797.12"; havana_transcript "OTTHUMT00000323963.2";
chr7	5028808	chr7	HAVANA	exon	5028694	5028808	.	+	.	gene_id "ENSG00000196204.7"; transcript_id "ENST00000406089.2"; gene_type "pseudogene"; gene_status "KNOWN"; gene_name "RNF216P1"; transcript_type "processed_transcript"; transcript_status "KNOWN"; transcript_name "RNF216P1-014"; exon_number 6;  exon_id "ENSE00002319879.1";  level 2; havana_gene "OTTHUMG00000151797.12"; havana_transcript "OTTHUMT00000323963.2";	distance:0
chr7	5028808	chr7	HAVANA	transcript	5013619	5037800	.	+	.	gene_id "ENSG00000196204.7"; transcript_id "ENST00000404404.1"; gene_type "pseudogene"; gene_status "KNOWN"; gene_name "RNF216P1"; transcript_type "transcribed_unprocessed_pseudogene"; transcript_status "KNOWN"; transcript_name "RNF216P1-001"; level 2; ont "PGO:0000005"; ont "PGO:0000019"; havana_gene "OTTHUMG00000151797.12"; havana_transcript "OTTHUMT00000323951.2";
chr7	5028808	chr7	HAVANA	exon	5028694	5028808	.	+	.	gene_id "ENSG00000196204.7"; transcript_id "ENST00000404404.1"; gene_type "pseudogene"; gene_status "KNOWN"; gene_name "RNF216P1"; transcript_type "transcribed_unprocessed_pseudogene"; transcript_status "KNOWN"; transcript_name "RNF216P1-001"; exon_number 6;  exon_id "ENSE00002319879.1";  level 2; ont "PGO:0000005"; ont "PGO:0000019"; havana_gene "OTTHUMG00000151797.12"; havana_transcript "OTTHUMT00000323951.2";	distance:0
chr7	5028808	chr7	HAVANA	transcript	5013647	5036524	.	+	.	gene_id "ENSG00000196204.7"; transcript_id "ENST00000477090.1"; gene_type "pseudogene"; gene_status "KNOWN"; gene_name "RNF216P1"; transcript_type "processed_transcript"; transcript_status "KNOWN"; transcript_name "RNF216P1-007"; level 2; havana_gene "OTTHUMG00000151797.12"; havana_transcript "OTTHUMT00000323964.1";
chr7	5028808	chr7	HAVANA	transcript	5013668	5037796	.	+	.	gene_id "ENSG00000196204.7"; transcript_id "ENST00000404006.1"; gene_type "pseudogene"; gene_status "KNOWN"; gene_name "RNF216P1"; transcript_type "processed_transcript"; transcript_status "KNOWN"; transcript_name "RNF216P1-003"; level 2; havana_gene "OTTHUMG00000151797.12"; havana_transcript "OTTHUMT00000323952.1";
chr7	5028808	chr7	HAVANA	exon	5028694	5028808	.	+	.	gene_id "ENSG00000196204.7"; transcript_id "ENST00000404006.1"; gene_type "pseudogene"; gene_status "KNOWN"; gene_name "RNF216P1"; transcript_type "processed_transcript"; transcript_status "KNOWN"; transcript_name "RNF216P1-003"; exon_number 5;  exon_id "ENSE00002319879.1";  level 2; havana_gene "OTTHUMG00000151797.12"; havana_transcript "OTTHUMT00000323952.1";	distance:0
chr7	5028808	chr7	HAVANA	transcript	5013681	5037083	.	+	.	gene_id "ENSG00000196204.7"; transcript_id "ENST00000403969.1"; gene_type "pseudogene"; gene_status "KNOWN"; gene_name "RNF216P1"; transcript_type "processed_transcript"; transcript_status "KNOWN"; transcript_name "RNF216P1-005"; level 2; havana_gene "OTTHUMG00000151797.12"; havana_transcript "OTTHUMT00000323954.1";
chr7	5028808	chr7	HAVANA	transcript	5013683	5080306	.	+	.	gene_id "ENSG00000196204.7"; transcript_id "ENST00000494947.1"; gene_type "pseudogene"; gene_status "KNOWN"; gene_name "RNF216P1"; transcript_type "processed_transcript"; transcript_status "KNOWN"; transcript_name "RNF216P1-006"; level 2; havana_gene "OTTHUMG00000151797.12"; havana_transcript "OTTHUMT00000323955.1";
chr7	5028808	chr7	ENSEMBL	transcript	5013713	5036849	.	+	.	gene_id "ENSG00000196204.7"; transcript_id "ENST00000360944.4"; gene_type "pseudogene"; gene_status "KNOWN"; gene_name "RNF216P1"; transcript_type "transcribed_unprocessed_pseudogene"; transcript_status "KNOWN"; transcript_name "RNF216P1-201"; level 3; havana_gene "OTTHUMG00000151797.12";
chr7	5028808	chr7	HAVANA	transcript	5015996	5036304	.	+	.	gene_id "ENSG00000196204.7"; transcript_id "ENST00000406608.2"; gene_type "pseudogene"; gene_status "KNOWN"; gene_name "RNF216P1"; transcript_type "processed_transcript"; transcript_status "KNOWN"; transcript_name "RNF216P1-012"; level 2; havana_gene "OTTHUMG00000151797.12"; havana_transcript "OTTHUMT00000323961.2";
chr7	5028808	chr7	HAVANA	exon	5028694	5028808	.	+	.	gene_id "ENSG00000196204.7"; transcript_id "ENST00000406608.2"; gene_type "pseudogene"; gene_status "KNOWN"; gene_name "RNF216P1"; transcript_type "processed_transcript"; transcript_status "KNOWN"; transcript_name "RNF216P1-012"; exon_number 4;  exon_id "ENSE00002319879.1";  level 2; havana_gene "OTTHUMG00000151797.12"; havana_transcript "OTTHUMT00000323961.2";	distance:0
chr7	5028808	chr7	HAVANA	transcript	5023326	5036750	.	+	.	gene_id "ENSG00000196204.7"; transcript_id "ENST00000405396.2"; gene_type "pseudogene"; gene_status "KNOWN"; gene_name "RNF216P1"; transcript_type "processed_transcript"; transcript_status "KNOWN"; transcript_name "RNF216P1-011"; level 2; havana_gene "OTTHUMG00000151797.12"; havana_transcript "OTTHUMT00000323960.2";
chr7	5028808	chr7	HAVANA	exon	5028665	5028808	.	+	.	gene_id "ENSG00000196204.7"; transcript_id "ENST00000405396.2"; gene_type "pseudogene"; gene_status "KNOWN"; gene_name "RNF216P1"; transcript_type "processed_transcript"; transcript_status "KNOWN"; transcript_name "RNF216P1-011"; exon_number 3;  exon_id "ENSE00001549237.1";  level 2; havana_gene "OTTHUMG00000151797.12"; havana_transcript "OTTHUMT00000323960.2";	distance:0
chr7	5028808	chr7	HAVANA	transcript	5024347	5036405	.	+	.	gene_id "ENSG00000196204.7"; transcript_id "ENST00000464479.1"; gene_type "pseudogene"; gene_status "KNOWN"; gene_name "RNF216P1"; transcript_type "processed_transcript"; transcript_status "KNOWN"; transcript_name "RNF216P1-010"; level 2; havana_gene "OTTHUMG00000151797.12"; havana_transcript "OTTHUMT00000323959.1";
chr7	5028808	chr7	HAVANA	transcript	5024539	5028999	.	+	.	gene_id "ENSG00000196204.7"; transcript_id "ENST00000466622.1"; gene_type "pseudogene"; gene_status "KNOWN"; gene_name "RNF216P1"; transcript_type "processed_transcript"; transcript_status "KNOWN"; transcript_name "RNF216P1-013"; level 2; havana_gene "OTTHUMG00000151797.12"; havana_transcript "OTTHUMT00000323962.1";
chr7	5028808	chr7	HAVANA	exon	5028694	5028999	.	+	.	gene_id "ENSG00000196204.7"; transcript_id "ENST00000466622.1"; gene_type "pseudogene"; gene_status "KNOWN"; gene_name "RNF216P1"; transcript_type "processed_transcript"; transcript_status "KNOWN"; transcript_name "RNF216P1-013"; exon_number 2;  exon_id "ENSE00001941319.1";  level 2; havana_gene "OTTHUMG00000151797.12"; havana_transcript "OTTHUMT00000323962.1";	distance:191
chr7	5028808	chr7	HAVANA	gene	5023349	5112852	.	+	.	gene_id "ENSG00000272968.1"; transcript_id "ENSG00000272968.1"; gene_type "protein_coding"; gene_status "KNOWN"; gene_name "RBAK-RBAKDN"; transcript_type "protein_coding"; transcript_status "KNOWN"; transcript_name "RBAK-RBAKDN"; level 2; havana_gene "OTTHUMG00000186010.2";
chr7	5028808	chr7	HAVANA	transcript	5023349	5112852	.	+	.	gene_id "ENSG00000272968.1"; transcript_id "ENST00000407184.1"; gene_type "protein_coding"; gene_status "KNOWN"; gene_name "RBAK-RBAKDN"; transcript_type "protein_coding"; transcript_status "KNOWN"; transcript_name "RBAK-RBAKDN-001"; level 2; tag "basic"; tag "appris_principal"; tag "readthrough_transcript"; havana_gene "OTTHUMG00000186010.2"; havana_transcript "OTTHUMT00000472007.1";
chr2	191798693	chr2	HAVANA	gene	191745553	191830278	.	+	.	gene_id "ENSG00000115419.8"; transcript_id "ENSG00000115419.8"; gene_type "protein_coding"; gene_status "KNOWN"; gene_name "GLS"; transcript_type "protein_coding"; transcript_status "KNOWN"; transcript_name "GLS"; level 1; havana_gene "OTTHUMG00000132701.3";
chr2	191798693	chr2	HAVANA	transcript	191745553	191830278	.	+	.	gene_id "ENSG00000115419.8"; transcript_id "ENST00000320717.3"; gene_type "protein_coding"; gene_status "KNOWN"; gene_name "GLS"; transcript_type "protein_coding"; transcript_status "KNOWN"; transcript_name "GLS-001"; level 2; tag "basic"; tag "appris_principal"; tag "CCDS"; ccdsid "CCDS2308.1"; havana_gene "OTTHUMG00000132701.3"; havana_transcript "OTTHUMT00000255999.2";
chr2	191798693	chr2	HAVANA	transcript	191745560	191800015	.	+	.	gene_id "ENSG00000115419.8"; transcript_id "ENST00000338435.4"; gene_type "protein_coding"; gene_status "KNOWN"; gene_name "GLS"; transcript_type "protein_coding"; transcript_status "KNOWN"; transcript_name "GLS-002"; level 2; tag "basic"; tag "CCDS"; ccdsid "CCDS58744.1"; havana_gene "OTTHUMG00000132701.3"; havana_transcript "OTTHUMT00000335598.1";
chr2	191798693	chr2	HAVANA	exon	191797442	191800015	.	+	.	gene_id "ENSG00000115419.8"; transcript_id "ENST00000338435.4"; gene_type "protein_coding"; gene_status "KNOWN"; gene_name "GLS"; transcript_type "protein_coding"; transcript_status "KNOWN"; transcript_name "GLS-002"; exon_number 15;  exon_id "ENSE00001945485.1";  level 2; tag "basic"; tag "CCDS"; ccdsid "CCDS58744.1"; havana_gene "OTTHUMG00000132701.3"; havana_transcript "OTTHUMT00000335598.1";	distance:1251
chr5	54579539	chr5	HAVANA	gene	54529762	54591029	.	+	.	gene_id "ENSG00000251307.1"; transcript_id "ENSG00000251307.1"; gene_type "antisense"; gene_status "NOVEL"; gene_name "RP11-506H20.1"; transcript_type "antisense"; transcript_status "NOVEL"; transcript_name "RP11-506H20.1"; level 2; havana_gene "OTTHUMG00000162314.1";
chr5	54579539	chr5	HAVANA	transcript	54529762	54591029	.	+	.	gene_id "ENSG00000251307.1"; transcript_id "ENST00000506435.1"; gene_type "antisense"; gene_status "NOVEL"; gene_name "RP11-506H20.1"; transcript_type "antisense"; transcript_status "KNOWN"; transcript_name "RP11-506H20.1-001"; level 2; tag "basic"; havana_gene "OTTHUMG00000162314.1"; havana_transcript "OTTHUMT00000368540.1";
chr5	54579539	chr5	HAVANA	gene	54552073	54603550	.	-	.	gene_id "ENSG00000067248.5"; transcript_id "ENSG00000067248.5"; gene_type "protein_coding"; gene_status "KNOWN"; gene_name "DHX29"; transcript_type "protein_coding"; transcript_status "KNOWN"; transcript_name "DHX29"; level 2; havana_gene "OTTHUMG00000162313.1";
chr5	54579539	chr5	HAVANA	transcript	54552073	54603550	.	-	.	gene_id "ENSG00000067248.5"; transcript_id "ENST00000251636.5"; gene_type "protein_coding"; gene_status "KNOWN"; gene_name "DHX29"; transcript_type "protein_coding"; transcript_status "KNOWN"; transcript_name "DHX29-001"; level 2; tag "basic"; tag "appris_principal"; tag "CCDS"; ccdsid "CCDS34158.1"; havana_gene "OTTHUMG00000162313.1"; havana_transcript "OTTHUMT00000368532.1";
chr5	54579539	chr5	HAVANA	exon	54579031	54579639	.	-	.	gene_id "ENSG00000067248.5"; transcript_id "ENST00000251636.5"; gene_type "protein_coding"; gene_status "KNOWN"; gene_name "DHX29"; transcript_type "protein_coding"; transcript_status "KNOWN"; transcript_name "DHX29-001"; exon_number 11;  exon_id "ENSE00001261045.1";  level 2; tag "basic"; tag "appris_principal"; tag "CCDS"; ccdsid "CCDS34158.1"; havana_gene "OTTHUMG00000162313.1"; havana_transcript "OTTHUMT00000368532.1";	distance:508
chr3	174495587	chr3	HAVANA	gene	174156363	175523428	.	+	.	gene_id "ENSG00000177694.10"; transcript_id "ENSG00000177694.10"; gene_type "protein_coding"; gene_status "KNOWN"; gene_name "NAALADL2"; transcript_type "protein_coding"; transcript_status "KNOWN"; transcript_name "NAALADL2"; level 2; tag "ncRNA_host"; havana_gene "OTTHUMG00000157120.3";
chr3	174495587	chr3	HAVANA	transcript	174158777	174814932	.	+	.	gene_id "ENSG00000177694.10"; transcript_id "ENST00000434257.1"; gene_type "protein_coding"; gene_status "KNOWN"; gene_name "NAALADL2"; transcript_type "protein_coding"; transcript_status "PUTATIVE"; transcript_name "NAALADL2-006"; level 2; tag "mRNA_end_NF"; tag "cds_end_NF"; havana_gene "OTTHUMG00000157120.3"; havana_transcript "OTTHUMT00000347395.1";
chr11	28057589	chr11	HAVANA	gene	28042167	28129855	.	-	.	gene_id "ENSG00000121621.6"; transcript_id "ENSG00000121621.6"; gene_type "protein_coding"; gene_status "KNOWN"; gene_name "KIF18A"; transcript_type "protein_coding"; transcript_status "KNOWN"; transcript_name "KIF18A"; level 2; havana_gene "OTTHUMG00000166195.3";
chr11	28057589	chr11	HAVANA	transcript	28042167	28129855	.	-	.	gene_id "ENSG00000121621.6"; transcript_id "ENST00000263181.6"; gene_type "protein_coding"; gene_status "KNOWN"; gene_name "KIF18A"; transcript_type "protein_coding"; transcript_status "KNOWN"; transcript_name "KIF18A-001"; level 2; tag "basic"; tag "appris_principal"; tag "CCDS"; ccdsid "CCDS7867.1"; havana_gene "OTTHUMG00000166195.3"; havana_transcript "OTTHUMT00000388328.3";
chr4	120417697	chr4	HAVANA	gene	120375946	120473180	.	+	.	gene_id "ENSG00000245958.2"; transcript_id "ENSG00000245958.2"; gene_type "pseudogene"; gene_status "KNOWN"; gene_name "RP11-33B1.1"; transcript_type "pseudogene"; transcript_status "KNOWN"; transcript_name "RP11-33B1.1"; level 2; havana_gene "OTTHUMG00000160571.3";
chr4	120417697	chr4	HAVANA	transcript	120375975	120419058	.	+	.	gene_id "ENSG00000245958.2"; transcript_id "ENST00000510011.1"; gene_type "pseudogene"; gene_status "KNOWN"; gene_name "RP11-33B1.1"; transcript_type "processed_transcript"; transcript_status "KNOWN"; transcript_name "RP11-33B1.1-003"; level 2; havana_gene "OTTHUMG00000160571.3"; havana_transcript "OTTHUMT00000361202.1";
chr4	120417697	chr4	HAVANA	transcript	120409798	120473179	.	+	.	gene_id "ENSG00000245958.2"; transcript_id "ENST00000498873.1"; gene_type "pseudogene"; gene_status "KNOWN"; gene_name "RP11-33B1.1"; transcript_type "processed_transcript"; transcript_status "KNOWN"; transcript_name "RP11-33B1.1-006"; level 2; tag "basic"; havana_gene "OTTHUMG00000160571.3"; havana_transcript "OTTHUMT00000365383.1";
chr4	120417697	chr4	HAVANA	transcript	120415581	120440721	.	+	.	gene_id "ENSG00000245958.2"; transcript_id "ENST00000510844.1"; gene_type "pseudogene"; gene_status "KNOWN"; gene_name "RP11-33B1.1"; transcript_type "processed_transcript"; transcript_status "KNOWN"; transcript_name "RP11-33B1.1-013"; level 2; havana_gene "OTTHUMG00000160571.3"; havana_transcript "OTTHUMT00000365397.1";
chr4	120417697	chr4	HAVANA	transcript	120415620	120419182	.	+	.	gene_id "ENSG00000245958.2"; transcript_id "ENST00000506451.1"; gene_type "pseudogene"; gene_status "KNOWN"; gene_name "RP11-33B1.1"; transcript_type "processed_transcript"; transcript_status "KNOWN"; transcript_name "RP11-33B1.1-007"; level 2; havana_gene "OTTHUMG00000160571.3"; havana_transcript "OTTHUMT00000365384.1";
chr4	120417697	chr4	HAVANA	transcript	120415641	120421434	.	+	.	gene_id "ENSG00000245958.2"; transcript_id "ENST00000502760.1"; gene_type "pseudogene"; gene_status "KNOWN"; gene_name "RP11-33B1.1"; transcript_type "processed_transcript"; transcript_status "KNOWN"; transcript_name "RP11-33B1.1-008"; level 2; havana_gene "OTTHUMG00000160571.3"; havana_transcript "OTTHUMT00000365385.1";
chr4	120417697	chr4	HAVANA	gene	120415550	120550146	.	-	.	gene_id "ENSG00000138735.11"; transcript_id "ENSG00000138735.11"; gene_type "protein_coding"; gene_status "KNOWN"; gene_name "PDE5A"; transcript_type "protein_coding"; transcript_status "KNOWN"; transcript_name "PDE5A"; level 2; havana_gene "OTTHUMG00000132971.5";
chr4	120417697	chr4	HAVANA	transcript	120415550	120550146	.	-	.	gene_id "ENSG00000138735.11"; transcript_id "ENST00000354960.3"; gene_type "protein_coding"; gene_status "KNOWN"; gene_name "PDE5A"; transcript_type "protein_coding"; transcript_status "KNOWN"; transcript_name "PDE5A-001"; level 2; tag "basic"; tag "CCDS"; ccdsid "CCDS3713.1"; havana_gene "OTTHUMG00000132971.5"; havana_transcript "OTTHUMT00000256529.1";
chr4	120417697	chr4	HAVANA	exon	120415550	120419893	.	-	.	gene_id "ENSG00000138735.11"; transcript_id "ENST00000354960.3"; gene_type "protein_coding"; gene_status "KNOWN"; gene_name "PDE5A"; transcript_type "protein_coding"; transcript_status "KNOWN"; transcript_name "PDE5A-001"; exon_number 21;  exon_id "ENSE00001890486.1";  level 2; tag "basic"; tag "CCDS"; ccdsid "CCDS3713.1"; havana_gene "OTTHUMG00000132971.5"; havana_transcript "OTTHUMT00000256529.1";	distance:2196
chr7	32525881	chr7	HAVANA	gene	32524951	32534895	.	-	.	gene_id "ENSG00000106355.5"; transcript_id "ENSG00000106355.5"; gene_type "protein_coding"; gene_status "KNOWN"; gene_name "LSM5"; transcript_type "protein_coding"; transcript_status "KNOWN"; transcript_name "LSM5"; level 2; havana_gene "OTTHUMG00000022913.3";
chr7	32525881	chr7	HAVANA	transcript	32524951	32530030	.	-	.	gene_id "ENSG00000106355.5"; transcript_id "ENST00000450169.2"; gene_type "protein_coding"; gene_status "KNOWN"; gene_name "LSM5"; transcript_type "protein_coding"; transcript_status "KNOWN"; transcript_name "LSM5-001"; level 2; tag "basic"; tag "appris_principal"; tag "CCDS"; ccdsid "CCDS5438.1"; havana_gene "OTTHUMG00000022913.3"; havana_transcript "OTTHUMT00000215102.2";
chr7	32525881	chr7	HAVANA	exon	32524951	32526905	.	-	.	gene_id "ENSG00000106355.5"; transcript_id "ENST00000450169.2"; gene_type "protein_coding"; gene_status "KNOWN"; gene_name "LSM5"; transcript_type "protein_coding"; transcript_status "KNOWN"; transcript_name "LSM5-001"; exon_number 5;  exon_id "ENSE00001682291.2";  level 2; tag "basic"; tag "appris_principal"; tag "CCDS"; ccdsid "CCDS5438.1"; havana_gene "OTTHUMG00000022913.3"; havana_transcript "OTTHUMT00000215102.2";	distance:1024
chr12	111051965	chr12	HAVANA	gene	111051832	111087235	.	+	.	gene_id "ENSG00000204852.11"; transcript_id "ENSG00000204852.11"; gene_type "protein_coding"; gene_status "KNOWN"; gene_name "TCTN1"; transcript_type "protein_coding"; transcript_status "KNOWN"; transcript_name "TCTN1"; level 1; tag "ncRNA_host"; havana_gene "OTTHUMG00000150051.7";
chr12	111051965	chr12	HAVANA	transcript	111051832	111068092	.	+	.	gene_id "ENSG00000204852.11"; transcript_id "ENST00000550703.2"; gene_type "protein_coding"; gene_status "KNOWN"; gene_name "TCTN1"; transcript_type "protein_coding"; transcript_status "PUTATIVE"; transcript_name "TCTN1-021"; level 2; tag "basic"; havana_gene "OTTHUMG00000150051.7"; havana_transcript "OTTHUMT00000404638.2";
chr12	111051965	chr12	HAVANA	exon	111051832	111052207	.	+	.	gene_id "ENSG00000204852.11"; transcript_id "ENST00000550703.2"; gene_type "protein_coding"; gene_status "KNOWN"; gene_name "TCTN1"; transcript_type "protein_coding"; transcript_status "PUTATIVE"; transcript_name "TCTN1-021"; exon_number 1;  exon_id "ENSE00003544642.1";  level 2; tag "basic"; havana_gene "OTTHUMG00000150051.7"; havana_transcript "OTTHUMT00000404638.2";	distance:133
chr7	44424181	chr7	HAVANA	gene	44418720	44530479	.	-	.	gene_id "ENSG00000015676.13"; transcript_id "ENSG00000015676.13"; gene_type "protein_coding"; gene_status "KNOWN"; gene_name "NUDCD3"; transcript_type "protein_coding"; transcript_status "KNOWN"; transcript_name "NUDCD3"; level 1; havana_gene "OTTHUMG00000129174.4";
chr7	44424181	chr7	HAVANA	transcript	44418720	44530479	.	-	.	gene_id "ENSG00000015676.13"; transcript_id "ENST00000355451.7"; gene_type "protein_coding"; gene_status "KNOWN"; gene_name "NUDCD3"; transcript_type "protein_coding"; transcript_status "KNOWN"; transcript_name "NUDCD3-001"; level 2; tag "basic"; tag "appris_principal"; tag "CCDS"; ccdsid "CCDS5490.2"; havana_gene "OTTHUMG00000129174.4"; havana_transcript "OTTHUMT00000251248.3";
chr7	44424181	chr7	HAVANA	exon	44418720	44425720	.	-	.	gene_id "ENSG00000015676.13"; transcript_id "ENST00000355451.7"; gene_type "protein_coding"; gene_status "KNOWN"; gene_name "NUDCD3"; transcript_type "protein_coding"; transcript_status "KNOWN"; transcript_name "NUDCD3-001"; exon_number 6;  exon_id "ENSE00001551580.4";  level 2; tag "basic"; tag "appris_principal"; tag "CCDS"; ccdsid "CCDS5490.2"; havana_gene "OTTHUMG00000129174.4"; havana_transcript "OTTHUMT00000251248.3";	distance:1539
chr1	109479755	chr1	HAVANA	gene	109358520	109506106	.	-	.	gene_id "ENSG00000162641.14"; transcript_id "ENSG00000162641.14"; gene_type "protein_coding"; gene_status "KNOWN"; gene_name "AKNAD1"; transcript_type "protein_coding"; transcript_status "KNOWN"; transcript_name "AKNAD1"; level 2; havana_gene "OTTHUMG00000011231.8";
chr1	109479755	chr1	ENSEMBL	transcript	109365461	109506106	.	-	.	gene_id "ENSG00000162641.14"; transcript_id "ENST00000357393.4"; gene_type "protein_coding"; gene_status "KNOWN"; gene_name "AKNAD1"; transcript_type "protein_coding"; transcript_status "KNOWN"; transcript_name "AKNAD1-201"; level 3; tag "basic"; havana_gene "OTTHUMG00000011231.8";
chr1	109479755	chr1	HAVANA	gene	109472130	109506111	.	-	.	gene_id "ENSG00000121940.11"; transcript_id "ENSG00000121940.11"; gene_type "protein_coding"; gene_status "KNOWN"; gene_name "CLCC1"; transcript_type "protein_coding"; transcript_status "KNOWN"; transcript_name "CLCC1"; level 2; havana_gene "OTTHUMG00000011732.1";
chr1	109479755	chr1	HAVANA	transcript	109472130	109506079	.	-	.	gene_id "ENSG00000121940.11"; transcript_id "ENST00000356970.2"; gene_type "protein_coding"; gene_status "KNOWN"; gene_name "CLCC1"; transcript_type "protein_coding"; transcript_status "KNOWN"; transcript_name "CLCC1-001"; level 2; tag "basic"; tag "appris_principal"; tag "CCDS"; ccdsid "CCDS41362.1"; havana_gene "OTTHUMG00000011732.1"; havana_transcript "OTTHUMT00000032405.1";
chr1	109479755	chr1	HAVANA	exon	109479699	109480040	.	-	.	gene_id "ENSG00000121940.11"; transcript_id "ENST00000356970.2"; gene_type "protein_coding"; gene_status "KNOWN"; gene_name "CLCC1"; transcript_type "protein_coding"; transcript_status "KNOWN"; transcript_name "CLCC1-001"; exon_number 10;  exon_id "ENSE00000826665.1";  level 2; tag "basic"; tag "appris_principal"; tag "CCDS"; ccdsid "CCDS41362.1"; havana_gene "OTTHUMG00000011732.1"; havana_transcript "OTTHUMT00000032405.1";	distance:56
chr11	28057589	chr11	HAVANA	gene	28042167	28129855	.	-	.	gene_id "ENSG00000121621.6"; transcript_id "ENSG00000121621.6"; gene_type "protein_coding"; gene_status "KNOWN"; gene_name "KIF18A"; transcript_type "protein_coding"; transcript_status "KNOWN"; transcript_name "KIF18A"; level 2; havana_gene "OTTHUMG00000166195.3";
chr11	28057589	chr11	HAVANA	transcript	28042167	28129855	.	-	.	gene_id "ENSG00000121621.6"; transcript_id "ENST00000263181.6"; gene_type "protein_coding"; gene_status "KNOWN"; gene_name "KIF18A"; transcript_type "protein_coding"; transcript_status "KNOWN"; transcript_name "KIF18A-001"; level 2; tag "basic"; tag "appris_principal"; tag "CCDS"; ccdsid "CCDS7867.1"; havana_gene "OTTHUMG00000166195.3"; havana_transcript "OTTHUMT00000388328.3";
chr5	65108214	chr5	HAVANA	gene	65018023	65167553	.	+	.	gene_id "ENSG00000123213.18"; transcript_id "ENSG00000123213.18"; gene_type "protein_coding"; gene_status "KNOWN"; gene_name "NLN"; transcript_type "protein_coding"; transcript_status "KNOWN"; transcript_name "NLN"; level 1; havana_gene "OTTHUMG00000097803.5";
chr5	65108214	chr5	HAVANA	transcript	65018023	65125111	.	+	.	gene_id "ENSG00000123213.18"; transcript_id "ENST00000380985.5"; gene_type "protein_coding"; gene_status "KNOWN"; gene_name "NLN"; transcript_type "protein_coding"; transcript_status "KNOWN"; transcript_name "NLN-001"; level 2; tag "basic"; tag "appris_principal"; tag "CCDS"; ccdsid "CCDS3989.1"; havana_gene "OTTHUMG00000097803.5"; havana_transcript "OTTHUMT00000215060.1";
chr5	65108214	chr5	HAVANA	exon	65108082	65108218	.	+	.	gene_id "ENSG00000123213.18"; transcript_id "ENST00000380985.5"; gene_type "protein_coding"; gene_status "KNOWN"; gene_name "NLN"; transcript_type "protein_coding"; transcript_status "KNOWN"; transcript_name "NLN-001"; exon_number 12;  exon_id "ENSE00003662810.1";  level 2; tag "basic"; tag "appris_principal"; tag "CCDS"; ccdsid "CCDS3989.1"; havana_gene "OTTHUMG00000097803.5"; havana_transcript "OTTHUMT00000215060.1";	distance:4
chrX	30744968	chrX	HAVANA	gene	30671476	30748725	.	+	.	gene_id "ENSG00000198814.8"; transcript_id "ENSG00000198814.8"; gene_type "protein_coding"; gene_status "KNOWN"; gene_name "GK"; transcript_type "protein_coding"; transcript_status "KNOWN"; transcript_name "GK"; level 1; havana_gene "OTTHUMG00000021328.2";
chrX	30744968	chrX	HAVANA	transcript	30671476	30748725	.	+	.	gene_id "ENSG00000198814.8"; transcript_id "ENST00000378946.3"; gene_type "protein_coding"; gene_status "KNOWN"; gene_name "GK"; transcript_type "protein_coding"; transcript_status "KNOWN"; transcript_name "GK-003"; level 2; tag "basic"; tag "CCDS"; ccdsid "CCDS14225.1"; havana_gene "OTTHUMG00000021328.2"; havana_transcript "OTTHUMT00000056169.2";
chrX	30744968	chrX	HAVANA	transcript	30671476	30748725	.	+	.	gene_id "ENSG00000198814.8"; transcript_id "ENST00000378943.3"; gene_type "protein_coding"; gene_status "KNOWN"; gene_name "GK"; transcript_type "protein_coding"; transcript_status "KNOWN"; transcript_name "GK-004"; level 2; tag "basic"; tag "appris_principal"; tag "CCDS"; ccdsid "CCDS48090.1"; havana_gene "OTTHUMG00000021328.2"; havana_transcript "OTTHUMT00000056170.1";
chrX	30744968	chrX	HAVANA	transcript	30671595	30747287	.	+	.	gene_id "ENSG00000198814.8"; transcript_id "ENST00000378945.3"; gene_type "protein_coding"; gene_status "KNOWN"; gene_name "GK"; transcript_type "protein_coding"; transcript_status "KNOWN"; transcript_name "GK-009"; level 2; tag "basic"; tag "CCDS"; ccdsid "CCDS35224.1"; havana_gene "OTTHUMG00000021328.2"; havana_transcript "OTTHUMT00000355358.1";
chrX	30744968	chrX	HAVANA	transcript	30671606	30747366	.	+	.	gene_id "ENSG00000198814.8"; transcript_id "ENST00000481024.1"; gene_type "protein_coding"; gene_status "KNOWN"; gene_name "GK"; transcript_type "nonsense_mediated_decay"; transcript_status "KNOWN"; transcript_name "GK-007"; level 2; havana_gene "OTTHUMG00000021328.2"; havana_transcript "OTTHUMT00000355356.1";
chrX	30744968	chrX	ENSEMBL	transcript	30671606	30747366	.	+	.	gene_id "ENSG00000198814.8"; transcript_id "ENST00000427190.1"; gene_type "protein_coding"; gene_status "KNOWN"; gene_name "GK"; transcript_type "protein_coding"; transcript_status "KNOWN"; transcript_name "GK-201"; level 3; tag "basic"; havana_gene "OTTHUMG00000021328.2";
chr7	5028808	chr7	HAVANA	gene	5013619	5080306	.	+	.	gene_id "ENSG00000196204.7"; transcript_id "ENSG00000196204.7"; gene_type "pseudogene"; gene_status "KNOWN"; gene_name "RNF216P1"; transcript_type "pseudogene"; transcript_status "KNOWN"; transcript_name "RNF216P1"; level 2; havana_gene "OTTHUMG00000151797.12";
chr7	5028808	chr7	HAVANA	transcript	5013619	5035153	.	+	.	gene_id "ENSG00000196204.7"; transcript_id "ENST00000406089.2"; gene_type "pseudogene"; gene_status "KNOWN"; gene_name "RNF216P1"; transcript_type "processed_transcript"; transcript_status "KNOWN"; transcript_name "RNF216P1-014"; level 2; havana_gene "OTTHUMG00000151797.12"; havana_transcript "OTTHUMT00000323963.2";
chr7	5028808	chr7	HAVANA	exon	5028694	5028808	.	+	.	gene_id "ENSG00000196204.7"; transcript_id "ENST00000406089.2"; gene_type "pseudogene"; gene_status "KNOWN"; gene_name "RNF216P1"; transcript_type "processed_transcript"; transcript_status "KNOWN"; transcript_name "RNF216P1-014"; exon_number 6;  exon_id "ENSE00002319879.1";  level 2; havana_gene "OTTHUMG00000151797.12"; havana_transcript "OTTHUMT00000323963.2";	distance:0
chr7	5028808	chr7	HAVANA	transcript	5013619	5037800	.	+	.	gene_id "ENSG00000196204.7"; transcript_id "ENST00000404404.1"; gene_type "pseudogene"; gene_status "KNOWN"; gene_name "RNF216P1"; transcript_type "transcribed_unprocessed_pseudogene"; transcript_status "KNOWN"; transcript_name "RNF216P1-001"; level 2; ont "PGO:0000005"; ont "PGO:0000019"; havana_gene "OTTHUMG00000151797.12"; havana_transcript "OTTHUMT00000323951.2";
chr7	5028808	chr7	HAVANA	exon	5028694	5028808	.	+	.	gene_id "ENSG00000196204.7"; transcript_id "ENST00000404404.1"; gene_type "pseudogene"; gene_status "KNOWN"; gene_name "RNF216P1"; transcript_type "transcribed_unprocessed_pseudogene"; transcript_status "KNOWN"; transcript_name "RNF216P1-001"; exon_number 6;  exon_id "ENSE00002319879.1";  level 2; ont "PGO:0000005"; ont "PGO:0000019"; havana_gene "OTTHUMG00000151797.12"; havana_transcript "OTTHUMT00000323951.2";	distance:0
chr7	5028808	chr7	HAVANA	transcript	5013647	5036524	.	+	.	gene_id "ENSG00000196204.7"; transcript_id "ENST00000477090.1"; gene_type "pseudogene"; gene_status "KNOWN"; gene_name "RNF216P1"; transcript_type "processed_transcript"; transcript_status "KNOWN"; transcript_name "RNF216P1-007"; level 2; havana_gene "OTTHUMG00000151797.12"; havana_transcript "OTTHUMT00000323964.1";
chr7	5028808	chr7	HAVANA	transcript	5013668	5037796	.	+	.	gene_id "ENSG00000196204.7"; transcript_id "ENST00000404006.1"; gene_type "pseudogene"; gene_status "KNOWN"; gene_name "RNF216P1"; transcript_type "processed_transcript"; transcript_status "KNOWN"; transcript_name "RNF216P1-003"; level 2; havana_gene "OTTHUMG00000151797.12"; havana_transcript "OTTHUMT00000323952.1";
chr7	5028808	chr7	HAVANA	exon	5028694	5028808	.	+	.	gene_id "ENSG00000196204.7"; transcript_id "ENST00000404006.1"; gene_type "pseudogene"; gene_status "KNOWN"; gene_name "RNF216P1"; transcript_type "processed_transcript"; transcript_status "KNOWN"; transcript_name "RNF216P1-003"; exon_number 5;  exon_id "ENSE00002319879.1";  level 2; havana_gene "OTTHUMG00000151797.12"; havana_transcript "OTTHUMT00000323952.1";	distance:0
chr7	5028808	chr7	HAVANA	transcript	5013681	5037083	.	+	.	gene_id "ENSG00000196204.7"; transcript_id "ENST00000403969.1"; gene_type "pseudogene"; gene_status "KNOWN"; gene_name "RNF216P1"; transcript_type "processed_transcript"; transcript_status "KNOWN"; transcript_name "RNF216P1-005"; level 2; havana_gene "OTTHUMG00000151797.12"; havana_transcript "OTTHUMT00000323954.1";
chr7	5028808	chr7	HAVANA	transcript	5013683	5080306	.	+	.	gene_id "ENSG00000196204.7"; transcript_id "ENST00000494947.1"; gene_type "pseudogene"; gene_status "KNOWN"; gene_name "RNF216P1"; transcript_type "processed_transcript"; transcript_status "KNOWN"; transcript_name "RNF216P1-006"; level 2; havana_gene "OTTHUMG00000151797.12"; havana_transcript "OTTHUMT00000323955.1";
chr7	5028808	chr7	ENSEMBL	transcript	5013713	5036849	.	+	.	gene_id "ENSG00000196204.7"; transcript_id "ENST00000360944.4"; gene_type "pseudogene"; gene_status "KNOWN"; gene_name "RNF216P1"; transcript_type "transcribed_unprocessed_pseudogene"; transcript_status "KNOWN"; transcript_name "RNF216P1-201"; level 3; havana_gene "OTTHUMG00000151797.12";
chr7	5028808	chr7	HAVANA	transcript	5015996	5036304	.	+	.	gene_id "ENSG00000196204.7"; transcript_id "ENST00000406608.2"; gene_type "pseudogene"; gene_status "KNOWN"; gene_name "RNF216P1"; transcript_type "processed_transcript"; transcript_status "KNOWN"; transcript_name "RNF216P1-012"; level 2; havana_gene "OTTHUMG00000151797.12"; havana_transcript "OTTHUMT00000323961.2";
chr7	5028808	chr7	HAVANA	exon	5028694	5028808	.	+	.	gene_id "ENSG00000196204.7"; transcript_id "ENST00000406608.2"; gene_type "pseudogene"; gene_status "KNOWN"; gene_name "RNF216P1"; transcript_type "processed_transcript"; transcript_status "KNOWN"; transcript_name "RNF216P1-012"; exon_number 4;  exon_id "ENSE00002319879.1";  level 2; havana_gene "OTTHUMG00000151797.12"; havana_transcript "OTTHUMT00000323961.2";	distance:0
chr7	5028808	chr7	HAVANA	transcript	5023326	5036750	.	+	.	gene_id "ENSG00000196204.7"; transcript_id "ENST00000405396.2"; gene_type "pseudogene"; gene_status "KNOWN"; gene_name "RNF216P1"; transcript_type "processed_transcript"; transcript_status "KNOWN"; transcript_name "RNF216P1-011"; level 2; havana_gene "OTTHUMG00000151797.12"; havana_transcript "OTTHUMT00000323960.2";
chr7	5028808	chr7	HAVANA	exon	5028665	5028808	.	+	.	gene_id "ENSG00000196204.7"; transcript_id "ENST00000405396.2"; gene_type "pseudogene"; gene_status "KNOWN"; gene_name "RNF216P1"; transcript_type "processed_transcript"; transcript_status "KNOWN"; transcript_name "RNF216P1-011"; exon_number 3;  exon_id "ENSE00001549237.1";  level 2; havana_gene "OTTHUMG00000151797.12"; havana_transcript "OTTHUMT00000323960.2";	distance:0
chr7	5028808	chr7	HAVANA	transcript	5024347	5036405	.	+	.	gene_id "ENSG00000196204.7"; transcript_id "ENST00000464479.1"; gene_type "pseudogene"; gene_status "KNOWN"; gene_name "RNF216P1"; transcript_type "processed_transcript"; transcript_status "KNOWN"; transcript_name "RNF216P1-010"; level 2; havana_gene "OTTHUMG00000151797.12"; havana_transcript "OTTHUMT00000323959.1";
chr7	5028808	chr7	HAVANA	transcript	5024539	5028999	.	+	.	gene_id "ENSG00000196204.7"; transcript_id "ENST00000466622.1"; gene_type "pseudogene"; gene_status "KNOWN"; gene_name "RNF216P1"; transcript_type "processed_transcript"; transcript_status "KNOWN"; transcript_name "RNF216P1-013"; level 2; havana_gene "OTTHUMG00000151797.12"; havana_transcript "OTTHUMT00000323962.1";
chr7	5028808	chr7	HAVANA	exon	5028694	5028999	.	+	.	gene_id "ENSG00000196204.7"; transcript_id "ENST00000466622.1"; gene_type "pseudogene"; gene_status "KNOWN"; gene_name "RNF216P1"; transcript_type "processed_transcript"; transcript_status "KNOWN"; transcript_name "RNF216P1-013"; exon_number 2;  exon_id "ENSE00001941319.1";  level 2; havana_gene "OTTHUMG00000151797.12"; havana_transcript "OTTHUMT00000323962.1";	distance:191
chr7	5028808	chr7	HAVANA	gene	5023349	5112852	.	+	.	gene_id "ENSG00000272968.1"; transcript_id "ENSG00000272968.1"; gene_type "protein_coding"; gene_status "KNOWN"; gene_name "RBAK-RBAKDN"; transcript_type "protein_coding"; transcript_status "KNOWN"; transcript_name "RBAK-RBAKDN"; level 2; havana_gene "OTTHUMG00000186010.2";
chr7	5028808	chr7	HAVANA	transcript	5023349	5112852	.	+	.	gene_id "ENSG00000272968.1"; transcript_id "ENST00000407184.1"; gene_type "protein_coding"; gene_status "KNOWN"; gene_name "RBAK-RBAKDN"; transcript_type "protein_coding"; transcript_status "KNOWN"; transcript_name "RBAK-RBAKDN-001"; level 2; tag "basic"; tag "appris_principal"; tag "readthrough_transcript"; havana_gene "OTTHUMG00000186010.2"; havana_transcript "OTTHUMT00000472007.1";
chr10	62553644	chr10	HAVANA	gene	62538089	62554610	.	+	.	gene_id "ENSG00000170312.11"; transcript_id "ENSG00000170312.11"; gene_type "protein_coding"; gene_status "KNOWN"; gene_name "CDK1"; transcript_type "protein_coding"; transcript_status "KNOWN"; transcript_name "CDK1"; level 2; havana_gene "OTTHUMG00000018290.4";
chr10	62553644	chr10	HAVANA	transcript	62538212	62554610	.	+	.	gene_id "ENSG00000170312.11"; transcript_id "ENST00000395284.3"; gene_type "protein_coding"; gene_status "KNOWN"; gene_name "CDK1"; transcript_type "protein_coding"; transcript_status "KNOWN"; transcript_name "CDK1-007"; level 2; tag "not_organism_supported"; tag "basic"; tag "appris_candidate_longest"; tag "CCDS"; ccdsid "CCDS44408.1"; havana_gene "OTTHUMG00000018290.4"; havana_transcript "OTTHUMT00000048211.2";
chr10	62553644	chr10	HAVANA	exon	62553635	62554610	.	+	.	gene_id "ENSG00000170312.11"; transcript_id "ENST00000395284.3"; gene_type "protein_coding"; gene_status "KNOWN"; gene_name "CDK1"; transcript_type "protein_coding"; transcript_status "KNOWN"; transcript_name "CDK1-007"; exon_number 8;  exon_id "ENSE00001461632.1";  level 2; tag "not_organism_supported"; tag "basic"; tag "appris_candidate_longest"; tag "CCDS"; ccdsid "CCDS44408.1"; havana_gene "OTTHUMG00000018290.4"; havana_transcript "OTTHUMT00000048211.2";	distance:9
chr11	28057596	chr11	HAVANA	gene	28042167	28129855	.	-	.	gene_id "ENSG00000121621.6"; transcript_id "ENSG00000121621.6"; gene_type "protein_coding"; gene_status "KNOWN"; gene_name "KIF18A"; transcript_type "protein_coding"; transcript_status "KNOWN"; transcript_name "KIF18A"; level 2; havana_gene "OTTHUMG00000166195.3";
chr11	28057596	chr11	HAVANA	transcript	28042167	28129855	.	-	.	gene_id "ENSG00000121621.6"; transcript_id "ENST00000263181.6"; gene_type "protein_coding"; gene_status "KNOWN"; gene_name "KIF18A"; transcript_type "protein_coding"; transcript_status "KNOWN"; transcript_name "KIF18A-001"; level 2; tag "basic"; tag "appris_principal"; tag "CCDS"; ccdsid "CCDS7867.1"; havana_gene "OTTHUMG00000166195.3"; havana_transcript "OTTHUMT00000388328.3";
chr11	28057596	chr11	HAVANA	gene	28042167	28129855	.	-	.	gene_id "ENSG00000121621.6"; transcript_id "ENSG00000121621.6"; gene_type "protein_coding"; gene_status "KNOWN"; gene_name "KIF18A"; transcript_type "protein_coding"; transcript_status "KNOWN"; transcript_name "KIF18A"; level 2; havana_gene "OTTHUMG00000166195.3";
chr11	28057596	chr11	HAVANA	transcript	28042167	28129855	.	-	.	gene_id "ENSG00000121621.6"; transcript_id "ENST00000263181.6"; gene_type "protein_coding"; gene_status "KNOWN"; gene_name "KIF18A"; transcript_type "protein_coding"; transcript_status "KNOWN"; transcript_name "KIF18A-001"; level 2; tag "basic"; tag "appris_principal"; tag "CCDS"; ccdsid "CCDS7867.1"; havana_gene "OTTHUMG00000166195.3"; havana_transcript "OTTHUMT00000388328.3";
chr11	62299602	chr11	HAVANA	gene	62201016	62323707	.	-	.	gene_id "ENSG00000124942.9"; transcript_id "ENSG00000124942.9"; gene_type "protein_coding"; gene_status "KNOWN"; gene_name "AHNAK"; transcript_type "protein_coding"; transcript_status "KNOWN"; transcript_name "AHNAK"; level 1; havana_gene "OTTHUMG00000167558.4";
chr11	62299602	chr11	HAVANA	transcript	62201016	62303579	.	-	.	gene_id "ENSG00000124942.9"; transcript_id "ENST00000530124.1"; gene_type "protein_coding"; gene_status "KNOWN"; gene_name "AHNAK"; transcript_type "protein_coding"; transcript_status "NOVEL"; transcript_name "AHNAK-011"; level 2; tag "basic"; havana_gene "OTTHUMG00000167558.4"; havana_transcript "OTTHUMT00000395570.1";
chr11	62299602	chr11	HAVANA	transcript	62201018	62314268	.	-	.	gene_id "ENSG00000124942.9"; transcript_id "ENST00000257247.7"; gene_type "protein_coding"; gene_status "KNOWN"; gene_name "AHNAK"; transcript_type "protein_coding"; transcript_status "KNOWN"; transcript_name "AHNAK-001"; level 2; tag "basic"; tag "appris_candidate"; tag "CCDS"; ccdsid "CCDS44625.1"; havana_gene "OTTHUMG00000167558.4"; havana_transcript "OTTHUMT00000395014.1";
chr11	62299602	chr11	HAVANA	transcript	62259283	62313159	.	-	.	gene_id "ENSG00000124942.9"; transcript_id "ENST00000533365.1"; gene_type "protein_coding"; gene_status "KNOWN"; gene_name "AHNAK"; transcript_type "protein_coding"; transcript_status "KNOWN"; transcript_name "AHNAK-013"; level 2; tag "alternative_5_UTR"; tag "mRNA_end_NF"; tag "cds_end_NF"; havana_gene "OTTHUMG00000167558.4"; havana_transcript "OTTHUMT00000395686.1";
chr11	62299602	chr11	HAVANA	transcript	62283377	62314307	.	-	.	gene_id "ENSG00000124942.9"; transcript_id "ENST00000378024.4"; gene_type "protein_coding"; gene_status "KNOWN"; gene_name "AHNAK"; transcript_type "protein_coding"; transcript_status "KNOWN"; transcript_name "AHNAK-005"; level 2; tag "basic"; tag "appris_candidate_longest"; tag "CCDS"; ccdsid "CCDS31584.1"; havana_gene "OTTHUMG00000167558.4"; havana_transcript "OTTHUMT00000395572.1";
chr11	62299602	chr11	HAVANA	exon	62283377	62301546	.	-	.	gene_id "ENSG00000124942.9"; transcript_id "ENST00000378024.4"; gene_type "protein_coding"; gene_status "KNOWN"; gene_name "AHNAK"; transcript_type "protein_coding"; transcript_status "KNOWN"; transcript_name "AHNAK-005"; exon_number 5;  exon_id "ENSE00001475929.4";  level 2; tag "basic"; tag "appris_candidate_longest"; tag "CCDS"; ccdsid "CCDS31584.1"; havana_gene "OTTHUMG00000167558.4"; havana_transcript "OTTHUMT00000395572.1";	distance:16225
chr20	56226449	chr20	HAVANA	gene	56223448	56286592	.	-	.	gene_id "ENSG00000124225.11"; transcript_id "ENSG00000124225.11"; gene_type "protein_coding"; gene_status "KNOWN"; gene_name "PMEPA1"; transcript_type "protein_coding"; transcript_status "KNOWN"; transcript_name "PMEPA1"; level 1; havana_gene "OTTHUMG00000032831.2";
chr20	56226449	chr20	HAVANA	transcript	56223448	56284958	.	-	.	gene_id "ENSG00000124225.11"; transcript_id "ENST00000341744.3"; gene_type "protein_coding"; gene_status "KNOWN"; gene_name "PMEPA1"; transcript_type "protein_coding"; transcript_status "KNOWN"; transcript_name "PMEPA1-001"; level 2; tag "basic"; tag "appris_principal"; tag "CCDS"; ccdsid "CCDS13463.1"; havana_gene "OTTHUMG00000032831.2"; havana_transcript "OTTHUMT00000079858.2";
chr20	56226449	chr20	HAVANA	exon	56223448	56227654	.	-	.	gene_id "ENSG00000124225.11"; transcript_id "ENST00000341744.3"; gene_type "protein_coding"; gene_status "KNOWN"; gene_name "PMEPA1"; transcript_type "protein_coding"; transcript_status "KNOWN"; transcript_name "PMEPA1-001"; exon_number 4;  exon_id "ENSE00001927080.1";  level 2; tag "basic"; tag "appris_principal"; tag "CCDS"; ccdsid "CCDS13463.1"; havana_gene "OTTHUMG00000032831.2"; havana_transcript "OTTHUMT00000079858.2";	distance:1205
chrX	153580667	chrX	HAVANA	gene	153576892	153603006	.	-	.	gene_id "ENSG00000196924.10"; transcript_id "ENSG00000196924.10"; gene_type "protein_coding"; gene_status "KNOWN"; gene_name "FLNA"; transcript_type "protein_coding"; transcript_status "KNOWN"; transcript_name "FLNA"; level 1; havana_gene "OTTHUMG00000022712.28";
chrX	153580667	chrX	HAVANA	transcript	153576892	153599571	.	-	.	gene_id "ENSG00000196924.10"; transcript_id "ENST00000420627.1"; gene_type "protein_coding"; gene_status "KNOWN"; gene_name "FLNA"; transcript_type "nonsense_mediated_decay"; transcript_status "KNOWN"; transcript_name "FLNA-021"; level 2; tag "not_organism_supported"; tag "mRNA_start_NF"; tag "cds_start_NF"; havana_gene "OTTHUMG00000022712.28"; havana_transcript "OTTHUMT00000337960.3";
chrX	153580667	chrX	HAVANA	exon	153580549	153580815	.	-	.	gene_id "ENSG00000196924.10"; transcript_id "ENST00000420627.1"; gene_type "protein_coding"; gene_status "KNOWN"; gene_name "FLNA"; transcript_type "nonsense_mediated_decay"; transcript_status "KNOWN"; transcript_name "FLNA-021"; exon_number 40;  exon_id "ENSE00003567168.1";  level 2; tag "not_organism_supported"; tag "mRNA_start_NF"; tag "cds_start_NF"; havana_gene "OTTHUMG00000022712.28"; havana_transcript "OTTHUMT00000337960.3";	distance:148
chr10	62553644	chr10	HAVANA	gene	62538089	62554610	.	+	.	gene_id "ENSG00000170312.11"; transcript_id "ENSG00000170312.11"; gene_type "protein_coding"; gene_status "KNOWN"; gene_name "CDK1"; transcript_type "protein_coding"; transcript_status "KNOWN"; transcript_name "CDK1"; level 2; havana_gene "OTTHUMG00000018290.4";
chr10	62553644	chr10	HAVANA	transcript	62538212	62554610	.	+	.	gene_id "ENSG00000170312.11"; transcript_id "ENST00000395284.3"; gene_type "protein_coding"; gene_status "KNOWN"; gene_name "CDK1"; transcript_type "protein_coding"; transcript_status "KNOWN"; transcript_name "CDK1-007"; level 2; tag "not_organism_supported"; tag "basic"; tag "appris_candidate_longest"; tag "CCDS"; ccdsid "CCDS44408.1"; havana_gene "OTTHUMG00000018290.4"; havana_transcript "OTTHUMT00000048211.2";
chr10	62553644	chr10	HAVANA	exon	62553635	62554610	.	+	.	gene_id "ENSG00000170312.11"; transcript_id "ENST00000395284.3"; gene_type "protein_coding"; gene_status "KNOWN"; gene_name "CDK1"; transcript_type "protein_coding"; transcript_status "KNOWN"; transcript_name "CDK1-007"; exon_number 8;  exon_id "ENSE00001461632.1";  level 2; tag "not_organism_supported"; tag "basic"; tag "appris_candidate_longest"; tag "CCDS"; ccdsid "CCDS44408.1"; havana_gene "OTTHUMG00000018290.4"; havana_transcript "OTTHUMT00000048211.2";	distance:9
chr10	28367342	chr10	HAVANA	gene	28339922	28623415	.	-	.	gene_id "ENSG00000150054.14"; transcript_id "ENSG00000150054.14"; gene_type "protein_coding"; gene_status "KNOWN"; gene_name "MPP7"; transcript_type "protein_coding"; transcript_status "KNOWN"; transcript_name "MPP7"; level 2; havana_gene "OTTHUMG00000017868.3";
chr10	28367342	chr10	HAVANA	transcript	28339922	28571067	.	-	.	gene_id "ENSG00000150054.14"; transcript_id "ENST00000375732.1"; gene_type "protein_coding"; gene_status "KNOWN"; gene_name "MPP7"; transcript_type "protein_coding"; transcript_status "KNOWN"; transcript_name "MPP7-001"; level 2; tag "basic"; tag "appris_principal"; tag "CCDS"; ccdsid "CCDS7158.1"; havana_gene "OTTHUMG00000017868.3"; havana_transcript "OTTHUMT00000047345.1";
chr10	28367342	chr10	ENSEMBL	transcript	28339922	28569071	.	-	.	gene_id "ENSG00000150054.14"; transcript_id "ENST00000337532.5"; gene_type "protein_coding"; gene_status "KNOWN"; gene_name "MPP7"; transcript_type "protein_coding"; transcript_status "KNOWN"; transcript_name "MPP7-201"; level 3; tag "basic"; tag "appris_principal"; tag "CCDS"; ccdsid "CCDS7158.1"; havana_gene "OTTHUMG00000017868.3";
chr10	28367342	chr10	HAVANA	transcript	28340097	28527666	.	-	.	gene_id "ENSG00000150054.14"; transcript_id "ENST00000496637.2"; gene_type "protein_coding"; gene_status "KNOWN"; gene_name "MPP7"; transcript_type "nonsense_mediated_decay"; transcript_status "KNOWN"; transcript_name "MPP7-003"; level 2; havana_gene "OTTHUMG00000017868.3"; havana_transcript "OTTHUMT00000047347.2";
chr10	28367342	chr10	ENSEMBL	transcript	28340098	28527666	.	-	.	gene_id "ENSG00000150054.14"; transcript_id "ENST00000540098.1"; gene_type "protein_coding"; gene_status "KNOWN"; gene_name "MPP7"; transcript_type "protein_coding"; transcript_status "KNOWN"; transcript_name "MPP7-203"; level 3; tag "basic"; tag "appris_principal"; tag "CCDS"; ccdsid "CCDS7158.1"; havana_gene "OTTHUMG00000017868.3";
chr10	28367342	chr10	HAVANA	transcript	28342990	28571018	.	-	.	gene_id "ENSG00000150054.14"; transcript_id "ENST00000375719.3"; gene_type "protein_coding"; gene_status "KNOWN"; gene_name "MPP7"; transcript_type "protein_coding"; transcript_status "KNOWN"; transcript_name "MPP7-002"; level 2; tag "basic"; tag "appris_principal"; tag "CCDS"; ccdsid "CCDS7158.1"; havana_gene "OTTHUMG00000017868.3"; havana_transcript "OTTHUMT00000047346.1";
chr10	28367342	chr10	HAVANA	transcript	28343072	28623415	.	-	.	gene_id "ENSG00000150054.14"; transcript_id "ENST00000441595.2"; gene_type "protein_coding"; gene_status "KNOWN"; gene_name "MPP7"; transcript_type "protein_coding"; transcript_status "NOVEL"; transcript_name "MPP7-004"; level 2; tag "not_best_in_genome_evidence"; tag "mRNA_end_NF"; tag "cds_end_NF"; havana_gene "OTTHUMG00000017868.3"; havana_transcript "OTTHUMT00000047348.2";
chr10	28367342	chr10	ENSEMBL	transcript	28345526	28591995	.	-	.	gene_id "ENSG00000150054.14"; transcript_id "ENST00000445954.2"; gene_type "protein_coding"; gene_status "KNOWN"; gene_name "MPP7"; transcript_type "protein_coding"; transcript_status "KNOWN"; transcript_name "MPP7-202"; level 3; tag "basic"; havana_gene "OTTHUMG00000017868.3";
chr6	35801334	chr6	HAVANA	gene	35773070	35801651	.	+	.	gene_id "ENSG00000197753.6"; transcript_id "ENSG00000197753.6"; gene_type "protein_coding"; gene_status "NOVEL"; gene_name "LHFPL5"; transcript_type "protein_coding"; transcript_status "NOVEL"; transcript_name "LHFPL5"; level 2; havana_gene "OTTHUMG00000014584.1";
chr6	35801334	chr6	HAVANA	transcript	35779022	35801651	.	+	.	gene_id "ENSG00000197753.6"; transcript_id "ENST00000496656.1"; gene_type "protein_coding"; gene_status "NOVEL"; gene_name "LHFPL5"; transcript_type "processed_transcript"; transcript_status "KNOWN"; transcript_name "LHFPL5-001"; level 2; tag "basic"; havana_gene "OTTHUMG00000014584.1"; havana_transcript "OTTHUMT00000040322.1";
chr6	35801334	chr6	HAVANA	gene	35800743	35889119	.	-	.	gene_id "ENSG00000096063.10"; transcript_id "ENSG00000096063.10"; gene_type "protein_coding"; gene_status "KNOWN"; gene_name "SRPK1"; transcript_type "protein_coding"; transcript_status "KNOWN"; transcript_name "SRPK1"; level 1; havana_gene "OTTHUMG00000014583.5";
chr6	35801334	chr6	HAVANA	transcript	35800743	35889119	.	-	.	gene_id "ENSG00000096063.10"; transcript_id "ENST00000373825.2"; gene_type "protein_coding"; gene_status "KNOWN"; gene_name "SRPK1"; transcript_type "protein_coding"; transcript_status "KNOWN"; transcript_name "SRPK1-001"; level 2; tag "basic"; tag "appris_principal"; tag "CCDS"; ccdsid "CCDS47415.1"; havana_gene "OTTHUMG00000014583.5"; havana_transcript "OTTHUMT00000040319.3";
chr6	35801334	chr6	HAVANA	exon	35800743	35803265	.	-	.	gene_id "ENSG00000096063.10"; transcript_id "ENST00000373825.2"; gene_type "protein_coding"; gene_status "KNOWN"; gene_name "SRPK1"; transcript_type "protein_coding"; transcript_status "KNOWN"; transcript_name "SRPK1-001"; exon_number 16;  exon_id "ENSE00002026764.1";  level 2; tag "basic"; tag "appris_principal"; tag "CCDS"; ccdsid "CCDS47415.1"; havana_gene "OTTHUMG00000014583.5"; havana_transcript "OTTHUMT00000040319.3";	distance:1931
chr5	65108214	chr5	HAVANA	gene	65018023	65167553	.	+	.	gene_id "ENSG00000123213.18"; transcript_id "ENSG00000123213.18"; gene_type "protein_coding"; gene_status "KNOWN"; gene_name "NLN"; transcript_type "protein_coding"; transcript_status "KNOWN"; transcript_name "NLN"; level 1; havana_gene "OTTHUMG00000097803.5";
chr5	65108214	chr5	HAVANA	transcript	65018023	65125111	.	+	.	gene_id "ENSG00000123213.18"; transcript_id "ENST00000380985.5"; gene_type "protein_coding"; gene_status "KNOWN"; gene_name "NLN"; transcript_type "protein_coding"; transcript_status "KNOWN"; transcript_name "NLN-001"; level 2; tag "basic"; tag "appris_principal"; tag "CCDS"; ccdsid "CCDS3989.1"; havana_gene "OTTHUMG00000097803.5"; havana_transcript "OTTHUMT00000215060.1";
chr5	65108214	chr5	HAVANA	exon	65108082	65108218	.	+	.	gene_id "ENSG00000123213.18"; transcript_id "ENST00000380985.5"; gene_type "protein_coding"; gene_status "KNOWN"; gene_name "NLN"; transcript_type "protein_coding"; transcript_status "KNOWN"; transcript_name "NLN-001"; exon_number 12;  exon_id "ENSE00003662810.1";  level 2; tag "basic"; tag "appris_principal"; tag "CCDS"; ccdsid "CCDS3989.1"; havana_gene "OTTHUMG00000097803.5"; havana_transcript "OTTHUMT00000215060.1";	distance:4
chr4	120417697	chr4	HAVANA	gene	120375946	120473180	.	+	.	gene_id "ENSG00000245958.2"; transcript_id "ENSG00000245958.2"; gene_type "pseudogene"; gene_status "KNOWN"; gene_name "RP11-33B1.1"; transcript_type "pseudogene"; transcript_status "KNOWN"; transcript_name "RP11-33B1.1"; level 2; havana_gene "OTTHUMG00000160571.3";
chr4	120417697	chr4	HAVANA	transcript	120375975	120419058	.	+	.	gene_id "ENSG00000245958.2"; transcript_id "ENST00000510011.1"; gene_type "pseudogene"; gene_status "KNOWN"; gene_name "RP11-33B1.1"; transcript_type "processed_transcript"; transcript_status "KNOWN"; transcript_name "RP11-33B1.1-003"; level 2; havana_gene "OTTHUMG00000160571.3"; havana_transcript "OTTHUMT00000361202.1";
chr4	120417697	chr4	HAVANA	transcript	120409798	120473179	.	+	.	gene_id "ENSG00000245958.2"; transcript_id "ENST00000498873.1"; gene_type "pseudogene"; gene_status "KNOWN"; gene_name "RP11-33B1.1"; transcript_type "processed_transcript"; transcript_status "KNOWN"; transcript_name "RP11-33B1.1-006"; level 2; tag "basic"; havana_gene "OTTHUMG00000160571.3"; havana_transcript "OTTHUMT00000365383.1";
chr4	120417697	chr4	HAVANA	transcript	120415581	120440721	.	+	.	gene_id "ENSG00000245958.2"; transcript_id "ENST00000510844.1"; gene_type "pseudogene"; gene_status "KNOWN"; gene_name "RP11-33B1.1"; transcript_type "processed_transcript"; transcript_status "KNOWN"; transcript_name "RP11-33B1.1-013"; level 2; havana_gene "OTTHUMG00000160571.3"; havana_transcript "OTTHUMT00000365397.1";
chr4	120417697	chr4	HAVANA	transcript	120415620	120419182	.	+	.	gene_id "ENSG00000245958.2"; transcript_id "ENST00000506451.1"; gene_type "pseudogene"; gene_status "KNOWN"; gene_name "RP11-33B1.1"; transcript_type "processed_transcript"; transcript_status "KNOWN"; transcript_name "RP11-33B1.1-007"; level 2; havana_gene "OTTHUMG00000160571.3"; havana_transcript "OTTHUMT00000365384.1";
chr4	120417697	chr4	HAVANA	transcript	120415641	120421434	.	+	.	gene_id "ENSG00000245958.2"; transcript_id "ENST00000502760.1"; gene_type "pseudogene"; gene_status "KNOWN"; gene_name "RP11-33B1.1"; transcript_type "processed_transcript"; transcript_status "KNOWN"; transcript_name "RP11-33B1.1-008"; level 2; havana_gene "OTTHUMG00000160571.3"; havana_transcript "OTTHUMT00000365385.1";
chr4	120417697	chr4	HAVANA	gene	120415550	120550146	.	-	.	gene_id "ENSG00000138735.11"; transcript_id "ENSG00000138735.11"; gene_type "protein_coding"; gene_status "KNOWN"; gene_name "PDE5A"; transcript_type "protein_coding"; transcript_status "KNOWN"; transcript_name "PDE5A"; level 2; havana_gene "OTTHUMG00000132971.5";
chr4	120417697	chr4	HAVANA	transcript	120415550	120550146	.	-	.	gene_id "ENSG00000138735.11"; transcript_id "ENST00000354960.3"; gene_type "protein_coding"; gene_status "KNOWN"; gene_name "PDE5A"; transcript_type "protein_coding"; transcript_status "KNOWN"; transcript_name "PDE5A-001"; level 2; tag "basic"; tag "CCDS"; ccdsid "CCDS3713.1"; havana_gene "OTTHUMG00000132971.5"; havana_transcript "OTTHUMT00000256529.1";
chr4	120417697	chr4	HAVANA	exon	120415550	120419893	.	-	.	gene_id "ENSG00000138735.11"; transcript_id "ENST00000354960.3"; gene_type "protein_coding"; gene_status "KNOWN"; gene_name "PDE5A"; transcript_type "protein_coding"; transcript_status "KNOWN"; transcript_name "PDE5A-001"; exon_number 21;  exon_id "ENSE00001890486.1";  level 2; tag "basic"; tag "CCDS"; ccdsid "CCDS3713.1"; havana_gene "OTTHUMG00000132971.5"; havana_transcript "OTTHUMT00000256529.1";	distance:2196
chr1	8938749	chr1	HAVANA	gene	8921061	8939308	.	-	.	gene_id "ENSG00000074800.9"; transcript_id "ENSG00000074800.9"; gene_type "protein_coding"; gene_status "KNOWN"; gene_name "ENO1"; transcript_type "protein_coding"; transcript_status "KNOWN"; transcript_name "ENO1"; level 2; havana_gene "OTTHUMG00000001773.3";
chr1	8938749	chr1	HAVANA	transcript	8921061	8938749	.	-	.	gene_id "ENSG00000074800.9"; transcript_id "ENST00000234590.4"; gene_type "protein_coding"; gene_status "KNOWN"; gene_name "ENO1"; transcript_type "protein_coding"; transcript_status "KNOWN"; transcript_name "ENO1-001"; level 2; tag "basic"; tag "appris_principal"; tag "CCDS"; ccdsid "CCDS97.1"; havana_gene "OTTHUMG00000001773.3"; havana_transcript "OTTHUMT00000004945.1";
chr1	8938749	chr1	HAVANA	exon	8938639	8938749	.	-	.	gene_id "ENSG00000074800.9"; transcript_id "ENST00000234590.4"; gene_type "protein_coding"; gene_status "KNOWN"; gene_name "ENO1"; transcript_type "protein_coding"; transcript_status "KNOWN"; transcript_name "ENO1-001"; exon_number 1;  exon_id "ENSE00001839322.1";  level 2; tag "basic"; tag "appris_principal"; tag "CCDS"; ccdsid "CCDS97.1"; havana_gene "OTTHUMG00000001773.3"; havana_transcript "OTTHUMT00000004945.1";	distance:0
chr1	8938749	chr1	HAVANA	UTR	8938639	8938749	.	-	.	gene_id "ENSG00000074800.9"; transcript_id "ENST00000234590.4"; gene_type "protein_coding"; gene_status "KNOWN"; gene_name "ENO1"; transcript_type "protein_coding"; transcript_status "KNOWN"; transcript_name "ENO1-001"; level 2; tag "basic"; tag "appris_principal"; tag "CCDS"; ccdsid "CCDS97.1"; havana_gene "OTTHUMG00000001773.3"; havana_transcript "OTTHUMT00000004945.1";
chr1	8938749	chr1	HAVANA	transcript	8930231	8938747	.	-	.	gene_id "ENSG00000074800.9"; transcript_id "ENST00000486051.1"; gene_type "protein_coding"; gene_status "KNOWN"; gene_name "ENO1"; transcript_type "retained_intron"; transcript_status "KNOWN"; transcript_name "ENO1-005"; level 2; havana_gene "OTTHUMG00000001773.3"; havana_transcript "OTTHUMT00000083601.1";
chr1	8938749	chr1	HAVANA	exon	8938639	8938747	.	-	.	gene_id "ENSG00000074800.9"; transcript_id "ENST00000486051.1"; gene_type "protein_coding"; gene_status "KNOWN"; gene_name "ENO1"; transcript_type "retained_intron"; transcript_status "KNOWN"; transcript_name "ENO1-005"; exon_number 1;  exon_id "ENSE00001887991.1";  level 2; havana_gene "OTTHUMG00000001773.3"; havana_transcript "OTTHUMT00000083601.1";	distance:2
chr1	8938749	chr1	HAVANA	transcript	8934915	8939308	.	-	.	gene_id "ENSG00000074800.9"; transcript_id "ENST00000489867.1"; gene_type "protein_coding"; gene_status "KNOWN"; gene_name "ENO1"; transcript_type "protein_coding"; transcript_status "KNOWN"; transcript_name "ENO1-008"; level 2; tag "mRNA_end_NF"; tag "cds_end_NF"; havana_gene "OTTHUMG00000001773.3"; havana_transcript "OTTHUMT00000083604.2";
chr1	8938749	chr1	HAVANA	exon	8938639	8939308	.	-	.	gene_id "ENSG00000074800.9"; transcript_id "ENST00000489867.1"; gene_type "protein_coding"; gene_status "KNOWN"; gene_name "ENO1"; transcript_type "protein_coding"; transcript_status "KNOWN"; transcript_name "ENO1-008"; exon_number 1;  exon_id "ENSE00001928990.1";  level 2; tag "mRNA_end_NF"; tag "cds_end_NF"; havana_gene "OTTHUMG00000001773.3"; havana_transcript "OTTHUMT00000083604.2";	distance:559
chr1	8938749	chr1	HAVANA	UTR	8938639	8939308	.	-	.	gene_id "ENSG00000074800.9"; transcript_id "ENST00000489867.1"; gene_type "protein_coding"; gene_status "KNOWN"; gene_name "ENO1"; transcript_type "protein_coding"; transcript_status "KNOWN"; transcript_name "ENO1-008"; level 2; tag "mRNA_end_NF"; tag "cds_end_NF"; havana_gene "OTTHUMG00000001773.3"; havana_transcript "OTTHUMT00000083604.2";
chr2	237998601	chr2	HAVANA	gene	237993955	238009109	.	+	.	gene_id "ENSG00000198612.6"; transcript_id "ENSG00000198612.6"; gene_type "protein_coding"; gene_status "KNOWN"; gene_name "COPS8"; transcript_type "protein_coding"; transcript_status "KNOWN"; transcript_name "COPS8"; level 2; havana_gene "OTTHUMG00000133297.4";
chr2	237998601	chr2	HAVANA	transcript	237993955	238009109	.	+	.	gene_id "ENSG00000198612.6"; transcript_id "ENST00000354371.2"; gene_type "protein_coding"; gene_status "KNOWN"; gene_name "COPS8"; transcript_type "protein_coding"; transcript_status "KNOWN"; transcript_name "COPS8-001"; level 2; tag "basic"; tag "appris_candidate_longest"; tag "CCDS"; ccdsid "CCDS2517.1"; havana_gene "OTTHUMG00000133297.4"; havana_transcript "OTTHUMT00000257082.3";
chr2	237998601	chr2	HAVANA	exon	237998505	237998637	.	+	.	gene_id "ENSG00000198612.6"; transcript_id "ENST00000354371.2"; gene_type "protein_coding"; gene_status "KNOWN"; gene_name "COPS8"; transcript_type "protein_coding"; transcript_status "KNOWN"; transcript_name "COPS8-001"; exon_number 4;  exon_id "ENSE00003546557.1";  level 2; tag "basic"; tag "appris_candidate_longest"; tag "CCDS"; ccdsid "CCDS2517.1"; havana_gene "OTTHUMG00000133297.4"; havana_transcript "OTTHUMT00000257082.3";	distance:36
chr4	89182268	chr4	HAVANA	gene	89178772	89205921	.	-	.	gene_id "ENSG00000163644.10"; transcript_id "ENSG00000163644.10"; gene_type "protein_coding"; gene_status "KNOWN"; gene_name "PPM1K"; transcript_type "protein_coding"; transcript_status "KNOWN"; transcript_name "PPM1K"; level 1; tag "ncRNA_host"; havana_gene "OTTHUMG00000130952.5";
chr4	89182268	chr4	HAVANA	transcript	89178772	89205888	.	-	.	gene_id "ENSG00000163644.10"; transcript_id "ENST00000608933.1"; gene_type "protein_coding"; gene_status "KNOWN"; gene_name "PPM1K"; transcript_type "protein_coding"; transcript_status "KNOWN"; transcript_name "PPM1K-001"; level 2; tag "basic"; tag "appris_principal"; tag "CCDS"; ccdsid "CCDS3629.1"; havana_gene "OTTHUMG00000130952.5"; havana_transcript "OTTHUMT00000253553.4";
chr4	89182268	chr4	HAVANA	exon	89178772	89183878	.	-	.	gene_id "ENSG00000163644.10"; transcript_id "ENST00000608933.1"; gene_type "protein_coding"; gene_status "KNOWN"; gene_name "PPM1K"; transcript_type "protein_coding"; transcript_status "KNOWN"; transcript_name "PPM1K-001"; exon_number 7;  exon_id "ENSE00003708574.1";  level 2; tag "basic"; tag "appris_principal"; tag "CCDS"; ccdsid "CCDS3629.1"; havana_gene "OTTHUMG00000130952.5"; havana_transcript "OTTHUMT00000253553.4";	distance:1610
chr2	191798693	chr2	HAVANA	gene	191745553	191830278	.	+	.	gene_id "ENSG00000115419.8"; transcript_id "ENSG00000115419.8"; gene_type "protein_coding"; gene_status "KNOWN"; gene_name "GLS"; transcript_type "protein_coding"; transcript_status "KNOWN"; transcript_name "GLS"; level 1; havana_gene "OTTHUMG00000132701.3";
chr2	191798693	chr2	HAVANA	transcript	191745553	191830278	.	+	.	gene_id "ENSG00000115419.8"; transcript_id "ENST00000320717.3"; gene_type "protein_coding"; gene_status "KNOWN"; gene_name "GLS"; transcript_type "protein_coding"; transcript_status "KNOWN"; transcript_name "GLS-001"; level 2; tag "basic"; tag "appris_principal"; tag "CCDS"; ccdsid "CCDS2308.1"; havana_gene "OTTHUMG00000132701.3"; havana_transcript "OTTHUMT00000255999.2";
chr2	191798693	chr2	HAVANA	transcript	191745560	191800015	.	+	.	gene_id "ENSG00000115419.8"; transcript_id "ENST00000338435.4"; gene_type "protein_coding"; gene_status "KNOWN"; gene_name "GLS"; transcript_type "protein_coding"; transcript_status "KNOWN"; transcript_name "GLS-002"; level 2; tag "basic"; tag "CCDS"; ccdsid "CCDS58744.1"; havana_gene "OTTHUMG00000132701.3"; havana_transcript "OTTHUMT00000335598.1";
chr2	191798693	chr2	HAVANA	exon	191797442	191800015	.	+	.	gene_id "ENSG00000115419.8"; transcript_id "ENST00000338435.4"; gene_type "protein_coding"; gene_status "KNOWN"; gene_name "GLS"; transcript_type "protein_coding"; transcript_status "KNOWN"; transcript_name "GLS-002"; exon_number 15;  exon_id "ENSE00001945485.1";  level 2; tag "basic"; tag "CCDS"; ccdsid "CCDS58744.1"; havana_gene "OTTHUMG00000132701.3"; havana_transcript "OTTHUMT00000335598.1";	distance:1251
chr13	53039588	chr13	HAVANA	gene	53029564	53050763	.	+	.	gene_id "ENSG00000136108.10"; transcript_id "ENSG00000136108.10"; gene_type "protein_coding"; gene_status "KNOWN"; gene_name "CKAP2"; transcript_type "protein_coding"; transcript_status "KNOWN"; transcript_name "CKAP2"; level 1; havana_gene "OTTHUMG00000016967.6";
chr13	53039588	chr13	HAVANA	transcript	53029574	53039978	.	+	.	gene_id "ENSG00000136108.10"; transcript_id "ENST00000378034.3"; gene_type "protein_coding"; gene_status "KNOWN"; gene_name "CKAP2"; transcript_type "protein_coding"; transcript_status "KNOWN"; transcript_name "CKAP2-002"; level 2; tag "basic"; havana_gene "OTTHUMG00000016967.6"; havana_transcript "OTTHUMT00000045071.3";
chr13	53039588	chr13	HAVANA	exon	53039430	53039978	.	+	.	gene_id "ENSG00000136108.10"; transcript_id "ENST00000378034.3"; gene_type "protein_coding"; gene_status "KNOWN"; gene_name "CKAP2"; transcript_type "protein_coding"; transcript_status "KNOWN"; transcript_name "CKAP2-002"; exon_number 6;  exon_id "ENSE00001475977.2";  level 2; tag "basic"; havana_gene "OTTHUMG00000016967.6"; havana_transcript "OTTHUMT00000045071.3";	distance:390
chr3	196730467	chr3	HAVANA	gene	196715492	196756687	.	-	.	gene_id "ENSG00000163975.7"; transcript_id "ENSG00000163975.7"; gene_type "protein_coding"; gene_status "KNOWN"; gene_name "MFI2"; transcript_type "protein_coding"; transcript_status "KNOWN"; transcript_name "MFI2"; level 2; havana_gene "OTTHUMG00000155518.1";
chr3	196730467	chr3	HAVANA	transcript	196715492	196731050	.	-	.	gene_id "ENSG00000163975.7"; transcript_id "ENST00000469783.1"; gene_type "protein_coding"; gene_status "KNOWN"; gene_name "MFI2"; transcript_type "retained_intron"; transcript_status "KNOWN"; transcript_name "MFI2-009"; level 2; havana_gene "OTTHUMG00000155518.1"; havana_transcript "OTTHUMT00000340464.1";
chr3	196730467	chr3	HAVANA	transcript	196728611	196756687	.	-	.	gene_id "ENSG00000163975.7"; transcript_id "ENST00000296350.5"; gene_type "protein_coding"; gene_status "KNOWN"; gene_name "MFI2"; transcript_type "protein_coding"; transcript_status "KNOWN"; transcript_name "MFI2-003"; level 2; tag "basic"; tag "appris_principal"; tag "CCDS"; ccdsid "CCDS3325.1"; havana_gene "OTTHUMG00000155518.1"; havana_transcript "OTTHUMT00000340458.1";
chr3	196730467	chr3	HAVANA	gene	196726331	196731615	.	+	.	gene_id "ENSG00000228109.1"; transcript_id "ENSG00000228109.1"; gene_type "antisense"; gene_status "NOVEL"; gene_name "MFI2-AS1"; transcript_type "antisense"; transcript_status "NOVEL"; transcript_name "MFI2-AS1"; level 1; havana_gene "OTTHUMG00000155519.1";
chr3	196730467	chr3	HAVANA	transcript	196726331	196731607	.	+	.	gene_id "ENSG00000228109.1"; transcript_id "ENST00000424769.1"; gene_type "antisense"; gene_status "NOVEL"; gene_name "MFI2-AS1"; transcript_type "antisense"; transcript_status "KNOWN"; transcript_name "MFI2-AS1-002"; level 1; tag "basic"; tag "exp_conf"; havana_gene "OTTHUMG00000155519.1"; havana_transcript "OTTHUMT00000340466.1";
chr3	196730467	chr3	HAVANA	transcript	196729777	196731615	.	+	.	gene_id "ENSG00000228109.1"; transcript_id "ENST00000415244.1"; gene_type "antisense"; gene_status "NOVEL"; gene_name "MFI2-AS1"; transcript_type "antisense"; transcript_status "KNOWN"; transcript_name "MFI2-AS1-001"; level 2; tag "basic"; havana_gene "OTTHUMG00000155519.1"; havana_transcript "OTTHUMT00000340465.1";
chr3	196730467	chr3	HAVANA	transcript	196730003	196730601	.	+	.	gene_id "ENSG00000228109.1"; transcript_id "ENST00000446695.1"; gene_type "antisense"; gene_status "NOVEL"; gene_name "MFI2-AS1"; transcript_type "antisense"; transcript_status "KNOWN"; transcript_name "MFI2-AS1-005"; level 2; tag "basic"; havana_gene "OTTHUMG00000155519.1"; havana_transcript "OTTHUMT00000340469.1";
chr2	191798693	chr2	HAVANA	gene	191745553	191830278	.	+	.	gene_id "ENSG00000115419.8"; transcript_id "ENSG00000115419.8"; gene_type "protein_coding"; gene_status "KNOWN"; gene_name "GLS"; transcript_type "protein_coding"; transcript_status "KNOWN"; transcript_name "GLS"; level 1; havana_gene "OTTHUMG00000132701.3";
chr2	191798693	chr2	HAVANA	transcript	191745553	191830278	.	+	.	gene_id "ENSG00000115419.8"; transcript_id "ENST00000320717.3"; gene_type "protein_coding"; gene_status "KNOWN"; gene_name "GLS"; transcript_type "protein_coding"; transcript_status "KNOWN"; transcript_name "GLS-001"; level 2; tag "basic"; tag "appris_principal"; tag "CCDS"; ccdsid "CCDS2308.1"; havana_gene "OTTHUMG00000132701.3"; havana_transcript "OTTHUMT00000255999.2";
chr2	191798693	chr2	HAVANA	transcript	191745560	191800015	.	+	.	gene_id "ENSG00000115419.8"; transcript_id "ENST00000338435.4"; gene_type "protein_coding"; gene_status "KNOWN"; gene_name "GLS"; transcript_type "protein_coding"; transcript_status "KNOWN"; transcript_name "GLS-002"; level 2; tag "basic"; tag "CCDS"; ccdsid "CCDS58744.1"; havana_gene "OTTHUMG00000132701.3"; havana_transcript "OTTHUMT00000335598.1";
chr2	191798693	chr2	HAVANA	exon	191797442	191800015	.	+	.	gene_id "ENSG00000115419.8"; transcript_id "ENST00000338435.4"; gene_type "protein_coding"; gene_status "KNOWN"; gene_name "GLS"; transcript_type "protein_coding"; transcript_status "KNOWN"; transcript_name "GLS-002"; exon_number 15;  exon_id "ENSE00001945485.1";  level 2; tag "basic"; tag "CCDS"; ccdsid "CCDS58744.1"; havana_gene "OTTHUMG00000132701.3"; havana_transcript "OTTHUMT00000335598.1";	distance:1251
chr5	151042680	chr5	HAVANA	gene	151040657	151066726	.	-	.	gene_id "ENSG00000113140.6"; transcript_id "ENSG00000113140.6"; gene_type "protein_coding"; gene_status "KNOWN"; gene_name "SPARC"; transcript_type "protein_coding"; transcript_status "KNOWN"; transcript_name "SPARC"; level 1; havana_gene "OTTHUMG00000130122.3";
chr5	151042680	chr5	HAVANA	transcript	151040657	151066726	.	-	.	gene_id "ENSG00000113140.6"; transcript_id "ENST00000231061.4"; gene_type "protein_coding"; gene_status "KNOWN"; gene_name "SPARC"; transcript_type "protein_coding"; transcript_status "KNOWN"; transcript_name "SPARC-001"; level 2; tag "basic"; tag "appris_principal"; tag "CCDS"; ccdsid "CCDS4318.1"; havana_gene "OTTHUMG00000130122.3"; havana_transcript "OTTHUMT00000252430.1";
chr5	151042680	chr5	HAVANA	exon	151040657	151043160	.	-	.	gene_id "ENSG00000113140.6"; transcript_id "ENST00000231061.4"; gene_type "protein_coding"; gene_status "KNOWN"; gene_name "SPARC"; transcript_type "protein_coding"; transcript_status "KNOWN"; transcript_name "SPARC-001"; exon_number 10;  exon_id "ENSE00001023043.8";  level 2; tag "basic"; tag "appris_principal"; tag "CCDS"; ccdsid "CCDS4318.1"; havana_gene "OTTHUMG00000130122.3"; havana_transcript "OTTHUMT00000252430.1";	distance:480
chr6	35801334	chr6	HAVANA	gene	35773070	35801651	.	+	.	gene_id "ENSG00000197753.6"; transcript_id "ENSG00000197753.6"; gene_type "protein_coding"; gene_status "NOVEL"; gene_name "LHFPL5"; transcript_type "protein_coding"; transcript_status "NOVEL"; transcript_name "LHFPL5"; level 2; havana_gene "OTTHUMG00000014584.1";
chr6	35801334	chr6	HAVANA	transcript	35779022	35801651	.	+	.	gene_id "ENSG00000197753.6"; transcript_id "ENST00000496656.1"; gene_type "protein_coding"; gene_status "NOVEL"; gene_name "LHFPL5"; transcript_type "processed_transcript"; transcript_status "KNOWN"; transcript_name "LHFPL5-001"; level 2; tag "basic"; havana_gene "OTTHUMG00000014584.1"; havana_transcript "OTTHUMT00000040322.1";
chr6	35801334	chr6	HAVANA	gene	35800743	35889119	.	-	.	gene_id "ENSG00000096063.10"; transcript_id "ENSG00000096063.10"; gene_type "protein_coding"; gene_status "KNOWN"; gene_name "SRPK1"; transcript_type "protein_coding"; transcript_status "KNOWN"; transcript_name "SRPK1"; level 1; havana_gene "OTTHUMG00000014583.5";
chr6	35801334	chr6	HAVANA	transcript	35800743	35889119	.	-	.	gene_id "ENSG00000096063.10"; transcript_id "ENST00000373825.2"; gene_type "protein_coding"; gene_status "KNOWN"; gene_name "SRPK1"; transcript_type "protein_coding"; transcript_status "KNOWN"; transcript_name "SRPK1-001"; level 2; tag "basic"; tag "appris_principal"; tag "CCDS"; ccdsid "CCDS47415.1"; havana_gene "OTTHUMG00000014583.5"; havana_transcript "OTTHUMT00000040319.3";
chr6	35801334	chr6	HAVANA	exon	35800743	35803265	.	-	.	gene_id "ENSG00000096063.10"; transcript_id "ENST00000373825.2"; gene_type "protein_coding"; gene_status "KNOWN"; gene_name "SRPK1"; transcript_type "protein_coding"; transcript_status "KNOWN"; transcript_name "SRPK1-001"; exon_number 16;  exon_id "ENSE00002026764.1";  level 2; tag "basic"; tag "appris_principal"; tag "CCDS"; ccdsid "CCDS47415.1"; havana_gene "OTTHUMG00000014583.5"; havana_transcript "OTTHUMT00000040319.3";	distance:1931
chr2	237998601	chr2	HAVANA	gene	237993955	238009109	.	+	.	gene_id "ENSG00000198612.6"; transcript_id "ENSG00000198612.6"; gene_type "protein_coding"; gene_status "KNOWN"; gene_name "COPS8"; transcript_type "protein_coding"; transcript_status "KNOWN"; transcript_name "COPS8"; level 2; havana_gene "OTTHUMG00000133297.4";
chr2	237998601	chr2	HAVANA	transcript	237993955	238009109	.	+	.	gene_id "ENSG00000198612.6"; transcript_id "ENST00000354371.2"; gene_type "protein_coding"; gene_status "KNOWN"; gene_name "COPS8"; transcript_type "protein_coding"; transcript_status "KNOWN"; transcript_name "COPS8-001"; level 2; tag "basic"; tag "appris_candidate_longest"; tag "CCDS"; ccdsid "CCDS2517.1"; havana_gene "OTTHUMG00000133297.4"; havana_transcript "OTTHUMT00000257082.3";
chr2	237998601	chr2	HAVANA	exon	237998505	237998637	.	+	.	gene_id "ENSG00000198612.6"; transcript_id "ENST00000354371.2"; gene_type "protein_coding"; gene_status "KNOWN"; gene_name "COPS8"; transcript_type "protein_coding"; transcript_status "KNOWN"; transcript_name "COPS8-001"; exon_number 4;  exon_id "ENSE00003546557.1";  level 2; tag "basic"; tag "appris_candidate_longest"; tag "CCDS"; ccdsid "CCDS2517.1"; havana_gene "OTTHUMG00000133297.4"; havana_transcript "OTTHUMT00000257082.3";	distance:36
chr7	32525881	chr7	HAVANA	gene	32524951	32534895	.	-	.	gene_id "ENSG00000106355.5"; transcript_id "ENSG00000106355.5"; gene_type "protein_coding"; gene_status "KNOWN"; gene_name "LSM5"; transcript_type "protein_coding"; transcript_status "KNOWN"; transcript_name "LSM5"; level 2; havana_gene "OTTHUMG00000022913.3";
chr7	32525881	chr7	HAVANA	transcript	32524951	32530030	.	-	.	gene_id "ENSG00000106355.5"; transcript_id "ENST00000450169.2"; gene_type "protein_coding"; gene_status "KNOWN"; gene_name "LSM5"; transcript_type "protein_coding"; transcript_status "KNOWN"; transcript_name "LSM5-001"; level 2; tag "basic"; tag "appris_principal"; tag "CCDS"; ccdsid "CCDS5438.1"; havana_gene "OTTHUMG00000022913.3"; havana_transcript "OTTHUMT00000215102.2";
chr7	32525881	chr7	HAVANA	exon	32524951	32526905	.	-	.	gene_id "ENSG00000106355.5"; transcript_id "ENST00000450169.2"; gene_type "protein_coding"; gene_status "KNOWN"; gene_name "LSM5"; transcript_type "protein_coding"; transcript_status "KNOWN"; transcript_name "LSM5-001"; exon_number 5;  exon_id "ENSE00001682291.2";  level 2; tag "basic"; tag "appris_principal"; tag "CCDS"; ccdsid "CCDS5438.1"; havana_gene "OTTHUMG00000022913.3"; havana_transcript "OTTHUMT00000215102.2";	distance:1024
chr14	66083005	chr14	HAVANA	gene	65877310	66210839	.	+	.	gene_id "ENSG00000033170.12"; transcript_id "ENSG00000033170.12"; gene_type "protein_coding"; gene_status "KNOWN"; gene_name "FUT8"; transcript_type "protein_coding"; transcript_status "KNOWN"; transcript_name "FUT8"; level 1; tag "ncRNA_host"; havana_gene "OTTHUMG00000142818.2";
chr14	66083005	chr14	HAVANA	transcript	65877310	66210839	.	+	.	gene_id "ENSG00000033170.12"; transcript_id "ENST00000360689.5"; gene_type "protein_coding"; gene_status "KNOWN"; gene_name "FUT8"; transcript_type "protein_coding"; transcript_status "KNOWN"; transcript_name "FUT8-001"; level 2; tag "basic"; tag "appris_principal"; tag "CCDS"; ccdsid "CCDS9775.1"; havana_gene "OTTHUMG00000142818.2"; havana_transcript "OTTHUMT00000286406.1";
chr14	66083005	chr14	HAVANA	exon	66082929	66083091	.	+	.	gene_id "ENSG00000033170.12"; transcript_id "ENST00000360689.5"; gene_type "protein_coding"; gene_status "KNOWN"; gene_name "FUT8"; transcript_type "protein_coding"; transcript_status "KNOWN"; transcript_name "FUT8-001"; exon_number 5;  exon_id "ENSE00003576253.1";  level 2; tag "basic"; tag "appris_principal"; tag "CCDS"; ccdsid "CCDS9775.1"; havana_gene "OTTHUMG00000142818.2"; havana_transcript "OTTHUMT00000286406.1";	distance:86
chr14	66083005	chr14	HAVANA	CDS	66082929	66083091	.	+	2	gene_id "ENSG00000033170.12"; transcript_id "ENST00000360689.5"; gene_type "protein_coding"; gene_status "KNOWN"; gene_name "FUT8"; transcript_type "protein_coding"; transcript_status "KNOWN"; transcript_name "FUT8-001"; exon_number 5;  exon_id "ENSE00003576253.1";  level 2; tag "basic"; tag "appris_principal"; tag "CCDS"; ccdsid "CCDS9775.1"; havana_gene "OTTHUMG00000142818.2"; havana_transcript "OTTHUMT00000286406.1";
chr14	66083005	chr14	HAVANA	gene	65877310	66210839	.	+	.	gene_id "ENSG00000033170.12"; transcript_id "ENSG00000033170.12"; gene_type "protein_coding"; gene_status "KNOWN"; gene_name "FUT8"; transcript_type "protein_coding"; transcript_status "KNOWN"; transcript_name "FUT8"; level 1; tag "ncRNA_host"; havana_gene "OTTHUMG00000142818.2";
chr14	66083005	chr14	HAVANA	transcript	65877310	66210839	.	+	.	gene_id "ENSG00000033170.12"; transcript_id "ENST00000360689.5"; gene_type "protein_coding"; gene_status "KNOWN"; gene_name "FUT8"; transcript_type "protein_coding"; transcript_status "KNOWN"; transcript_name "FUT8-001"; level 2; tag "basic"; tag "appris_principal"; tag "CCDS"; ccdsid "CCDS9775.1"; havana_gene "OTTHUMG00000142818.2"; havana_transcript "OTTHUMT00000286406.1";
chr14	66083005	chr14	HAVANA	exon	66082929	66083091	.	+	.	gene_id "ENSG00000033170.12"; transcript_id "ENST00000360689.5"; gene_type "protein_coding"; gene_status "KNOWN"; gene_name "FUT8"; transcript_type "protein_coding"; transcript_status "KNOWN"; transcript_name "FUT8-001"; exon_number 5;  exon_id "ENSE00003576253.1";  level 2; tag "basic"; tag "appris_principal"; tag "CCDS"; ccdsid "CCDS9775.1"; havana_gene "OTTHUMG00000142818.2"; havana_transcript "OTTHUMT00000286406.1";	distance:86
chr14	66083005	chr14	HAVANA	CDS	66082929	66083091	.	+	2	gene_id "ENSG00000033170.12"; transcript_id "ENST00000360689.5"; gene_type "protein_coding"; gene_status "KNOWN"; gene_name "FUT8"; transcript_type "protein_coding"; transcript_status "KNOWN"; transcript_name "FUT8-001"; exon_number 5;  exon_id "ENSE00003576253.1";  level 2; tag "basic"; tag "appris_principal"; tag "CCDS"; ccdsid "CCDS9775.1"; havana_gene "OTTHUMG00000142818.2"; havana_transcript "OTTHUMT00000286406.1";
chr11	28057589	chr11	HAVANA	gene	28042167	28129855	.	-	.	gene_id "ENSG00000121621.6"; transcript_id "ENSG00000121621.6"; gene_type "protein_coding"; gene_status "KNOWN"; gene_name "KIF18A"; transcript_type "protein_coding"; transcript_status "KNOWN"; transcript_name "KIF18A"; level 2; havana_gene "OTTHUMG00000166195.3";
chr11	28057589	chr11	HAVANA	transcript	28042167	28129855	.	-	.	gene_id "ENSG00000121621.6"; transcript_id "ENST00000263181.6"; gene_type "protein_coding"; gene_status "KNOWN"; gene_name "KIF18A"; transcript_type "protein_coding"; transcript_status "KNOWN"; transcript_name "KIF18A-001"; level 2; tag "basic"; tag "appris_principal"; tag "CCDS"; ccdsid "CCDS7867.1"; havana_gene "OTTHUMG00000166195.3"; havana_transcript "OTTHUMT00000388328.3";
chr14	66083005	chr14	HAVANA	gene	65877310	66210839	.	+	.	gene_id "ENSG00000033170.12"; transcript_id "ENSG00000033170.12"; gene_type "protein_coding"; gene_status "KNOWN"; gene_name "FUT8"; transcript_type "protein_coding"; transcript_status "KNOWN"; transcript_name "FUT8"; level 1; tag "ncRNA_host"; havana_gene "OTTHUMG00000142818.2";
chr14	66083005	chr14	HAVANA	transcript	65877310	66210839	.	+	.	gene_id "ENSG00000033170.12"; transcript_id "ENST00000360689.5"; gene_type "protein_coding"; gene_status "KNOWN"; gene_name "FUT8"; transcript_type "protein_coding"; transcript_status "KNOWN"; transcript_name "FUT8-001"; level 2; tag "basic"; tag "appris_principal"; tag "CCDS"; ccdsid "CCDS9775.1"; havana_gene "OTTHUMG00000142818.2"; havana_transcript "OTTHUMT00000286406.1";
chr14	66083005	chr14	HAVANA	exon	66082929	66083091	.	+	.	gene_id "ENSG00000033170.12"; transcript_id "ENST00000360689.5"; gene_type "protein_coding"; gene_status "KNOWN"; gene_name "FUT8"; transcript_type "protein_coding"; transcript_status "KNOWN"; transcript_name "FUT8-001"; exon_number 5;  exon_id "ENSE00003576253.1";  level 2; tag "basic"; tag "appris_principal"; tag "CCDS"; ccdsid "CCDS9775.1"; havana_gene "OTTHUMG00000142818.2"; havana_transcript "OTTHUMT00000286406.1";	distance:86
chr14	66083005	chr14	HAVANA	CDS	66082929	66083091	.	+	2	gene_id "ENSG00000033170.12"; transcript_id "ENST00000360689.5"; gene_type "protein_coding"; gene_status "KNOWN"; gene_name "FUT8"; transcript_type "protein_coding"; transcript_status "KNOWN"; transcript_name "FUT8-001"; exon_number 5;  exon_id "ENSE00003576253.1";  level 2; tag "basic"; tag "appris_principal"; tag "CCDS"; ccdsid "CCDS9775.1"; havana_gene "OTTHUMG00000142818.2"; havana_transcript "OTTHUMT00000286406.1";
chr11	28057589	chr11	HAVANA	gene	28042167	28129855	.	-	.	gene_id "ENSG00000121621.6"; transcript_id "ENSG00000121621.6"; gene_type "protein_coding"; gene_status "KNOWN"; gene_name "KIF18A"; transcript_type "protein_coding"; transcript_status "KNOWN"; transcript_name "KIF18A"; level 2; havana_gene "OTTHUMG00000166195.3";
chr11	28057589	chr11	HAVANA	transcript	28042167	28129855	.	-	.	gene_id "ENSG00000121621.6"; transcript_id "ENST00000263181.6"; gene_type "protein_coding"; gene_status "KNOWN"; gene_name "KIF18A"; transcript_type "protein_coding"; transcript_status "KNOWN"; transcript_name "KIF18A-001"; level 2; tag "basic"; tag "appris_principal"; tag "CCDS"; ccdsid "CCDS7867.1"; havana_gene "OTTHUMG00000166195.3"; havana_transcript "OTTHUMT00000388328.3";
chr1	109479755	chr1	HAVANA	gene	109358520	109506106	.	-	.	gene_id "ENSG00000162641.14"; transcript_id "ENSG00000162641.14"; gene_type "protein_coding"; gene_status "KNOWN"; gene_name "AKNAD1"; transcript_type "protein_coding"; transcript_status "KNOWN"; transcript_name "AKNAD1"; level 2; havana_gene "OTTHUMG00000011231.8";
chr1	109479755	chr1	ENSEMBL	transcript	109365461	109506106	.	-	.	gene_id "ENSG00000162641.14"; transcript_id "ENST00000357393.4"; gene_type "protein_coding"; gene_status "KNOWN"; gene_name "AKNAD1"; transcript_type "protein_coding"; transcript_status "KNOWN"; transcript_name "AKNAD1-201"; level 3; tag "basic"; havana_gene "OTTHUMG00000011231.8";
chr1	109479755	chr1	HAVANA	gene	109472130	109506111	.	-	.	gene_id "ENSG00000121940.11"; transcript_id "ENSG00000121940.11"; gene_type "protein_coding"; gene_status "KNOWN"; gene_name "CLCC1"; transcript_type "protein_coding"; transcript_status "KNOWN"; transcript_name "CLCC1"; level 2; havana_gene "OTTHUMG00000011732.1";
chr1	109479755	chr1	HAVANA	transcript	109472130	109506079	.	-	.	gene_id "ENSG00000121940.11"; transcript_id "ENST00000356970.2"; gene_type "protein_coding"; gene_status "KNOWN"; gene_name "CLCC1"; transcript_type "protein_coding"; transcript_status "KNOWN"; transcript_name "CLCC1-001"; level 2; tag "basic"; tag "appris_principal"; tag "CCDS"; ccdsid "CCDS41362.1"; havana_gene "OTTHUMG00000011732.1"; havana_transcript "OTTHUMT00000032405.1";
chr1	109479755	chr1	HAVANA	exon	109479699	109480040	.	-	.	gene_id "ENSG00000121940.11"; transcript_id "ENST00000356970.2"; gene_type "protein_coding"; gene_status "KNOWN"; gene_name "CLCC1"; transcript_type "protein_coding"; transcript_status "KNOWN"; transcript_name "CLCC1-001"; exon_number 10;  exon_id "ENSE00000826665.1";  level 2; tag "basic"; tag "appris_principal"; tag "CCDS"; ccdsid "CCDS41362.1"; havana_gene "OTTHUMG00000011732.1"; havana_transcript "OTTHUMT00000032405.1";	distance:56
chr1	222906768	chr1	HAVANA	gene	222885895	222908538	.	+	.	gene_id "ENSG00000162819.7"; transcript_id "ENSG00000162819.7"; gene_type "protein_coding"; gene_status "KNOWN"; gene_name "BROX"; transcript_type "protein_coding"; transcript_status "KNOWN"; transcript_name "BROX"; level 1; havana_gene "OTTHUMG00000037650.2";
chr1	222906768	chr1	HAVANA	transcript	222885895	222908538	.	+	.	gene_id "ENSG00000162819.7"; transcript_id "ENST00000340934.5"; gene_type "protein_coding"; gene_status "KNOWN"; gene_name "BROX"; transcript_type "protein_coding"; transcript_status "NOVEL"; transcript_name "BROX-001"; level 2; tag "basic"; tag "appris_principal"; tag "CCDS"; ccdsid "CCDS1534.1"; havana_gene "OTTHUMG00000037650.2"; havana_transcript "OTTHUMT00000091815.2";
chr1	222906768	chr1	HAVANA	exon	222905970	222908538	.	+	.	gene_id "ENSG00000162819.7"; transcript_id "ENST00000340934.5"; gene_type "protein_coding"; gene_status "KNOWN"; gene_name "BROX"; transcript_type "protein_coding"; transcript_status "NOVEL"; transcript_name "BROX-001"; exon_number 13;  exon_id "ENSE00001442891.4";  level 2; tag "basic"; tag "appris_principal"; tag "CCDS"; ccdsid "CCDS1534.1"; havana_gene "OTTHUMG00000037650.2"; havana_transcript "OTTHUMT00000091815.2";	distance:798
chrM	2828	chrM	ENSEMBL	gene	1671	3229	.	+	.	gene_id "ENSG00000210082.2"; transcript_id "ENSG00000210082.2"; gene_type "Mt_rRNA"; gene_status "KNOWN"; gene_name "MT-RNR2"; transcript_type "Mt_rRNA"; transcript_status "KNOWN"; transcript_name "MT-RNR2"; level 3;
chrM	2828	chrM	ENSEMBL	transcript	1671	3229	.	+	.	gene_id "ENSG00000210082.2"; transcript_id "ENST00000387347.2"; gene_type "Mt_rRNA"; gene_status "KNOWN"; gene_name "MT-RNR2"; transcript_type "Mt_rRNA"; transcript_status "KNOWN"; transcript_name "MT-RNR2-201"; level 3; tag "basic";
chrM	2828	chrM	ENSEMBL	exon	1671	3229	.	+	.	gene_id "ENSG00000210082.2"; transcript_id "ENST00000387347.2"; gene_type "Mt_rRNA"; gene_status "KNOWN"; gene_name "MT-RNR2"; transcript_type "Mt_rRNA"; transcript_status "KNOWN"; transcript_name "MT-RNR2-201"; exon_number 1;  exon_id "ENSE00001544497.2";  level 3; tag "basic";	distance:1157
chr15	81271594	chr15	HAVANA	gene	81239667	81282219	.	-	.	gene_id "ENSG00000117899.6"; transcript_id "ENSG00000117899.6"; gene_type "protein_coding"; gene_status "KNOWN"; gene_name "MESDC2"; transcript_type "protein_coding"; transcript_status "KNOWN"; transcript_name "MESDC2"; level 1; havana_gene "OTTHUMG00000172288.2";
chr15	81271594	chr15	HAVANA	transcript	81239667	81282169	.	-	.	gene_id "ENSG00000117899.6"; transcript_id "ENST00000561312.1"; gene_type "protein_coding"; gene_status "KNOWN"; gene_name "MESDC2"; transcript_type "nonsense_mediated_decay"; transcript_status "KNOWN"; transcript_name "MESDC2-002"; level 2; tag "CCDS"; ccdsid "CCDS32308.1"; havana_gene "OTTHUMG00000172288.2"; havana_transcript "OTTHUMT00000417674.1";
chr15	81271594	chr15	HAVANA	exon	81271272	81271818	.	-	.	gene_id "ENSG00000117899.6"; transcript_id "ENST00000561312.1"; gene_type "protein_coding"; gene_status "KNOWN"; gene_name "MESDC2"; transcript_type "nonsense_mediated_decay"; transcript_status "KNOWN"; transcript_name "MESDC2-002"; exon_number 3;  exon_id "ENSE00002559771.1";  level 2; tag "CCDS"; ccdsid "CCDS32308.1"; havana_gene "OTTHUMG00000172288.2"; havana_transcript "OTTHUMT00000417674.1";	distance:322
chr2	237998601	chr2	HAVANA	gene	237993955	238009109	.	+	.	gene_id "ENSG00000198612.6"; transcript_id "ENSG00000198612.6"; gene_type "protein_coding"; gene_status "KNOWN"; gene_name "COPS8"; transcript_type "protein_coding"; transcript_status "KNOWN"; transcript_name "COPS8"; level 2; havana_gene "OTTHUMG00000133297.4";
chr2	237998601	chr2	HAVANA	transcript	237993955	238009109	.	+	.	gene_id "ENSG00000198612.6"; transcript_id "ENST00000354371.2"; gene_type "protein_coding"; gene_status "KNOWN"; gene_name "COPS8"; transcript_type "protein_coding"; transcript_status "KNOWN"; transcript_name "COPS8-001"; level 2; tag "basic"; tag "appris_candidate_longest"; tag "CCDS"; ccdsid "CCDS2517.1"; havana_gene "OTTHUMG00000133297.4"; havana_transcript "OTTHUMT00000257082.3";
chr2	237998601	chr2	HAVANA	exon	237998505	237998637	.	+	.	gene_id "ENSG00000198612.6"; transcript_id "ENST00000354371.2"; gene_type "protein_coding"; gene_status "KNOWN"; gene_name "COPS8"; transcript_type "protein_coding"; transcript_status "KNOWN"; transcript_name "COPS8-001"; exon_number 4;  exon_id "ENSE00003546557.1";  level 2; tag "basic"; tag "appris_candidate_longest"; tag "CCDS"; ccdsid "CCDS2517.1"; havana_gene "OTTHUMG00000133297.4"; havana_transcript "OTTHUMT00000257082.3";	distance:36
chr11	28057596	chr11	HAVANA	gene	28042167	28129855	.	-	.	gene_id "ENSG00000121621.6"; transcript_id "ENSG00000121621.6"; gene_type "protein_coding"; gene_status "KNOWN"; gene_name "KIF18A"; transcript_type "protein_coding"; transcript_status "KNOWN"; transcript_name "KIF18A"; level 2; havana_gene "OTTHUMG00000166195.3";
chr11	28057596	chr11	HAVANA	transcript	28042167	28129855	.	-	.	gene_id "ENSG00000121621.6"; transcript_id "ENST00000263181.6"; gene_type "protein_coding"; gene_status "KNOWN"; gene_name "KIF18A"; transcript_type "protein_coding"; transcript_status "KNOWN"; transcript_name "KIF18A-001"; level 2; tag "basic"; tag "appris_principal"; tag "CCDS"; ccdsid "CCDS7867.1"; havana_gene "OTTHUMG00000166195.3"; havana_transcript "OTTHUMT00000388328.3";
chr2	191798693	chr2	HAVANA	gene	191745553	191830278	.	+	.	gene_id "ENSG00000115419.8"; transcript_id "ENSG00000115419.8"; gene_type "protein_coding"; gene_status "KNOWN"; gene_name "GLS"; transcript_type "protein_coding"; transcript_status "KNOWN"; transcript_name "GLS"; level 1; havana_gene "OTTHUMG00000132701.3";
chr2	191798693	chr2	HAVANA	transcript	191745553	191830278	.	+	.	gene_id "ENSG00000115419.8"; transcript_id "ENST00000320717.3"; gene_type "protein_coding"; gene_status "KNOWN"; gene_name "GLS"; transcript_type "protein_coding"; transcript_status "KNOWN"; transcript_name "GLS-001"; level 2; tag "basic"; tag "appris_principal"; tag "CCDS"; ccdsid "CCDS2308.1"; havana_gene "OTTHUMG00000132701.3"; havana_transcript "OTTHUMT00000255999.2";
chr2	191798693	chr2	HAVANA	transcript	191745560	191800015	.	+	.	gene_id "ENSG00000115419.8"; transcript_id "ENST00000338435.4"; gene_type "protein_coding"; gene_status "KNOWN"; gene_name "GLS"; transcript_type "protein_coding"; transcript_status "KNOWN"; transcript_name "GLS-002"; level 2; tag "basic"; tag "CCDS"; ccdsid "CCDS58744.1"; havana_gene "OTTHUMG00000132701.3"; havana_transcript "OTTHUMT00000335598.1";
chr2	191798693	chr2	HAVANA	exon	191797442	191800015	.	+	.	gene_id "ENSG00000115419.8"; transcript_id "ENST00000338435.4"; gene_type "protein_coding"; gene_status "KNOWN"; gene_name "GLS"; transcript_type "protein_coding"; transcript_status "KNOWN"; transcript_name "GLS-002"; exon_number 15;  exon_id "ENSE00001945485.1";  level 2; tag "basic"; tag "CCDS"; ccdsid "CCDS58744.1"; havana_gene "OTTHUMG00000132701.3"; havana_transcript "OTTHUMT00000335598.1";	distance:1251
chr11	28057589	chr11	HAVANA	gene	28042167	28129855	.	-	.	gene_id "ENSG00000121621.6"; transcript_id "ENSG00000121621.6"; gene_type "protein_coding"; gene_status "KNOWN"; gene_name "KIF18A"; transcript_type "protein_coding"; transcript_status "KNOWN"; transcript_name "KIF18A"; level 2; havana_gene "OTTHUMG00000166195.3";
chr11	28057589	chr11	HAVANA	transcript	28042167	28129855	.	-	.	gene_id "ENSG00000121621.6"; transcript_id "ENST00000263181.6"; gene_type "protein_coding"; gene_status "KNOWN"; gene_name "KIF18A"; transcript_type "protein_coding"; transcript_status "KNOWN"; transcript_name "KIF18A-001"; level 2; tag "basic"; tag "appris_principal"; tag "CCDS"; ccdsid "CCDS7867.1"; havana_gene "OTTHUMG00000166195.3"; havana_transcript "OTTHUMT00000388328.3";
chr6	170844363	chr6	HAVANA	gene	170844205	170862429	.	-	.	gene_id "ENSG00000008018.8"; transcript_id "ENSG00000008018.8"; gene_type "protein_coding"; gene_status "KNOWN"; gene_name "PSMB1"; transcript_type "protein_coding"; transcript_status "KNOWN"; transcript_name "PSMB1"; level 2; havana_gene "OTTHUMG00000016087.2";
chr6	170844363	chr6	HAVANA	transcript	170844205	170862429	.	-	.	gene_id "ENSG00000008018.8"; transcript_id "ENST00000262193.6"; gene_type "protein_coding"; gene_status "KNOWN"; gene_name "PSMB1"; transcript_type "protein_coding"; transcript_status "KNOWN"; transcript_name "PSMB1-001"; level 2; tag "basic"; tag "appris_principal"; tag "CCDS"; ccdsid "CCDS34577.1"; havana_gene "OTTHUMG00000016087.2"; havana_transcript "OTTHUMT00000043278.2";
chr6	170844363	chr6	HAVANA	exon	170844205	170844493	.	-	.	gene_id "ENSG00000008018.8"; transcript_id "ENST00000262193.6"; gene_type "protein_coding"; gene_status "KNOWN"; gene_name "PSMB1"; transcript_type "protein_coding"; transcript_status "KNOWN"; transcript_name "PSMB1-001"; exon_number 6;  exon_id "ENSE00001209949.8";  level 2; tag "basic"; tag "appris_principal"; tag "CCDS"; ccdsid "CCDS34577.1"; havana_gene "OTTHUMG00000016087.2"; havana_transcript "OTTHUMT00000043278.2";	distance:158
chr1	222906768	chr1	HAVANA	gene	222885895	222908538	.	+	.	gene_id "ENSG00000162819.7"; transcript_id "ENSG00000162819.7"; gene_type "protein_coding"; gene_status "KNOWN"; gene_name "BROX"; transcript_type "protein_coding"; transcript_status "KNOWN"; transcript_name "BROX"; level 1; havana_gene "OTTHUMG00000037650.2";
chr1	222906768	chr1	HAVANA	transcript	222885895	222908538	.	+	.	gene_id "ENSG00000162819.7"; transcript_id "ENST00000340934.5"; gene_type "protein_coding"; gene_status "KNOWN"; gene_name "BROX"; transcript_type "protein_coding"; transcript_status "NOVEL"; transcript_name "BROX-001"; level 2; tag "basic"; tag "appris_principal"; tag "CCDS"; ccdsid "CCDS1534.1"; havana_gene "OTTHUMG00000037650.2"; havana_transcript "OTTHUMT00000091815.2";
chr1	222906768	chr1	HAVANA	exon	222905970	222908538	.	+	.	gene_id "ENSG00000162819.7"; transcript_id "ENST00000340934.5"; gene_type "protein_coding"; gene_status "KNOWN"; gene_name "BROX"; transcript_type "protein_coding"; transcript_status "NOVEL"; transcript_name "BROX-001"; exon_number 13;  exon_id "ENSE00001442891.4";  level 2; tag "basic"; tag "appris_principal"; tag "CCDS"; ccdsid "CCDS1534.1"; havana_gene "OTTHUMG00000037650.2"; havana_transcript "OTTHUMT00000091815.2";	distance:798
chr5	96350724	chr5	HAVANA	gene	96271098	96373219	.	+	.	gene_id "ENSG00000113441.11"; transcript_id "ENSG00000113441.11"; gene_type "protein_coding"; gene_status "KNOWN"; gene_name "LNPEP"; transcript_type "protein_coding"; transcript_status "KNOWN"; transcript_name "LNPEP"; level 1; havana_gene "OTTHUMG00000128719.4";
chr5	96350724	chr5	HAVANA	transcript	96271168	96373219	.	+	.	gene_id "ENSG00000113441.11"; transcript_id "ENST00000231368.5"; gene_type "protein_coding"; gene_status "KNOWN"; gene_name "LNPEP"; transcript_type "protein_coding"; transcript_status "KNOWN"; transcript_name "LNPEP-001"; level 2; tag "basic"; tag "appris_principal"; tag "CCDS"; ccdsid "CCDS4087.1"; havana_gene "OTTHUMG00000128719.4"; havana_transcript "OTTHUMT00000250624.1";
chr5	96350724	chr5	HAVANA	exon	96350643	96350799	.	+	.	gene_id "ENSG00000113441.11"; transcript_id "ENST00000231368.5"; gene_type "protein_coding"; gene_status "KNOWN"; gene_name "LNPEP"; transcript_type "protein_coding"; transcript_status "KNOWN"; transcript_name "LNPEP-001"; exon_number 13;  exon_id "ENSE00001083383.1";  level 2; tag "basic"; tag "appris_principal"; tag "CCDS"; ccdsid "CCDS4087.1"; havana_gene "OTTHUMG00000128719.4"; havana_transcript "OTTHUMT00000250624.1";	distance:75
chr5	151042680	chr5	HAVANA	gene	151040657	151066726	.	-	.	gene_id "ENSG00000113140.6"; transcript_id "ENSG00000113140.6"; gene_type "protein_coding"; gene_status "KNOWN"; gene_name "SPARC"; transcript_type "protein_coding"; transcript_status "KNOWN"; transcript_name "SPARC"; level 1; havana_gene "OTTHUMG00000130122.3";
chr5	151042680	chr5	HAVANA	transcript	151040657	151066726	.	-	.	gene_id "ENSG00000113140.6"; transcript_id "ENST00000231061.4"; gene_type "protein_coding"; gene_status "KNOWN"; gene_name "SPARC"; transcript_type "protein_coding"; transcript_status "KNOWN"; transcript_name "SPARC-001"; level 2; tag "basic"; tag "appris_principal"; tag "CCDS"; ccdsid "CCDS4318.1"; havana_gene "OTTHUMG00000130122.3"; havana_transcript "OTTHUMT00000252430.1";
chr5	151042680	chr5	HAVANA	exon	151040657	151043160	.	-	.	gene_id "ENSG00000113140.6"; transcript_id "ENST00000231061.4"; gene_type "protein_coding"; gene_status "KNOWN"; gene_name "SPARC"; transcript_type "protein_coding"; transcript_status "KNOWN"; transcript_name "SPARC-001"; exon_number 10;  exon_id "ENSE00001023043.8";  level 2; tag "basic"; tag "appris_principal"; tag "CCDS"; ccdsid "CCDS4318.1"; havana_gene "OTTHUMG00000130122.3"; havana_transcript "OTTHUMT00000252430.1";	distance:480
chr10	62553644	chr10	HAVANA	gene	62538089	62554610	.	+	.	gene_id "ENSG00000170312.11"; transcript_id "ENSG00000170312.11"; gene_type "protein_coding"; gene_status "KNOWN"; gene_name "CDK1"; transcript_type "protein_coding"; transcript_status "KNOWN"; transcript_name "CDK1"; level 2; havana_gene "OTTHUMG00000018290.4";
chr10	62553644	chr10	HAVANA	transcript	62538212	62554610	.	+	.	gene_id "ENSG00000170312.11"; transcript_id "ENST00000395284.3"; gene_type "protein_coding"; gene_status "KNOWN"; gene_name "CDK1"; transcript_type "protein_coding"; transcript_status "KNOWN"; transcript_name "CDK1-007"; level 2; tag "not_organism_supported"; tag "basic"; tag "appris_candidate_longest"; tag "CCDS"; ccdsid "CCDS44408.1"; havana_gene "OTTHUMG00000018290.4"; havana_transcript "OTTHUMT00000048211.2";
chr10	62553644	chr10	HAVANA	exon	62553635	62554610	.	+	.	gene_id "ENSG00000170312.11"; transcript_id "ENST00000395284.3"; gene_type "protein_coding"; gene_status "KNOWN"; gene_name "CDK1"; transcript_type "protein_coding"; transcript_status "KNOWN"; transcript_name "CDK1-007"; exon_number 8;  exon_id "ENSE00001461632.1";  level 2; tag "not_organism_supported"; tag "basic"; tag "appris_candidate_longest"; tag "CCDS"; ccdsid "CCDS44408.1"; havana_gene "OTTHUMG00000018290.4"; havana_transcript "OTTHUMT00000048211.2";	distance:9
chr15	81271594	chr15	HAVANA	gene	81239667	81282219	.	-	.	gene_id "ENSG00000117899.6"; transcript_id "ENSG00000117899.6"; gene_type "protein_coding"; gene_status "KNOWN"; gene_name "MESDC2"; transcript_type "protein_coding"; transcript_status "KNOWN"; transcript_name "MESDC2"; level 1; havana_gene "OTTHUMG00000172288.2";
chr15	81271594	chr15	HAVANA	transcript	81239667	81282169	.	-	.	gene_id "ENSG00000117899.6"; transcript_id "ENST00000561312.1"; gene_type "protein_coding"; gene_status "KNOWN"; gene_name "MESDC2"; transcript_type "nonsense_mediated_decay"; transcript_status "KNOWN"; transcript_name "MESDC2-002"; level 2; tag "CCDS"; ccdsid "CCDS32308.1"; havana_gene "OTTHUMG00000172288.2"; havana_transcript "OTTHUMT00000417674.1";
chr15	81271594	chr15	HAVANA	exon	81271272	81271818	.	-	.	gene_id "ENSG00000117899.6"; transcript_id "ENST00000561312.1"; gene_type "protein_coding"; gene_status "KNOWN"; gene_name "MESDC2"; transcript_type "nonsense_mediated_decay"; transcript_status "KNOWN"; transcript_name "MESDC2-002"; exon_number 3;  exon_id "ENSE00002559771.1";  level 2; tag "CCDS"; ccdsid "CCDS32308.1"; havana_gene "OTTHUMG00000172288.2"; havana_transcript "OTTHUMT00000417674.1";	distance:322
chr15	81271594	chr15	HAVANA	gene	81239667	81282219	.	-	.	gene_id "ENSG00000117899.6"; transcript_id "ENSG00000117899.6"; gene_type "protein_coding"; gene_status "KNOWN"; gene_name "MESDC2"; transcript_type "protein_coding"; transcript_status "KNOWN"; transcript_name "MESDC2"; level 1; havana_gene "OTTHUMG00000172288.2";
chr15	81271594	chr15	HAVANA	transcript	81239667	81282169	.	-	.	gene_id "ENSG00000117899.6"; transcript_id "ENST00000561312.1"; gene_type "protein_coding"; gene_status "KNOWN"; gene_name "MESDC2"; transcript_type "nonsense_mediated_decay"; transcript_status "KNOWN"; transcript_name "MESDC2-002"; level 2; tag "CCDS"; ccdsid "CCDS32308.1"; havana_gene "OTTHUMG00000172288.2"; havana_transcript "OTTHUMT00000417674.1";
chr15	81271594	chr15	HAVANA	exon	81271272	81271818	.	-	.	gene_id "ENSG00000117899.6"; transcript_id "ENST00000561312.1"; gene_type "protein_coding"; gene_status "KNOWN"; gene_name "MESDC2"; transcript_type "nonsense_mediated_decay"; transcript_status "KNOWN"; transcript_name "MESDC2-002"; exon_number 3;  exon_id "ENSE00002559771.1";  level 2; tag "CCDS"; ccdsid "CCDS32308.1"; havana_gene "OTTHUMG00000172288.2"; havana_transcript "OTTHUMT00000417674.1";	distance:322
chr14	66083005	chr14	HAVANA	gene	65877310	66210839	.	+	.	gene_id "ENSG00000033170.12"; transcript_id "ENSG00000033170.12"; gene_type "protein_coding"; gene_status "KNOWN"; gene_name "FUT8"; transcript_type "protein_coding"; transcript_status "KNOWN"; transcript_name "FUT8"; level 1; tag "ncRNA_host"; havana_gene "OTTHUMG00000142818.2";
chr14	66083005	chr14	HAVANA	transcript	65877310	66210839	.	+	.	gene_id "ENSG00000033170.12"; transcript_id "ENST00000360689.5"; gene_type "protein_coding"; gene_status "KNOWN"; gene_name "FUT8"; transcript_type "protein_coding"; transcript_status "KNOWN"; transcript_name "FUT8-001"; level 2; tag "basic"; tag "appris_principal"; tag "CCDS"; ccdsid "CCDS9775.1"; havana_gene "OTTHUMG00000142818.2"; havana_transcript "OTTHUMT00000286406.1";
chr14	66083005	chr14	HAVANA	exon	66082929	66083091	.	+	.	gene_id "ENSG00000033170.12"; transcript_id "ENST00000360689.5"; gene_type "protein_coding"; gene_status "KNOWN"; gene_name "FUT8"; transcript_type "protein_coding"; transcript_status "KNOWN"; transcript_name "FUT8-001"; exon_number 5;  exon_id "ENSE00003576253.1";  level 2; tag "basic"; tag "appris_principal"; tag "CCDS"; ccdsid "CCDS9775.1"; havana_gene "OTTHUMG00000142818.2"; havana_transcript "OTTHUMT00000286406.1";	distance:86
chr14	66083005	chr14	HAVANA	CDS	66082929	66083091	.	+	2	gene_id "ENSG00000033170.12"; transcript_id "ENST00000360689.5"; gene_type "protein_coding"; gene_status "KNOWN"; gene_name "FUT8"; transcript_type "protein_coding"; transcript_status "KNOWN"; transcript_name "FUT8-001"; exon_number 5;  exon_id "ENSE00003576253.1";  level 2; tag "basic"; tag "appris_principal"; tag "CCDS"; ccdsid "CCDS9775.1"; havana_gene "OTTHUMG00000142818.2"; havana_transcript "OTTHUMT00000286406.1";
chr8	27464024	chr8	HAVANA	gene	27454434	27472548	.	-	.	gene_id "ENSG00000120885.15"; transcript_id "ENSG00000120885.15"; gene_type "protein_coding"; gene_status "KNOWN"; gene_name "CLU"; transcript_type "protein_coding"; transcript_status "KNOWN"; transcript_name "CLU"; level 1; havana_gene "OTTHUMG00000102114.5";
chr8	27464024	chr8	HAVANA	transcript	27454434	27472548	.	-	.	gene_id "ENSG00000120885.15"; transcript_id "ENST00000316403.10"; gene_type "protein_coding"; gene_status "KNOWN"; gene_name "CLU"; transcript_type "protein_coding"; transcript_status "KNOWN"; transcript_name "CLU-001"; level 2; tag "basic"; tag "appris_principal"; tag "CCDS"; ccdsid "CCDS47832.1"; havana_gene "OTTHUMG00000102114.5"; havana_transcript "OTTHUMT00000219953.3";
chr8	27464024	chr8	HAVANA	exon	27463871	27464041	.	-	.	gene_id "ENSG00000120885.15"; transcript_id "ENST00000316403.10"; gene_type "protein_coding"; gene_status "KNOWN"; gene_name "CLU"; transcript_type "protein_coding"; transcript_status "KNOWN"; transcript_name "CLU-001"; exon_number 4;  exon_id "ENSE00003473227.1";  level 2; tag "basic"; tag "appris_principal"; tag "CCDS"; ccdsid "CCDS47832.1"; havana_gene "OTTHUMG00000102114.5"; havana_transcript "OTTHUMT00000219953.3";	distance:17
chr1	8938749	chr1	HAVANA	gene	8921061	8939308	.	-	.	gene_id "ENSG00000074800.9"; transcript_id "ENSG00000074800.9"; gene_type "protein_coding"; gene_status "KNOWN"; gene_name "ENO1"; transcript_type "protein_coding"; transcript_status "KNOWN"; transcript_name "ENO1"; level 2; havana_gene "OTTHUMG00000001773.3";
chr1	8938749	chr1	HAVANA	transcript	8921061	8938749	.	-	.	gene_id "ENSG00000074800.9"; transcript_id "ENST00000234590.4"; gene_type "protein_coding"; gene_status "KNOWN"; gene_name "ENO1"; transcript_type "protein_coding"; transcript_status "KNOWN"; transcript_name "ENO1-001"; level 2; tag "basic"; tag "appris_principal"; tag "CCDS"; ccdsid "CCDS97.1"; havana_gene "OTTHUMG00000001773.3"; havana_transcript "OTTHUMT00000004945.1";
chr1	8938749	chr1	HAVANA	exon	8938639	8938749	.	-	.	gene_id "ENSG00000074800.9"; transcript_id "ENST00000234590.4"; gene_type "protein_coding"; gene_status "KNOWN"; gene_name "ENO1"; transcript_type "protein_coding"; transcript_status "KNOWN"; transcript_name "ENO1-001"; exon_number 1;  exon_id "ENSE00001839322.1";  level 2; tag "basic"; tag "appris_principal"; tag "CCDS"; ccdsid "CCDS97.1"; havana_gene "OTTHUMG00000001773.3"; havana_transcript "OTTHUMT00000004945.1";	distance:0
chr1	8938749	chr1	HAVANA	UTR	8938639	8938749	.	-	.	gene_id "ENSG00000074800.9"; transcript_id "ENST00000234590.4"; gene_type "protein_coding"; gene_status "KNOWN"; gene_name "ENO1"; transcript_type "protein_coding"; transcript_status "KNOWN"; transcript_name "ENO1-001"; level 2; tag "basic"; tag "appris_principal"; tag "CCDS"; ccdsid "CCDS97.1"; havana_gene "OTTHUMG00000001773.3"; havana_transcript "OTTHUMT00000004945.1";
chr1	8938749	chr1	HAVANA	transcript	8930231	8938747	.	-	.	gene_id "ENSG00000074800.9"; transcript_id "ENST00000486051.1"; gene_type "protein_coding"; gene_status "KNOWN"; gene_name "ENO1"; transcript_type "retained_intron"; transcript_status "KNOWN"; transcript_name "ENO1-005"; level 2; havana_gene "OTTHUMG00000001773.3"; havana_transcript "OTTHUMT00000083601.1";
chr1	8938749	chr1	HAVANA	exon	8938639	8938747	.	-	.	gene_id "ENSG00000074800.9"; transcript_id "ENST00000486051.1"; gene_type "protein_coding"; gene_status "KNOWN"; gene_name "ENO1"; transcript_type "retained_intron"; transcript_status "KNOWN"; transcript_name "ENO1-005"; exon_number 1;  exon_id "ENSE00001887991.1";  level 2; havana_gene "OTTHUMG00000001773.3"; havana_transcript "OTTHUMT00000083601.1";	distance:2
chr1	8938749	chr1	HAVANA	transcript	8934915	8939308	.	-	.	gene_id "ENSG00000074800.9"; transcript_id "ENST00000489867.1"; gene_type "protein_coding"; gene_status "KNOWN"; gene_name "ENO1"; transcript_type "protein_coding"; transcript_status "KNOWN"; transcript_name "ENO1-008"; level 2; tag "mRNA_end_NF"; tag "cds_end_NF"; havana_gene "OTTHUMG00000001773.3"; havana_transcript "OTTHUMT00000083604.2";
chr1	8938749	chr1	HAVANA	exon	8938639	8939308	.	-	.	gene_id "ENSG00000074800.9"; transcript_id "ENST00000489867.1"; gene_type "protein_coding"; gene_status "KNOWN"; gene_name "ENO1"; transcript_type "protein_coding"; transcript_status "KNOWN"; transcript_name "ENO1-008"; exon_number 1;  exon_id "ENSE00001928990.1";  level 2; tag "mRNA_end_NF"; tag "cds_end_NF"; havana_gene "OTTHUMG00000001773.3"; havana_transcript "OTTHUMT00000083604.2";	distance:559
chr1	8938749	chr1	HAVANA	UTR	8938639	8939308	.	-	.	gene_id "ENSG00000074800.9"; transcript_id "ENST00000489867.1"; gene_type "protein_coding"; gene_status "KNOWN"; gene_name "ENO1"; transcript_type "protein_coding"; transcript_status "KNOWN"; transcript_name "ENO1-008"; level 2; tag "mRNA_end_NF"; tag "cds_end_NF"; havana_gene "OTTHUMG00000001773.3"; havana_transcript "OTTHUMT00000083604.2";
chrX	30744968	chrX	HAVANA	gene	30671476	30748725	.	+	.	gene_id "ENSG00000198814.8"; transcript_id "ENSG00000198814.8"; gene_type "protein_coding"; gene_status "KNOWN"; gene_name "GK"; transcript_type "protein_coding"; transcript_status "KNOWN"; transcript_name "GK"; level 1; havana_gene "OTTHUMG00000021328.2";
chrX	30744968	chrX	HAVANA	transcript	30671476	30748725	.	+	.	gene_id "ENSG00000198814.8"; transcript_id "ENST00000378946.3"; gene_type "protein_coding"; gene_status "KNOWN"; gene_name "GK"; transcript_type "protein_coding"; transcript_status "KNOWN"; transcript_name "GK-003"; level 2; tag "basic"; tag "CCDS"; ccdsid "CCDS14225.1"; havana_gene "OTTHUMG00000021328.2"; havana_transcript "OTTHUMT00000056169.2";
chrX	30744968	chrX	HAVANA	transcript	30671476	30748725	.	+	.	gene_id "ENSG00000198814.8"; transcript_id "ENST00000378943.3"; gene_type "protein_coding"; gene_status "KNOWN"; gene_name "GK"; transcript_type "protein_coding"; transcript_status "KNOWN"; transcript_name "GK-004"; level 2; tag "basic"; tag "appris_principal"; tag "CCDS"; ccdsid "CCDS48090.1"; havana_gene "OTTHUMG00000021328.2"; havana_transcript "OTTHUMT00000056170.1";
chrX	30744968	chrX	HAVANA	transcript	30671595	30747287	.	+	.	gene_id "ENSG00000198814.8"; transcript_id "ENST00000378945.3"; gene_type "protein_coding"; gene_status "KNOWN"; gene_name "GK"; transcript_type "protein_coding"; transcript_status "KNOWN"; transcript_name "GK-009"; level 2; tag "basic"; tag "CCDS"; ccdsid "CCDS35224.1"; havana_gene "OTTHUMG00000021328.2"; havana_transcript "OTTHUMT00000355358.1";
chrX	30744968	chrX	HAVANA	transcript	30671606	30747366	.	+	.	gene_id "ENSG00000198814.8"; transcript_id "ENST00000481024.1"; gene_type "protein_coding"; gene_status "KNOWN"; gene_name "GK"; transcript_type "nonsense_mediated_decay"; transcript_status "KNOWN"; transcript_name "GK-007"; level 2; havana_gene "OTTHUMG00000021328.2"; havana_transcript "OTTHUMT00000355356.1";
chrX	30744968	chrX	ENSEMBL	transcript	30671606	30747366	.	+	.	gene_id "ENSG00000198814.8"; transcript_id "ENST00000427190.1"; gene_type "protein_coding"; gene_status "KNOWN"; gene_name "GK"; transcript_type "protein_coding"; transcript_status "KNOWN"; transcript_name "GK-201"; level 3; tag "basic"; havana_gene "OTTHUMG00000021328.2";
chr5	54579539	chr5	HAVANA	gene	54529762	54591029	.	+	.	gene_id "ENSG00000251307.1"; transcript_id "ENSG00000251307.1"; gene_type "antisense"; gene_status "NOVEL"; gene_name "RP11-506H20.1"; transcript_type "antisense"; transcript_status "NOVEL"; transcript_name "RP11-506H20.1"; level 2; havana_gene "OTTHUMG00000162314.1";
chr5	54579539	chr5	HAVANA	transcript	54529762	54591029	.	+	.	gene_id "ENSG00000251307.1"; transcript_id "ENST00000506435.1"; gene_type "antisense"; gene_status "NOVEL"; gene_name "RP11-506H20.1"; transcript_type "antisense"; transcript_status "KNOWN"; transcript_name "RP11-506H20.1-001"; level 2; tag "basic"; havana_gene "OTTHUMG00000162314.1"; havana_transcript "OTTHUMT00000368540.1";
chr5	54579539	chr5	HAVANA	gene	54552073	54603550	.	-	.	gene_id "ENSG00000067248.5"; transcript_id "ENSG00000067248.5"; gene_type "protein_coding"; gene_status "KNOWN"; gene_name "DHX29"; transcript_type "protein_coding"; transcript_status "KNOWN"; transcript_name "DHX29"; level 2; havana_gene "OTTHUMG00000162313.1";
chr5	54579539	chr5	HAVANA	transcript	54552073	54603550	.	-	.	gene_id "ENSG00000067248.5"; transcript_id "ENST00000251636.5"; gene_type "protein_coding"; gene_status "KNOWN"; gene_name "DHX29"; transcript_type "protein_coding"; transcript_status "KNOWN"; transcript_name "DHX29-001"; level 2; tag "basic"; tag "appris_principal"; tag "CCDS"; ccdsid "CCDS34158.1"; havana_gene "OTTHUMG00000162313.1"; havana_transcript "OTTHUMT00000368532.1";
chr5	54579539	chr5	HAVANA	exon	54579031	54579639	.	-	.	gene_id "ENSG00000067248.5"; transcript_id "ENST00000251636.5"; gene_type "protein_coding"; gene_status "KNOWN"; gene_name "DHX29"; transcript_type "protein_coding"; transcript_status "KNOWN"; transcript_name "DHX29-001"; exon_number 11;  exon_id "ENSE00001261045.1";  level 2; tag "basic"; tag "appris_principal"; tag "CCDS"; ccdsid "CCDS34158.1"; havana_gene "OTTHUMG00000162313.1"; havana_transcript "OTTHUMT00000368532.1";	distance:508
chr3	47958312	chr3	HAVANA	gene	47892182	48130769	.	-	.	gene_id "ENSG00000047849.17"; transcript_id "ENSG00000047849.17"; gene_type "protein_coding"; gene_status "KNOWN"; gene_name "MAP4"; transcript_type "protein_coding"; transcript_status "KNOWN"; transcript_name "MAP4"; level 1; tag "ncRNA_host"; havana_gene "OTTHUMG00000156828.3";
chr3	47958312	chr3	ENSEMBL	transcript	47892182	48130769	.	-	.	gene_id "ENSG00000047849.17"; transcript_id "ENST00000383737.4"; gene_type "protein_coding"; gene_status "KNOWN"; gene_name "MAP4"; transcript_type "protein_coding"; transcript_status "KNOWN"; transcript_name "MAP4-202"; level 3; tag "basic"; havana_gene "OTTHUMG00000156828.3";
chr3	47958312	chr3	HAVANA	transcript	47892186	48130329	.	-	.	gene_id "ENSG00000047849.17"; transcript_id "ENST00000395734.3"; gene_type "protein_coding"; gene_status "KNOWN"; gene_name "MAP4"; transcript_type "protein_coding"; transcript_status "KNOWN"; transcript_name "MAP4-006"; level 2; tag "basic"; tag "appris_candidate"; tag "CCDS"; ccdsid "CCDS46818.1"; havana_gene "OTTHUMG00000156828.3"; havana_transcript "OTTHUMT00000346090.1";
chr3	47958312	chr3	HAVANA	exon	47957441	47958664	.	-	.	gene_id "ENSG00000047849.17"; transcript_id "ENST00000395734.3"; gene_type "protein_coding"; gene_status "KNOWN"; gene_name "MAP4"; transcript_type "protein_coding"; transcript_status "KNOWN"; transcript_name "MAP4-006"; exon_number 7;  exon_id "ENSE00001663893.1";  level 2; tag "basic"; tag "appris_candidate"; tag "CCDS"; ccdsid "CCDS46818.1"; havana_gene "OTTHUMG00000156828.3"; havana_transcript "OTTHUMT00000346090.1";	distance:352
chr13	53039588	chr13	HAVANA	gene	53029564	53050763	.	+	.	gene_id "ENSG00000136108.10"; transcript_id "ENSG00000136108.10"; gene_type "protein_coding"; gene_status "KNOWN"; gene_name "CKAP2"; transcript_type "protein_coding"; transcript_status "KNOWN"; transcript_name "CKAP2"; level 1; havana_gene "OTTHUMG00000016967.6";
chr13	53039588	chr13	HAVANA	transcript	53029574	53039978	.	+	.	gene_id "ENSG00000136108.10"; transcript_id "ENST00000378034.3"; gene_type "protein_coding"; gene_status "KNOWN"; gene_name "CKAP2"; transcript_type "protein_coding"; transcript_status "KNOWN"; transcript_name "CKAP2-002"; level 2; tag "basic"; havana_gene "OTTHUMG00000016967.6"; havana_transcript "OTTHUMT00000045071.3";
chr13	53039588	chr13	HAVANA	exon	53039430	53039978	.	+	.	gene_id "ENSG00000136108.10"; transcript_id "ENST00000378034.3"; gene_type "protein_coding"; gene_status "KNOWN"; gene_name "CKAP2"; transcript_type "protein_coding"; transcript_status "KNOWN"; transcript_name "CKAP2-002"; exon_number 6;  exon_id "ENSE00001475977.2";  level 2; tag "basic"; havana_gene "OTTHUMG00000016967.6"; havana_transcript "OTTHUMT00000045071.3";	distance:390
chr5	96350724	chr5	HAVANA	gene	96271098	96373219	.	+	.	gene_id "ENSG00000113441.11"; transcript_id "ENSG00000113441.11"; gene_type "protein_coding"; gene_status "KNOWN"; gene_name "LNPEP"; transcript_type "protein_coding"; transcript_status "KNOWN"; transcript_name "LNPEP"; level 1; havana_gene "OTTHUMG00000128719.4";
chr5	96350724	chr5	HAVANA	transcript	96271168	96373219	.	+	.	gene_id "ENSG00000113441.11"; transcript_id "ENST00000231368.5"; gene_type "protein_coding"; gene_status "KNOWN"; gene_name "LNPEP"; transcript_type "protein_coding"; transcript_status "KNOWN"; transcript_name "LNPEP-001"; level 2; tag "basic"; tag "appris_principal"; tag "CCDS"; ccdsid "CCDS4087.1"; havana_gene "OTTHUMG00000128719.4"; havana_transcript "OTTHUMT00000250624.1";
chr5	96350724	chr5	HAVANA	exon	96350643	96350799	.	+	.	gene_id "ENSG00000113441.11"; transcript_id "ENST00000231368.5"; gene_type "protein_coding"; gene_status "KNOWN"; gene_name "LNPEP"; transcript_type "protein_coding"; transcript_status "KNOWN"; transcript_name "LNPEP-001"; exon_number 13;  exon_id "ENSE00001083383.1";  level 2; tag "basic"; tag "appris_principal"; tag "CCDS"; ccdsid "CCDS4087.1"; havana_gene "OTTHUMG00000128719.4"; havana_transcript "OTTHUMT00000250624.1";	distance:75
chr6	170844363	chr6	HAVANA	gene	170844205	170862429	.	-	.	gene_id "ENSG00000008018.8"; transcript_id "ENSG00000008018.8"; gene_type "protein_coding"; gene_status "KNOWN"; gene_name "PSMB1"; transcript_type "protein_coding"; transcript_status "KNOWN"; transcript_name "PSMB1"; level 2; havana_gene "OTTHUMG00000016087.2";
chr6	170844363	chr6	HAVANA	transcript	170844205	170862429	.	-	.	gene_id "ENSG00000008018.8"; transcript_id "ENST00000262193.6"; gene_type "protein_coding"; gene_status "KNOWN"; gene_name "PSMB1"; transcript_type "protein_coding"; transcript_status "KNOWN"; transcript_name "PSMB1-001"; level 2; tag "basic"; tag "appris_principal"; tag "CCDS"; ccdsid "CCDS34577.1"; havana_gene "OTTHUMG00000016087.2"; havana_transcript "OTTHUMT00000043278.2";
chr6	170844363	chr6	HAVANA	exon	170844205	170844493	.	-	.	gene_id "ENSG00000008018.8"; transcript_id "ENST00000262193.6"; gene_type "protein_coding"; gene_status "KNOWN"; gene_name "PSMB1"; transcript_type "protein_coding"; transcript_status "KNOWN"; transcript_name "PSMB1-001"; exon_number 6;  exon_id "ENSE00001209949.8";  level 2; tag "basic"; tag "appris_principal"; tag "CCDS"; ccdsid "CCDS34577.1"; havana_gene "OTTHUMG00000016087.2"; havana_transcript "OTTHUMT00000043278.2";	distance:158
chr12	111051965	chr12	HAVANA	gene	111051832	111087235	.	+	.	gene_id "ENSG00000204852.11"; transcript_id "ENSG00000204852.11"; gene_type "protein_coding"; gene_status "KNOWN"; gene_name "TCTN1"; transcript_type "protein_coding"; transcript_status "KNOWN"; transcript_name "TCTN1"; level 1; tag "ncRNA_host"; havana_gene "OTTHUMG00000150051.7";
[truncated: 3,514,926 more chars]
