# Supplementary material for: Identification of the cross-strand chimeric RNAs generated by fusions of bi-directional transcripts
Source: Nat Commun. 2021 Jul 30;12:4645. doi: 10.1038/s41467-021-24910-2 (PMC8324879; doi:10.1038/s41467-021-24910-2)
Supplement: Supplementary file 8 — Source data File [file 41467_2021_24910_MOESM8_ESM.xlsx]

## Sheet: Figure 1g
sample Name	3' self-primer	5' ligation
1_A172	0	0
2_A172	0.0076	0
3_M059J	0.0079	0
4_M059J	0.0073	0.0073
5_Caki2	0.0068	0
6_Caki2	0.0145	0.0036
7_G401	0.0044	0.0089
8_G401	0.0072	0
9_PC-3	0	0
10_PC-3	0	0
11_HepG2*	0	0
12_HepG2*	0	0
13_HT-29	0.0081	0
14_HT-29	0.0091	0
15_NCI-H460	0	0
16_NCI-H460	0.0065	0
19_LHCN-M2	0.0013	0.0055
20_LHCN-M2	0.0072	0.0096
21_MCF-7*	0	0
22_MCF-7*	0	0
23_Karpas-422	0.0112	0.0112
24_Karpas-422	0.0064	0.0064
25_OCI-LY7	0.0111	0
26_OCI-LY7	0	0
27_GM12878*	0	0
28_GM12878*	0	0
29_GM12878	0.0121	0.0024
30_GM12878	0.0076	0
31_H4	0	0
32_H4	0	0.0071
33_K562	0.0071	0.0071
34_K562	0	0.0148
35_K562*	0	0
36_K562*	0	0
37_K562*	0	0
38_K562*	0	0
39_Daoy	0	0
40_Daoy	0.0062	0
41_HT1080	0	0
42_HT1080	0	0.0051
43_SJCRH30	0.0016	0.0016
44_SJCRH30	0.007	0.0058
45_SJSA1	0.0057	0.0023
46_SJSA1	0.006	0.0121
47_MG63	0.0072	0.0048
48_MG63	0.022	0
49_A375	0	0
50_A375	0.0095	0
51_RPMI-7951	0.005	0.0025
52_RPMI-7951	0.0044	0
53_SK-MEL-5	0.0045	0.0015
54_SK-MEL-5	0.0064	0.0075
1_airway_epithelial_cell	0.0083	0.0083
2_airway_epithelial_cell	0.0059	0
3_smooth_muscle_cell_of_trachea	0.0097	0
4_smooth_muscle_cell_of_trachea	0.006	0.0014
5_tracheal_epithelial_cell	0.016	0.0026
6_tracheal_epithelial_cell	0.0071	0.0035
7_bronchial_epithelial_cell	0.0103	0.0103
8_bronchial_epithelial_cell	0.0046	0.0046
9_bronchial_smooth_muscle_cell	0.0028	0.0084
10_bronchial_smooth_muscle_cell	0.0086	0
13_aortic_smooth_muscle_cell	0	0.0042
14_aortic_smooth_muscle_cell	0.0161	0.008
15_cardiac_atrium_fibroblast	0.0138	0.0023
16_cardiac_atrium_fibroblast	0.0028	0.0057
17_cardiac_ventricle_fibroblast	0.008	0.006
18_cardiac_ventricle_fibroblast	0.0107	0.0026
19_endothelial_cell_of_coronary_artery	0.01	0.0075
20_endothelial_cell_of_coronary_artery	0.0027	0
21_fibroblast_of_the_aortic_adventitia	0.006	0
22_fibroblast_of_the_aortic_adventitia	0.0054	0.0072
23_smooth_muscle_cell_of_the_coronary_artery	0	0.0129
24_smooth_muscle_cell_of_the_coronary_artery	0.0057	0.0028
25_regular_cardiac_myocyte	0.0028	0.0014
26_regular_cardiac_myocyte	0.0063	0.0043
27_pericardium_fibroblast	0.0043	0.0087
28_pericardium_fibroblast	0.0072	0.0029
29_hair_follicle_dermal_papilla_cell	0.0079	0.0079
30_hair_follicle_dermal_papilla_cell	0.0043	0.0051
31_hair_follicular_keratinocyte	0.005	0.0025
32_hair_follicular_keratinocyte	0.0089	0.0044
33_dermis_blood_vessel_endothelial_cell	0.0089	0.005
34_dermis_blood_vessel_endothelial_cell	0.0067	0.005
35_dermis_lymphatic_vessel_endothelial_cell	0.0118	0.0059
36_dermis_lymphatic_vessel_endothelial_cell	0.0049	0.0049
37_dermis_microvascular_lymphatic_vessel_endothelial_cell	0.0038	0
38_dermis_microvascular_lymphatic_vessel_endothelial_cell	0.0033	0.0033
39_fibroblast_of_dermis	0.0073	0.0024
40_fibroblast_of_dermis	0.0084	0.0025
41_endometrial_microvascular_endothelial_cells	0.0043	0
42_endometrial_microvascular_endothelial_cells	0.0057	0.0057
43_epithelial_cell_of_umbilical_artery	0.0059	0.0019
44_epithelial_cell_of_umbilical_artery	0.012	0.0107
45_uterine_smooth_muscle_cell	0.0021	0.001
46_uterine_smooth_muscle_cell	0.0047	0.0079
47_placental_epithelial_cell	0.0103	0.0075
48_placental_epithelial_cell	0.0071	0.001
49_myometrial_cell	0.0112	0
50_myometrial_cell	0.0037	0
51_smooth_muscle_cell_of_the_umbilical_artery	0	0
52_smooth_muscle_cell_of_the_umbilical_artery	0.008	0.0053
53_epithelial_cell_of_alveolus_of_lung
54_epithelial_cell_of_alveolus_of_lung
55_fibroblast_of_lung	0.004	0
56_fibroblast_of_lung	0.0048	0.0048
57_lung_microvascular_endothelial_cell	0.0063	0.0031
58_lung_microvascular_endothelial_cell	0	0
59_pulmonary_artery_endothelial_cell	0.002	0.002
60_pulmonary_artery_endothelial_cell	0.0064	0
61_smooth_muscle_cell_of_the_pulmonary_artery	0.0115	0.0023
62_smooth_muscle_cell_of_the_pulmonary_artery	0.0052	0.0017
63_glomerular_endothelial_cell	0.0028	0.0028
64_glomerular_endothelial_cell	0.0056	0
65_kidney_epithelial_cell	0.0024	0.0024
66_kidney_epithelial_cell	0.0071	0
67_renal_cortical_epithelial_cell	0.0076	0.0028
68_renal_cortical_epithelial_cell	0.0037	0.0075
69_mammary_epithelial_cell	0.0081	0.0044
70_mammary_microvascular_endothelial_cell	0.0034	0.0051
71_mammary_microvascular_endothelial_cell	0.0104	0.0059
72_melanocyte_of_skin	0.0024	0.0062
73_melanocyte_of_skin	0.0056	0.005
74_melanocyte_of_skin	0.0039	0.0049
75_melanocyte_of_skin	0.0047	0.0023
76_astrocyte	0	0.0253
77_astrocyte	0.0105	0
78_mesangial_cell	0.0062	0.0031
79_mesangial_cell	0.0073	0.0073
80_mononuclear_cell	0.0061	0.0043
81_nasal_cavity_respiratory_epithelium_epithelial_cell_of_viscerocranial_mucosa	0.0149	0
82_nasal_cavity_respiratory_epithelium_epithelial_cell_of_viscerocranial_mucosa	0.0101	0.005
83_osteoblast	0.0078	0.001
84_osteoblast	0.0051	0.0006
85_pericyte_cell	0.0068	0.0068
86_pericyte_cell	0.0037	0.0029
87_skeletal_muscle_myoblast	0.0103	0.0029
88_skeletal_muscle_myoblast	0.0078	0.0022
89_skeletal_muscle_satellite_cell	0.0056	0.0056
90_skeletal_muscle_satellite_cell	0.0052	0
91_smooth_muscle_cell_of_bladder	0.0121	0.0121
92_smooth_muscle_cell_of_bladder	0.0073	0.0049
93_bladder_microvascular_endothelial_cell	0	0
94_bladder_microvascular_endothelial_cell	0	0.018
95_subcutaneous_preadipocyte	0.0051	0.0012
96_subcutaneous_preadipocyte	0.0093	0.0037
97_thoracic_aorta_endothelial_cell	0.0059	0.0029
98_thoracic_aorta_endothelial_cell	0.0067	0.0027
99_vein_endothelial_cell	0.0078	0.0006
100_vein_endothelial_cell	0.0127	0.0087
102_articular_chondrocyte_of_knee_joint	0.0107	0.0053
103_articular_chondrocyte_of_knee_joint	0.0085	0.0059
104_epithelial_cell_of_proximal_tubule	0.0118	0.0023
105_epithelial_cell_of_proximal_tubule	0.0124	0
106_fibroblast_of_arm	0.0059	0.0039
107_fibroblast_of_arm	0.0159	0.0026
108_fibroblast_of_villous_mesenchyme	0.002	0.0013
109_fibroblast_of_villous_mesenchyme	0.0036	0.0027
1_liver	0.0084	0.0009
2_liver	0.0061	0.0024
3_liver	0.0042	0.0042
4_liver	0.0072	0.0048
5_lower	0.0104	0.0026
6_lower	0.0072	0.0036
7_skin	0.0086	0.0086
8_skin	0.0094	0
9_lung	0.0098	0.0049
10_lung	0.0065	0.0065
11_right	0.0052	0
12_right	0	0.0068
13_upper	0	0
14_upper	0.0126	0
15_upper	0	0
16_upper	0.0188	0
17_mammary	0	0.004
18_mammary	0.0049	0
19_mammary	0.0045	0.0045
20_adrenal	0.013	0
21_adrenal	0.0074	0.0074
22_adrenal	0.0088	0.0088
23_adrenal	0.007	0.007
24_metanephros	0.0038	0.0038
25_metanephros	0.0059	0
26_uterus	0.0068	0.0022
27_uterus	0.0039	0.0039
28_female	0	0.022
29_female	0.0054	0
30_umbilical	0	0
31_umbilical	0.1	0
34_diencephalon	0.0032	0.0161
35_diencephalon	0	0.0042
36_frontal	0.0019	0
37_frontal	0.01	0.005
38_occipital	0	0
39_occipital	0.0028	0.0057
40_parietal	0	0
41_parietal	0.0084	0
42_temporal	0	0.0041
43_temporal	0.0238	0
44_esophagogastric	0.0062	0.0015
45_esophagogastric	0.0095	0.0054
46_esophagogastric	0.0074	0.0031
47_esophagogastric	0.0103	0.0058
48_stomach	0.0103	0
49_stomach	0	0
50_esophagus	0.0066	0.0044
51_esophagus	0.0071	0.0014
52_esophagus	0.0069	0.0086
53_esophagus	0.0095	0.0038
54_muscle	0.0142	0.0071
55_muscle	0.0029	0.0014
56_muscle	0.0106	0.0053
57_muscle	0.0036	0.0072
58_aorta	0	0
59_aorta	0	0.0075
60_aorta	0	0.0121
61_heart	0.0062	0.0025
64_heart	0.0108	0.0217
65_heart	0.0044	0.0044
66_right	0.0169	0
67_right	0	0
68_pancreas	0	0
69_pancreas	0.0161	0
70_sigmoid	0	0
71_sigmoid	0.0059	0.0059
72_sigmoid	0.0068	0
73_sigmoid	0	0
74_transverse	0.0055	0.0055
75_transverse	0.0099	0.0099
76_urinary	0.0066	0.0033
77_urinary	0.0025	0
78_adipose	0	0
79_adipose	0.0109	0.0109
80_adipose	0	0.0069
81_omentum	0	0.0083
82_skeletal	0.0098	0
83_skeletal	0.0091	0.003
84_skeletal	0.0096	0.0048
85_skeletal	0.0206	0
86_skeletal	0.0078	0.0039
87_skeletal	0.0044	0.0029
88_skeletal	0.004	0.002
89_spinal	0.0112	0.0028
90_spinal	0.0033	0.0033
91_thyroid	0	0
92_thyroid	0	0.0196
93_thyroid	0	0
94_thyroid	0	0
95_thyroid	0.0101	0
96_thyroid	0	0
97_tibial	0.0127	0.0063
98_tibial	0	0.0073
99_tibial	0	0
100_tibial	0.0099	0
101_tongue	0.006	0.002
102_tongue	0.0043	0.0043
103_adipose	0	0
104_adipose	0	0.0057
105_adipose	0.0086	0.0086
106_adipose	0.0067	0
107_camera-type	0.0057	0.0091
108_camera-type	0.0119	0.0054

## Sheet: Figure 4a
Elapsed	siNC	siPPIB	si-cscR-20-7	si-cscR-1-272	si-cscR-8-21	si-cscR-8-20	si-cscR-14-24	si-cscR-2-22
0	1	1	1	1	1	1	1	1	0.0316214	0.036648	0.067763	0.0386216	0.0473094	0.0547913	0.0961751	0.0688412
12	1.44053	1.49822	1.22145	1.30264	1.26207	1.26752	1.28749	1.22562	0.0320142	0.0381111	0.0664094	0.0734403	0.0510763	0.0402964	0.0934054	0.0478663
24	1.82514	1.75924	1.39187	1.52296	1.47507	1.38952	1.47098	1.40386	0.0524043	0.0478869	0.088438	0.050974	0.0465357	0.0499296	0.116977	0.0477379
36	2.202	2.03051	1.54679	1.64189	1.66163	1.58817	1.66013	1.56248	0.0552361	0.0306156	0.0812784	0.0669938	0.0474588	0.031724	0.0992885	0.062359
48	2.5021	2.32053	1.7004	1.78986	1.82801	1.75479	1.85288	1.72155	0.0455249	0.0274665	0.0905417	0.0573457	0.0428303	0.039172	0.090876	0.0354764
60	2.72632	2.60022	1.88322	2.02182	1.89788	1.85038	2.03614	1.92098	0.0381717	0.0296368	0.0710368	0.0588282	0.0388894	0.0312403	0.0644453	0.0415925
72	2.92777	2.77989	1.92144	2.238	1.95283	2.00351	2.16655	2.04373	0.03736	0.0307349	0.0501104	0.0594534	0.0400138	0.0345746	0.0684895	0.0362321
84	3.05539	2.97516	2.05088	2.35837	1.94629	2.17379	2.19191	2.24724	0.0504545	0.0279199	0.0759127	0.0695473	0.0347594	0.0501446	0.0869404	0.0665965
94	3.124	3.07655	2.13634	2.45984	1.98535	2.28045	2.28193	2.39888	0.0336883	0.0354261	0.0683982	0.0502206	0.0488198	0.0373356	0.0769816	0.0677494
Elapsed	siNC	siPPIB	si-cscR-20-7	si-cscR-1-272	si-cscR-8-21	si-cscR-8-20	si-cscR-14-24	si-cscR-2-22	si-cscR-19-78
0	1	1	1	1	1	1	1	1	1	0.0287924	0.0159917	0.0275366	0.0737525	0.083225	0.0419992	0.0437607	0.0479968	0.052638
12	1.46162	1.43308	1.21692	1.3064	1.1856	1.25075	1.27265	1.40371	1.3158	0.049931	0.0176795	0.031069	0.0728426	0.0951302	0.0357748	0.0420046	0.0511759	0.0632561
24	2.27877	2.03498	1.53471	1.70721	1.4209	1.58825	1.54483	1.7161	1.69122	0.0365201	0.0239484	0.0252129	0.0761637	0.0743784	0.033855	0.0409899	0.044736	0.0748544
36	3.17805	2.93194	1.84095	1.98351	1.55797	1.85474	1.76361	2.05601	1.91402	0.0399317	0.0297926	0.0207299	0.0695849	0.0835971	0.0361936	0.0406281	0.0363903	0.0512475
48	4.2911	3.73104	2.04084	2.19273	1.6982	2.09793	1.94019	2.29301	1.97323	0.0350644	0.0314504	0.0415212	0.0752712	0.0757294	0.0507218	0.0470151	0.022106	0.0577174
60	5.26001	4.43181	2.0606	2.3878	1.81068	2.30987	2.07089	2.44607	1.99502	0.0286714	0.0220938	0.0371108	0.0809168	0.0755274	0.0417364	0.0453697	0.0209022	0.0632947
72	5.78295	4.99223	2.07208	2.49596	1.89574	2.5839	2.2931	2.46939	1.97534	0.0265736	0.0314485	0.00988564	0.0873115	0.0765032	0.0379276	0.0521109	0.0376456	0.0687199
84	6.0205	5.34474	2.16884	2.66285	2.08945	2.74241	2.45833	2.58464	1.94553	0.0254542	0.0442059	0.0285411	0.0982188	0.0699304	0.0465184	0.0419906	0.0488809	0.0729452
94	6.135	5.60664	2.32528	2.91147	2.26018	2.96595	2.57156	2.82666	1.97557	0.0388464	0.00875025	0.0283057	0.0692133	0.0961236	0.0413988	0.0528888	0.0538127	0.0794235

## Sheet: Figure 4b
Elapsed	siNC	siPPIB	si-cscR-8-21	si-cscR-8-20	si-cscR-14-24	si-cscR-19-78
0	1	1	1	1	1	1	0.0281379	0.0269725	0.0180015	0.0130293	0.0160942	0.0111028
12	0.899665	0.902566	0.974773	0.949855	0.927847	0.924133	0.0291278	0.0261795	0.0192656	0.0110525	0.0170526	0.0100493
24	0.547105	0.502827	0.882833	0.795956	0.768779	0.721905	0.0345689	0.0231339	0.0185462	0.010313	0.0142141	0.0191032
36	0.098458	0.105831	0.746293	0.6614	0.616592	0.58578	0.0148252	0.0358526	0.0179412	0.0296563	0.0160155	0.0190942
48	0	0	0.627315	0.485135	0.468432	0.387317	0.0374057	0.0328839	0.0294004	0.0295797	0.0168814	0.019312
60	0	0	0.536342	0.177981	0.133549	0.184207	0.0342878	0.0267127	0.0206471	0.0292646	0.0246936	0.0199565
70	0	0	0.404254	0.156539	0.0958397	0	0.0257086	0.0262755	0.022463	0.0290527	0.0289026	0.0191028
Elapsed	siNC	siPPIB	si-cscR-20-7	si-cscR-1-272	si-cscR-8-21	si-cscR-8-20	si-cscR-19-78	si-cscR-3-65
0	1	1	1	1	1	1	1	1	0.0180096	0.0119193	0.051343	0.0280454	0.0122736	0.0212644	0.0290988	0.0143495
12	0.850542	0.848329	0.909094	0.867713	0.90352	0.907418	0.875761	0.885037	0.0186602	0.0126469	0.0270096	0.0483915	0.0126403	0.0270263	0.0413465	0.0195495
24	0.750076	0.741263	0.828744	0.804433	0.838085	0.840428	0.803073	0.820616	0.01898	0.0133251	0.0287111	0.0163456	0.0135005	0.0236536	0.0502445	0.0237267
36	0.629661	0.614284	0.785569	0.756575	0.776153	0.772926	0.748767	0.758725	0.0195382	0.0146825	0.0298487	0.0189951	0.0143233	0.0241542	0.056665	0.0337157
48	0.495149	0.509661	0.751064	0.693213	0.713683	0.69645	0.66767	0.688925	0.0197146	0.0164715	0.021132	0.0116988	0.0160528	0.0248956	0.0285775	0.0412445
60	0.379922	0.384403	0.705534	0.634805	0.64937	0.629244	0.593072	0.624207	0.0211722	0.0171344	0.0214118	0.0152693	0.0177021	0.0248001	0.0210742	0.0455698
70	0.290255	0.303423	0.658587	0.549625	0.601608	0.552452	0.519004	0.544712	0.021524	0.0184344	0.0215689	0.0186547	0.0197367	0.0253602	0.0213963	0.0487957

## Sheet: Figure 6g
chimeric transcripts' stemLoop length
random100times	ENCODE	random	ENCODE	random	ENCODE	random	ENCODE	random	ENCODE	random	ENCODE
>=5	>=5	>=6	>=6	>=7	>=7	>=8	>=8	>=9	>=9	>=10	>=10
0.7932	0.932957	0.3913	0.509459	0.1281	0.305344	0.0365	0.224029	0.0097	0.18918	0.003	0.170262
0.7934		0.381		0.1238		0.0351		0.0087		0.0016
0.7864		0.3774		0.1208		0.035		0.0083		0.0019
0.7871		0.3783		0.1191		0.0331		0.0095		0.0019
0.7869		0.3815		0.1226		0.0338		0.0091		0.0029
0.792		0.3723		0.1211		0.0343		0.0082		0.0027
0.7877		0.3845		0.1227		0.0329		0.0088		0.003
0.7816		0.3769		0.1189		0.0343		0.0106		0.003
0.7887		0.3785		0.1289		0.0357		0.0103		0.0028
0.7919		0.3767		0.1179		0.0329		0.0082		0.0027
0.7931		0.3816		0.1203		0.0336		0.0094		0.0028
0.7891		0.3809		0.1199		0.0361		0.0103		0.0029
0.7887		0.3815		0.1209		0.0324		0.0085		0.002
0.7982		0.3897		0.1289		0.0381		0.0101		0.0025
0.7935		0.3908		0.1235		0.0361		0.0097		0.0031
0.7909		0.3835		0.12		0.0336		0.0088		0.0026
0.7954		0.3876		0.1289		0.0353		0.0092		0.0018
0.7905		0.3758		0.1234		0.0344		0.0103		0.0032
0.7879		0.3832		0.1238		0.0347		0.0098		0.0036
0.7887		0.3812		0.122		0.0338		0.0075		0.003
0.7846		0.3753		0.1213		0.0321		0.0088		0.003
0.7888		0.3834		0.1227		0.036		0.0109		0.0029
0.7959		0.3808		0.127		0.0352		0.0094		0.0024
0.7908		0.3773		0.1165		0.0326		0.0078		0.0022
0.7886		0.3872		0.1197		0.0342		0.0097		0.0034
0.7921		0.3775		0.1234		0.0343		0.0088		0.0023
0.7858		0.3804		0.1265		0.036		0.0107		0.003
0.7882		0.381		0.1229		0.037		0.0101		0.0029
0.7919		0.3865		0.1221		0.0372		0.0092		0.0034
0.7921		0.3787		0.1198		0.0345		0.009		0.0023
0.793		0.3797		0.1286		0.0361		0.0101		0.0024
0.7909		0.3886		0.1219		0.0338		0.0116		0.0035
0.7839		0.382		0.1275		0.0373		0.0093		0.0026
0.7932		0.3801		0.1264		0.0346		0.0086		0.0021
0.7844		0.3792		0.123		0.0349		0.0092		0.0029
0.7925		0.3784		0.1216		0.036		0.0098		0.003
0.7941		0.3803		0.1255		0.0361		0.0105		0.0026
0.7967		0.3868		0.1251		0.0377		0.0092		0.0029
0.7885		0.3867		0.1289		0.0349		0.0089		0.002
0.793		0.3848		0.1265		0.0381		0.0098		0.0029
0.7934		0.3832		0.1231		0.0344		0.0106		0.0023
0.7891		0.3791		0.1219		0.0336		0.0098		0.0024
0.7934		0.3738		0.1202		0.0365		0.0107		0.0032
0.7889		0.3797		0.1291		0.0357		0.0093		0.0026
0.7959		0.3935		0.1237		0.0325		0.0094		0.0024
0.7886		0.3902		0.1276		0.0353		0.0092		0.0027
0.7888		0.385		0.1235		0.0354		0.0085		0.0027
0.791		0.3908		0.1237		0.0347		0.0095		0.0029
0.787		0.3749		0.1241		0.0363		0.0083		0.0021
0.7909		0.3783		0.1246		0.0322		0.0075		0.0023
0.7893		0.3893		0.1289		0.0361		0.0104		0.003
0.7948		0.3902		0.1275		0.0369		0.0116		0.003
0.79		0.3789		0.1192		0.0357		0.0095		0.0029
0.7953		0.3834		0.1274		0.0344		0.0092		0.0021
0.7895		0.3836		0.1165		0.0312		0.0082		0.0026
0.7932		0.3839		0.117		0.0333		0.009		0.0027
0.79		0.3744		0.1183		0.0351		0.0097		0.0031
0.79		0.3882		0.1247		0.0362		0.0087		0.0025
0.7881		0.3705		0.1228		0.0341		0.0097		0.0022
0.7903		0.3825		0.1215		0.035		0.0106		0.0023
0.7939		0.3812		0.1255		0.0342		0.0089		0.0016
0.789		0.3762		0.1253		0.0354		0.0093		0.0029
0.7941		0.3788		0.124		0.0347		0.0098		0.0035
0.7888		0.3798		0.1203		0.0371		0.0112		0.0028
0.7924		0.3833		0.1239		0.0357		0.0089		0.0023
0.7835		0.3849		0.1224		0.0337		0.0099		0.0023
0.794		0.3748		0.1194		0.0324		0.009		0.0026
0.8006		0.3847		0.1234		0.0347		0.0089		0.0027
0.788		0.3909		0.124		0.0362		0.0093		0.0026
0.7893		0.3809		0.1238		0.0344		0.0094		0.0029
0.7865		0.3798		0.1193		0.0364		0.0093		0.003
0.7879		0.3853		0.1222		0.0351		0.0096		0.002
0.7806		0.3806		0.1247		0.0353		0.0105		0.0028
0.7949		0.3809		0.123		0.0356		0.0112		0.0032
0.7957		0.3843		0.1307		0.0353		0.0089		0.0036
0.7913		0.3792		0.1233		0.0355		0.0102		0.0026
0.7878		0.381		0.123		0.0345		0.0105		0.0028
0.7863		0.386		0.1289		0.0365		0.0098		0.0028
0.7873		0.376		0.1214		0.0334		0.0089		0.0028
0.7958		0.3851		0.122		0.033		0.0083		0.0028
0.7934		0.3879		0.1217		0.0323		0.0084		0.003
0.7859		0.3851		0.125		0.0364		0.009		0.0025
0.7918		0.3844		0.1277		0.0374		0.0095		0.0029
0.7926		0.3787		0.1241		0.0327		0.0087		0.0016
0.7827		0.3748		0.1254		0.037		0.0089		0.0021
0.7939		0.3852		0.1214		0.0368		0.0097		0.0023
0.7942		0.3818		0.1239		0.0333		0.0088		0.0022
0.7877		0.3765		0.1273		0.0358		0.0095		0.0027
0.7907		0.3811		0.1221		0.0352		0.0085		0.0027
0.793		0.3817		0.126		0.0351		0.0091		0.0019
0.7907		0.3787		0.1256		0.0377		0.0098		0.0029
0.7878		0.3758		0.121		0.0317		0.0077		0.0023
0.7886		0.38		0.1224		0.0351		0.0095		0.0026
0.7969		0.3814		0.1236		0.036		0.01		0.0027
0.7982		0.3807		0.1254		0.0357		0.0086		0.0016
0.791		0.3768		0.1211		0.0319		0.0088		0.0026
0.7872		0.3784		0.1248		0.0311		0.0085		0.0023
0.7969		0.3875		0.1234		0.0344		0.0083		0.0023
0.7923		0.3918		0.1268		0.0356		0.0098		0.0034
0.7907		0.3842		0.123		0.0367		0.0098		0.0036

## Sheet: Figure S3
	+-100bp (junction_artifact100_f.txt)				junction_artifact100_f.txt				junction_artifact100_f.txt
cancer cell	complementary seq >=5			primary cell	>=5			tissue	>=5
1_A172	0.0076			1_airway_epithelial_cell	0.0057			1_liver	0.0057
2_A172	0.0059			2_airway_epithelial_cell	0.0035			2_liver	0.0065
3_M059J	0.0121			3_smooth_muscle_cell_of_trachea	0.0038			3_liver	0.0062
4_M059J	0.0055			4_smooth_muscle_cell_of_trachea	0.0056			4_liver	0.0062
5_Caki2	0.0022			5_tracheal_epithelial_cell	0.0081			5_lower	0.0082
6_Caki2	0.0045			6_tracheal_epithelial_cell	0.0055			6_lower	0.0054
7_G401	0.0066			7_bronchial_epithelial_cell	0.0022			7_skin	0.0058
8_G401	0.0045			8_bronchial_epithelial_cell	0.0049			8_skin	0.005
9_PC-3	0.0095			9_bronchial_smooth_muscle_cell	0.006			9_lung	0.005
10_PC-3	0.0072			10_bronchial_smooth_muscle_cell	0.0038			10_lung	0.0045
11_HepG2*	0			11_bronchus_fibroblast_of_lung				11_right	0.0056
12_HepG2*	0			12_bronchus_fibroblast_of_lung				12_right	0.0109
13_HT-29	0.0015			13_aortic_smooth_muscle_cell	0.0042			13_upper	0.0046
14_HT-29	0.0055			14_aortic_smooth_muscle_cell	0.0013			14_upper	0.0053
15_NCI-H460	0.0021			15_cardiac_atrium_fibroblast	0.0042			15_upper	0.0027
16_NCI-H460	0.0042			16_cardiac_atrium_fibroblast	0.0023			16_upper	0.0046
19_LHCN-M2	0.0039			17_cardiac_ventricle_fibroblast	0.0037			17_mammary	0.0035
20_LHCN-M2	0.0041			18_cardiac_ventricle_fibroblast	0.0033			18_mammary	0.0066
21_MCF-7*	0			19_endothelial_cell_of_coronary_artery	0.0059			19_mammary	0.0026
22_MCF-7*	0			20_endothelial_cell_of_coronary_artery	0.0025			20_adrenal	0.0063
23_Karpas-422	0.0044			21_fibroblast_of_the_aortic_adventitia	0.0044			21_adrenal	0.0054
24_Karpas-422	0.0058			22_fibroblast_of_the_aortic_adventitia	0.0036			22_adrenal	0.0043
25_OCI-LY7	0.0044			23_smooth_muscle_cell_of_the_coronary_artery	0.0042			23_adrenal	0.0036
26_OCI-LY7	0.0049			24_smooth_muscle_cell_of_the_coronary_artery	0.0074			24_metanephros	0.0034
27_GM12878*	0			25_regular_cardiac_myocyte	0.0057			25_metanephros	0.0067
28_GM12878*	0			26_regular_cardiac_myocyte	0.0042			26_uterus	0.003
29_GM12878	0.0035			27_pericardium_fibroblast	0.0047			27_uterus	0.007
30_GM12878	0.0039			28_pericardium_fibroblast	0.0053			28_female	0.0102
31_H4	0.0046			29_hair_follicle_dermal_papilla_cell	0.0066			29_female	0.0098
32_H4	0.0072			30_hair_follicle_dermal_papilla_cell	0.0048			30_umbilical	0
33_K562	0.0045			31_hair_follicular_keratinocyte	0.0045			31_umbilical	0
34_K562	0.0107			32_hair_follicular_keratinocyte	0.0049			32_cerebellum
35_K562*	0.0312			33_dermis_blood_vessel_endothelial_cell	0.0058			33_cerebellum
36_K562*	0			34_dermis_blood_vessel_endothelial_cell	0.0042			34_diencephalon	0.0048
37_K562*	0.0384			35_dermis_lymphatic_vessel_endothelial_cell	0.0042			35_diencephalon	0.006
38_K562*	0.0416			36_dermis_lymphatic_vessel_endothelial_cell	0.005			36_frontal	0.0031
39_Daoy	0.0038			37_dermis_microvascular_lymphatic_vessel_endothelial_cell	0.0053			37_frontal	0.0049
40_Daoy	0.0052			38_dermis_microvascular_lymphatic_vessel_endothelial_cell	0.0047			38_occipital	0.0087
41_HT1080	0.0045			39_fibroblast_of_dermis	0.0029			39_occipital	0.0059
42_HT1080	0.0061			40_fibroblast_of_dermis	0.0037			40_parietal	0.006
43_SJCRH30	0.0042			41_endometrial_microvascular_endothelial_cells	0.0064			41_parietal	0.0086
44_SJCRH30	0.0082			42_endometrial_microvascular_endothelial_cells	0.0026			42_temporal	0.0136
45_SJSA1	0.0067			43_epithelial_cell_of_umbilical_artery	0.0051			43_temporal	0.0065
46_SJSA1	0.007			44_epithelial_cell_of_umbilical_artery	0.0055			44_esophagogastric	0.0063
47_MG63	0.0047			45_uterine_smooth_muscle_cell	0.0056			45_esophagogastric	0.0053
48_MG63	0.0042			46_uterine_smooth_muscle_cell	0.0062			46_esophagogastric	0.0036
49_A375	0.0065			47_placental_epithelial_cell	0.0039			47_esophagogastric	0.0026
50_A375	0.0074			48_placental_epithelial_cell	0.0044			48_stomach	0.0059
51_RPMI-7951	0.0045			49_myometrial_cell	0.0066			49_stomach	0.0049
52_RPMI-7951	0.0062			50_myometrial_cell	0.0079			50_esophagus	0.0025
53_SK-MEL-5	0.0069			51_smooth_muscle_cell_of_the_umbilical_artery	0.0033			51_esophagus	0.004
54_SK-MEL-5	0.0035			52_smooth_muscle_cell_of_the_umbilical_artery	0.0059			52_esophagus	0.0047
				53_epithelial_cell_of_alveolus_of_lung				53_esophagus	0.0015
				54_epithelial_cell_of_alveolus_of_lung				54_muscle	0.0028
				55_fibroblast_of_lung	0.0032			55_muscle	0.0045
				56_fibroblast_of_lung	0.006			56_muscle	0.0052
				57_lung_microvascular_endothelial_cell	0.0035			57_muscle	0.0011
				58_lung_microvascular_endothelial_cell	0.0027			58_aorta	0.0016
				59_pulmonary_artery_endothelial_cell	0.0035			59_aorta	0.0046
				60_pulmonary_artery_endothelial_cell	0.0044			60_aorta	0.0041
				61_smooth_muscle_cell_of_the_pulmonary_artery	0.0048			61_heart	0.0036
				62_smooth_muscle_cell_of_the_pulmonary_artery	0.0054			62_heart
				63_glomerular_endothelial_cell	0.0046			63_heart
				64_glomerular_endothelial_cell	0.0033			64_heart	0.0036
				65_kidney_epithelial_cell	0.0074			65_heart	0.0058
				66_kidney_epithelial_cell	0.0045			66_right	0.0008
				67_renal_cortical_epithelial_cell	0.0051			67_right	0.0047
				68_renal_cortical_epithelial_cell	0.0078			68_pancreas	0
				69_mammary_epithelial_cell	0.0054			69_pancreas	0.0101
				70_mammary_microvascular_endothelial_cell	0.0056			70_sigmoid	0.0065
				71_mammary_microvascular_endothelial_cell	0.0033			71_sigmoid	0.0068
				72_melanocyte_of_skin	0.0056			72_sigmoid	0.0066
				73_melanocyte_of_skin	0.0036			73_sigmoid	0.0064
				74_melanocyte_of_skin	0.0053			74_transverse	0.0059
				75_melanocyte_of_skin	0.0055			75_transverse	0
				76_astrocyte	0.0019			76_urinary	0.0044
				77_astrocyte	0.0046			77_urinary	0.0045
				78_mesangial_cell	0.0049			78_adipose	0.0056
				79_mesangial_cell	0.0055			79_adipose	0.0093
				80_mononuclear_cell	0.0062			80_adipose	0.0054
				81_nasal_cavity_respiratory_epithelium_epithelial_cell_of_viscerocranial_mucosa	0.0048			81_omentum	0.0037
				82_nasal_cavity_respiratory_epithelium_epithelial_cell_of_viscerocranial_mucosa	0.0071			82_skeletal	0.0022
				83_osteoblast	0.004			83_skeletal	0.0031
				84_osteoblast	0.0049			84_skeletal	0.0015
				85_pericyte_cell	0.0046			85_skeletal	0.0034
				86_pericyte_cell	0.0038			86_skeletal	0.003
				87_skeletal_muscle_myoblast	0.0037			87_skeletal	0.004
				88_skeletal_muscle_myoblast	0.0046			88_skeletal	0.0039
				89_skeletal_muscle_satellite_cell	0.0038			89_spinal	0.0057
				90_skeletal_muscle_satellite_cell	0.0064			90_spinal	0.0046
				91_smooth_muscle_cell_of_bladder	0.0057			91_thyroid	0.0053
				92_smooth_muscle_cell_of_bladder	0.0024			92_thyroid	0.0018
				93_bladder_microvascular_endothelial_cell	0.0079			93_thyroid	0.0103
				94_bladder_microvascular_endothelial_cell	0.001			94_thyroid	0.0025
				95_subcutaneous_preadipocyte	0.0052			95_thyroid	0.0037
				96_subcutaneous_preadipocyte	0.0029			96_thyroid	0.0075
				97_thoracic_aorta_endothelial_cell	0.0054			97_tibial	0.0027
				98_thoracic_aorta_endothelial_cell	0.0056			98_tibial	0.0043
				99_vein_endothelial_cell	0.0033			99_tibial	0.0086
				100_vein_endothelial_cell	0.0054			100_tibial	0.0033
				101_hematopoietic_multipotent_progenitor_cell				101_tongue	0.0056
				102_articular_chondrocyte_of_knee_joint	0.0057			102_tongue	0.005
				103_articular_chondrocyte_of_knee_joint	0.0044			103_adipose	0.0089
				104_epithelial_cell_of_proximal_tubule	0.0063			104_adipose	0.0038
				105_epithelial_cell_of_proximal_tubule	0.0051			105_adipose	0.0076
				106_fibroblast_of_arm	0.007			106_adipose	0
				107_fibroblast_of_arm	0.003			107_camera-type	0.0057
				108_fibroblast_of_villous_mesenchyme	0.0046			108_camera-type	0.006
				109_fibroblast_of_villous_mesenchyme	0.005

## Sheet: Figure S4a
	True positive rate
test1	0.9891
test2	0.9514
test3	0.918
test4	0.9917
test5	0.9832
test6	0.9879
test7	0.981
test8	0.9855
test9	0.97
test10	1

## Sheet: Figure S9a
PC3
Sample Name	RQ	Ct SD		Rep1	Rep2	Rep3
si-cscR-20-7	0.013	0		0.012	0.014	0.012
si-cscR-1-272	0.494	0.109		0.356	0.501	0.624
si-cscR-8-21	0.702	0.098		0.78	0.764	0.563
si-cscR-8-20	0.065	0.031		0.10825	0.054	0.033
si-cscR-2-22	0.059	0.041		0.037	0.024	0.115
si-cscR-19-78	0.596	0.097		0.682	0.46	0.645
HuH7
Sample Name	RQ	Ct SD		Rep1	Rep2	Rep3
si-cscR-20-7	0.228	0.003		0.223	0.232	0.229
si-cscR-1-272	0.119	0.134		0.316	0.031	0.012
si-cscR-8-21	0.484	0.092		0.367	0.496	0.589
si-cscR-8-20	0.112	0.035		0.065	0.116	0.155
si-cscR-2-22	0.382	0.163		0.536	0.449	0.16
si-cscR-19-78	0.573	0.042		0.516	0.59	0.613

## Sheet: Figure S9b
PC3
Sample Name	Target Name	RQ	Ct SD		Rep1	Rep2	Rep3
si-cscR-20-7	3'	0.909523	0.0521488		0.98	0.891	0.857
si-cscR-20-7	5’	1.1372	0.146223		1.199	0.935	1.278
si-cscR-1-272	5'	1.14758	0.157768		0.93	1.298	1.215
si-cscR-8-21	5’	1.17571	0.0396437		1.163	1.136	1.229
si-cscR-8-20	5'	1.12938	0.0902361		1.22	1.161	1.008
si-cscR-2-22	3’	0.905918	0.1682		0.974	1.07	0.674
si-cscR-19-78	3'	1.33624	0.192404		1.284	1.129	1.595
si-cscR-19-78	5’	0.974884	0.11682		1.135	0.934	0.856
HuH7
Sample Name	Target Name	RQ	Ct SD		Rep1	Rep2	Rep3
si-cscR-20-7	3‘	1.31578	0.361009		0.968	1.164	1.815
si-cscR-20-7	5’	0.999026	0.076072		1.016	0.9	1.081
si-cscR-1-272	5‘	1.06558	0.123924		0.99	0.965	1.241
si-cscR-8-21	5’	1.18806	0.142137		1.066	1.386	1.113
si-cscR-8-20	5‘	0.931682	0.121831		0.917	0.789	1.089
si-cscR-2-22	3’	0.968496	0.130531		0.949	1.136	0.82
si-cscR-19-78	3‘	1.20186	0.107203		1.188	1.078	1.34
si-cscR-19-78	5’	1.17397	0.08		1.082	1.164	1.277
